# Supplementary material for: Phylogenomic Analyses of 2,786 Genes in 158 Lineages Support a Root of the Eukaryotic Tree of Life between Opisthokonts and All Other Lineages
Source: Genome Biol Evol. 2022 Jul 26;14(8):evac119. doi: 10.1093/gbe/evac119 (PMC9366629; doi:10.1093/gbe/evac119)
Supplement: evac119_Supplementary_Data [file evac119_supplementary_data.zip]

Archive with 2 entries (2 files):
- Supplemental_Material_2.docx
- Supplemental_Material_datasets.xlsx
