# Supplementary material for: Phylogenomic Analyses of 2,786 Genes in 158 Lineages Support a Root of the Eukaryotic Tree of Life between Opisthokonts and All Other Lineages
Source: Genome Biol Evol. 2022 Jul 26;14(8):evac119. doi: 10.1093/gbe/evac119 (PMC9366629; doi:10.1093/gbe/evac119)
Supplement: evac119_Supplementary_Data [file evac119_supplementary_data.zip › Supplemental_Material_datasets.xlsx]

## Sheet: Dataset S1
Taxon code	Taxon name	SEL+	SEL-	RAN+	RAN-	type of data	source
Am_ar_ehis	Entamoeba histolytica HM-1:IMSS	X	X	X	X	genome	OrthoMCL
Am_ar_Enut	Entamoeba nuttalli	X	X	X	X	genome	RefSeq
Am_ar_Mbal	Mastigamoeba balamuthi	X	X	X	X	transcriptome	GenBank, PRJNA12696
Am_di_Acas	Acanthamoeba castellanii Neff	X	X	X	X	genome	GenBank, AHJI00000000.1
Am_di_Endo	Endostelium			X	X	transcriptome	GenBank, SRR4242277
Am_di_Mspa	Mayorella sp BSH02190019	X	X	X	X	transcriptome	GenBank, SRR1296930
Am_di_Naes	Neoparamoeba aestuarina	X	X			transcriptome	GenBank, SRR1296885
Am_di_Patl	Paramoeba atlantica CCAP 1560_9	X	X	X	X	transcriptome	GenBank, SRR1296884
Am_di_Pess	Pessonella sp. PRA-29	X	X	X	X	transcriptome	GenBank, SRR1296774
Am_di_Vbac	Vexillifera bacillipedes			X	X	transcriptome	GenBank, SRX551293
Am_di_Vexi	Vexillifera sp.	X	X	X	X	transcriptome	GenBank, SRR1296886
Am_di_Vrob	Vannella robusta	X	X	X	X	transcriptome	GenBank, SRR1296762
Am_hi_Gfon	Gocevia fonbrunei	X	X	X	X	transcriptome	GenBank, SRR3303502
Am_is_Fflu	Flamella_fluviatilis			X	X	transcriptome	GenBank, SRR1576713
Am_is_Fnol	Filamoeba nolandi ATCC50430	X	X	X	X	transcriptome	GenBank, SRR1296773
Am_is_Fsin	Filamoeba_sinensis			X	X	transcriptome	GenBank, SRR1576709
Am_is_Pmon	Parvamoeba monoura	X	X			transcriptome	GenBank, SRR3303504
Am_is_Sram	Stereomyxa ramosa	X	X	X	X	transcriptome	GenBank, SRR1296940
Am_is_Vant	Vermistella antarctica	X	X	X	X	transcriptome	GenBank, SRR3303410
Am_my_Asub	Acytostelium subglobosum			X	X	genome	GenBank, BAUZ00000000.1
Am_my_ddis	Dictyostelium discoideum A	X	X	X	X	genome	OrthoMCL
Am_my_Dpur	Dictyostelium purpureum			X	X	genome	RefSeq
Am_my_Ppal	Polysphondylium pallidum	X	X	X	X	transcriptome	GenBank, PRJEB12907
Am_my_Ppol	Physarum polycephalum	X	X			transcriptome	GenBank, PRJNA12701
Am_th_Tqua	Thecamoeba quadrilineata	X	X	X	X	transcriptome	GenBank, SRR3303503
Am_tu_Hver	Hartmanella vermiformis	X	X			EST	GenBank, EST DB, accessed 2017
Am_va_Clsp	Clydonella sp	X	X			transcriptome	GenBank, SRR3303412
Am_va_Usch	Unda schaefferi	X	X	X	X	transcriptome	GenBank, SRR3303411
EE_ap_Ftro	Fabomonas tropica	X	X	X	X	transcriptome	GenBank, SRR5997437
EE_ap_Rram	Rigifila ramosa	X	X	X	X	transcriptome	GenBank, SRR5997435
EE_ap_Ttra	Thecamonas trahens	X	X	X	X	genome	GenBank, ADVD00000000.1
EE_br_Stet	Subulatomonas tetraspora	X	X			EST	GenBank, EST DB, accessed 2017
EE_ce_Acsp	Acanthocystis sp			X	X	transcriptome	GenBank, SRR2170625
EE_ce_Chsp	Choanocystis sp. FB-2015	X	X			transcriptome	GenBank, SRR2170626
EE_ce_Rhet	Raphidiophrys heterophryoidea	X	X	X	X	transcriptome	GenBank, SRR2170621
EE_cr_Ccur	Cryptomonas curvata CCAP97952	X	X	X	X	transcriptome	GenBank, SRR1300356
EE_cr_Gspb	Goniomonas sp			X	X	transcriptome	GenBank, SRR1296711
EE_cr_Hand	Hemiselmis andersenii CCMP644	X	X			transcriptome	GenBank, SRR1296870
EE_cr_Hphi	Hanusia phi CCMP325			X	X	transcriptome	GenBank, SRR1300354
EE_cr_Htep	Hemiselmis tepida CCMP443			X	X	transcriptome	GenBank, SRR1300402
EE_cr_Rlen	Rhodomonas lens	X	X	X	X	transcriptome	GenBank, SRR1296874
EE_ha_Clep	Calcidiscus leptoporus RCC1130			X	X	transcriptome	GenBank, SRR1300371
EE_ha_Cpol	Chrysochromulina polylepis CCMP1757	X	X			transcriptome	GenBank, SRR1296789
EE_ha_Crho	Chrysoculter rhomboideus RCC1486	X	X	X	X	transcriptome	GenBank, SRR1300372
EE_ha_Ehux	Emiliania huxleyi	X	X	X	X	genome	RefSeq
EE_ha_Ispa	Isochrysis sp CCMP1244			X	X	transcriptome	GenBank, SRR1300423
EE_ha_Pant	Phaeocystis antarctica CCMP1374	X	X	X	X	transcriptome	GenBank, SRR1300523
EE_ha_Pcar	Pleurochrysis carterae CCMP645	X	X			transcriptome	GenBank, SRR1300347
EE_ha_Plut	Pavlova lutheri			X	X	transcriptome	GenBank, SRR1300507
EE_ha_Ppar	Prymnesium parvum			X	X	transcriptome	GenBank, SRR1294411
EE_ha_Pspa	Pavlova sp CCMP459	X	X			transcriptome	GenBank, SRR1300269
EE_ha_Unid	unid sp CCMP2000			X	X	transcriptome	GenBank, SRR1300384
EE_is_Drot	Diphylleia rotans	X	X			transcriptome	GenBank, SRR5997434
EE_is_Pbil	Palpitomonas bilix NIES2562	X	X			transcriptome	GenBank, SRR1294410
EE_is_Tglo	Tsukubamonas globosa	X	X	X	X	transcriptome	GenBank, DRR014073
EE_is_Tmar	Trimastix marina (NEW)	X	X	X	X	transcriptome	GenBank, SRR4017103
EE_is_Tsub	Telonema subtile	X	X	X	X	transcriptome	GenBank, SRR7371267
EE_ka_Rtru	Roombia truncata	X	X			transcriptome	GenBank, PRJNA73793
Ex_eu_Egra	Euglena gracilis	X	X			transcriptome	GenBank, PRJNA12797
Ex_eu_Egym	Eutreptiella gymnastica NIES381	X	X			transcriptome	GenBank, SRR1294408
Ex_eu_lbra	Leishmania braziliensis MHOM/BR/75/M2904			X	X	genome	OrthoMCL
Ex_eu_lmaj	Leishmania major strain Friedlin	X	X	X	X	genome	OrthoMCL
Ex_eu_lmex	Leishmania mexicana			X	X	genome	OrthoMCL
Ex_eu_Ndes	Neobodo designis CCAP 19511	X	X	X	X	transcriptome	GenBank, SRR1300419
Ex_eu_Scul	Strigomonas culicis			X	X	genome	GenBank, AUXH00000000.1
Ex_eu_tbrg	Trypanosoma brucei gambiense			X	X	genome	OrthoMCL
Ex_eu_tbru	Trypanosoma brucei TREU927	X	X	X	X	genome	OrthoMCL
Ex_eu_tcru	Trypanosoma cruzi strain CL Brener			X	X	genome	OrthoMCL
Ex_eu_tviv	Trypanosoma vivax			X	X	genome	OrthoMCL
Ex_fo_glab	Giardia instestinalis ATCC 50581			X	X	genome	OrthoMCL
Ex_fo_glae	Giardia lamblia P15	X	X	X	X	genome	OrthoMCL
Ex_fo_glam	Giardia lamblia ATCC 50803			X	X	genome	OrthoMCL
Ex_fo_Ssal	Spironucleus salmonicida	X	X	X	X	genome	GenBank, AUWU00000000.1
Ex_he_Ngru	Naegleria gruberi strain NEG-M	X	X			genome	GenBank, ACER00000000.1
Ex_he_Pcos	Percolomonas cosmopolitus WS	X	X			transcriptome	GenBank, SRR1296742
Ex_he_Slip	Stachyamoeba lipophora [SL]			X	X	EST	GenBank, EST DB, accessed 2017
Ex_he_Smar	Sawyeria marylandensis	X	X	X	X	EST	GenBank, EST DB, accessed 2017
Ex_is_Tpyr	Trimastix pyriformis ATCC 50562	x	x	x	x	transcriptome	GenBank, LIBEST_019963
Ex_ja_Haro	Histiona aroides [HA]			X	X	EST	GenBank, EST DB, accessed 2017
Ex_ja_Jbah	Jakoba bahamiensis [JB]	X	X	X	X	EST	GenBank, EST DB, accessed 2017
Ex_ja_Jlib	Jakoba libera [JL]	X	X			EST	GenBank, EST DB, accessed 2017
Ex_ja_Rame	Reclinomonas americana	X	X			transcriptome	GenBank, LIBEST_019948
Ex_ja_Secu	Seculamonas ecuadoriensis	X	X	X	X	transcriptome	GenBank, PRJNA12748
Ex_ma_Mcal	Malawimonas californiana [MC]	X	X			transcriptome	GenBank, PRJNA12813
Ex_ma_Mjak	Malawimonas jakobiformis	X	X			transcriptome	GenBank, LIBEST_019924
Ex_ox_Mono	Monocercomonoides sp.	x	x			transcriptome	GenBank, SRR2962868
Ex_pa_Hmel	Histomonas meleagridis	X	X	X	X	transcriptome	GenBank, SRR553451
Ex_pa_Tfoe	Tritrichomonas foetus	X	X			genome	GenBank, MLAK00000000.1
Ex_pa_tvag	Trichomonas vaginalis G3	X	X			genome	OrthoMCL
Op_ch_mbre	Monosiga brevicollis M	x	x	x	x	genome	OrthoMCL
Op_ch_Sros	Salpingoeca rosetta	X	X			genome	RefSeq
Op_fu_afum	Aspergillus fumigatus Af293	X	X			genome	OrthoMCL
Op_fu_aory	Aspergillus oryzae RIB40			X	X	genome	OrthoMCL
Op_fu_Bden	Batrachochytrium dendrobatidis [BD]	X	X			genome	GenBank, ADAR00000000.1
Op_fu_calb	Candida albicans			X	X	genome	OrthoMCL
Op_fu_cneg	Cryptococcus neoformans var. grubii H99			X	X	genome	OrthoMCL
Op_fu_cneo	Cryptococcus neoformans var. neoformans JEC21			X	X	genome	OrthoMCL
Op_fu_Dspa	Dacryopinax sp			X	X	genome	GenBank, AEUS00000000.1
Op_fu_ebie	Enterocytozoon bieneusi			X		genome	OrthoMCL
Op_fu_ecun	Encephalitozoon cuniculi GB-M1	X				genome	OrthoMCL
Op_fu_eint	Encephalitozoon intestinalis			X		genome	OrthoMCL
Op_fu_lbic	Laccaria bicolor S238N-H82	X	X	X	X	genome	OrthoMCL
Op_fu_Mglo	Malassezia globosa	X	X	X	X	genome	RefSeq
Op_fu_Mmel	Melampsora laricipopulina	X	X	X	X	genome	GenBank, NZ_AECX00000000.1
Op_fu_Ncer	Nosema ceranae	X				genome	GenBank, JPQZ00000000.1
Op_fu_ncra	Neurospora crassa OR74A	X	X			genome	OrthoMCL
Op_fu_Npar	Nematocida parisii ERTm1	X				genome	GenBank, AEFF00000000.2
Op_fu_pchr	Phanerochaete chrysosporium RP-78			X	X	genome	OrthoMCL
Op_fu_Pgra	Puccinia graminis			X	X	genome	RefSeq
Op_fu_Pspa	Piromyces sp	X	X	X	X	EST	GenBank, EST DB, accessed 2017
Op_fu_Rirr	Rhizophagus irregularis	X	X			genome	GenBank, AUPC00000000.2
Op_fu_scer	Saccharomyces cerevisiae S288c	X	X			genome	OrthoMCL
Op_fu_spom	Schizosaccharomyces pombe	X	X			genome	OrthoMCL
Op_ic_Cowc	Capsaspora owczarzaki	X	X	X	X	genome	GenBank, ACFS00000000.2
Op_ic_Sarc	Sphaeroforma arctica	X	X			genome	GenBank, AEOD00000000.1
Op_me_Acal	Aplysia californica	X	X			genome	RefSeq
Op_me_agam	Anopheles gambiae str. PEST			X	X	genome	OrthoMCL
Op_me_amel	Apis mellifera			X	X	genome	OrthoMCL
Op_me_Aque	Amphimedon queenslandica	X	X			genome	RefSeq
Op_me_Bflo	Branchiostoma floridae	X	X	X	X	genome	RefSeq
Op_me_cele	Caenorhabditis elegans	X	X			genome	OrthoMCL
Op_me_Cfol	Carteriospongia foliascens			X	X	transcriptome	GenBank, LIBEST_024277
Op_me_cint	Ciona intestinalis	X	X			genome	OrthoMCL
Op_me_cpip	Culex pipiens			X	X	genome	OrthoMCL
Op_me_Ctel	Capitella teleta	X	X			genome	GenBank, AMQN00000000.1
Op_me_dmel	Drosophila melanogaster	X	X			genome	OrthoMCL
Op_me_ecab	Equus caballus			X	X	genome	OrthoMCL
Op_me_ggal	Gallus gallus			X	X	genome	OrthoMCL
Op_me_Hech	Hydractinia echinata			X	X	EST	GenBank, EST DB, accessed 2017
Op_me_Hrob	Helobdella robusta			X	X	genome	GenBank, AMQM00000000.1
Op_me_hsap	Homo sapiens	X	X			genome	OrthoMCL
Op_me_Hvul	Hydra vulgaris	X	X	X	X	genome	RefSeq
Op_me_Lbai	Lubomirskia baicalensis			X	X	EST	GenBank, EST DB, accessed 2017
Op_me_Lcha	Leucetta chagosensis			X	X	EST	GenBank, EST DB, accessed 03/2017
Op_me_Mlei	Mnemiopsis leidyi	X	X			EST	GenBank, EST DB, accessed 2017
Op_me_mmul	Macaca mulatta			X	X	genome	OrthoMCL
Op_me_nvec	Nematostella vectensis	X	X			genome	OrthoMCL
Op_me_oana	Ornithorhynchus anatinus			X	X	genome	OrthoMCL
Op_me_Ocar	Oscarella carmela	X	X	X	X	EST	GenBank, EST DB, accessed 2017
Op_me_Odio	Oikopleura dioica			X	X	genome	GenBank, CABV00000000.1
Op_me_Ppil	Pleurobrachia pileus	X	X			transcriptome	GenBank, LIBEST_022668
Op_me_ptro	Pan troglodytes			X	X	genome	OrthoMCL
Op_me_rnor	Rattus norvegicus			X	X	genome	OrthoMCL
Op_me_Skow	Saccoglossus kowalevskii	X	X			genome	GenBank, ACQM00000000.1
Op_me_sman	Schistosoma mansoni	X	X			genome	OrthoMCL
Op_me_tadh	Trichoplax adhaerens	X	X			genome	OrthoMCL
Op_me_Tspi	Trichinella spiralis			X	X	genome	refSeq
Op_nu_Falb	Fonticula alba	X	X			genome	refSeq
Pl_gl_Cglo	Cyanoptyche gloeocystis SAG497	X	X	X	X	transcriptome	GenBank, SRR1300321
Pl_gl_Cpad	Cyanophora paradoxa [Durnford lab] [CD]	X	X			transcriptome	GenBank, SRR363339
Pl_gl_Gnos	Glaucocystis nostochinearum	X	X	X	X	transcriptome	GenBank, LIBEST_019782
Pl_gr_atha	Arabidopsis thaliana	X	X	X	X	genome	OrthoMCL
Pl_gr_Atri	Amborella trichopoda	X	X			genome	RefSeq
Pl_gr_Bpra	Bathycoccus prasinos			X	X	genome	GenBank, PRJNA394752
Pl_gr_Corb	Coleochaete orbicularis	X	X			transcriptome	GenBank, SRR1594679
Pl_gr_Csti	Crustomastix stigmata CCMP3273			X	X	transcriptome	GenBank, SRR1296861
Pl_gr_Cvar	Chlorella variabilis	X	X	X	X	genome	RefSeq
Pl_gr_micr	Micromonas sp. RCC299 (Micromonas commoda)	X	X			genome	OrthoMCL
Pl_gr_Mpus	Micromonas pusilla			X	X	genome	RefSeq
Pl_gr_Mspa	Mantoniella sp CCMP1436			X	X	transcriptome	GenBank, SRR1300534
Pl_gr_Mver	Mesostigma viride	X	X	X	X	EST	GenBank, EST DB, accessed 2017
Pl_gr_Npyr	Nephroselmis pyriformis CCMP717	X	X			transcriptome	GenBank, SRR1294419
Pl_gr_otau	Ostreococcus tauri			X	X	genome	OrthoMCL
Pl_gr_ppat	Physcomitrella patens subsp. patens	X	X			genome	OrthoMCL
Pl_gr_Psal	Picocystis salinarum CCMP1897			X	X	transcriptome	GenBank, SRR1294420
Pl_gr_Pspa	Picochlorum sp RCC944			X	X	transcriptome	GenBank, SRR1300389
Pl_gr_Pspf	Pycnococcus sp CCM1998			X	X	transcriptome	GenBank, SRR1300422
Pl_gr_rcom	Ricinus communis	X	X			genome	OrthoMCL
Pl_gr_vcar	Volvox carteri f. nagariensis	X	X			genome	OrthoMCL
Pl_rh_Ccho	Chondrus crispus	X	X			genome	RefSeq
Pl_rh_Ccoe	Compsopogon coeruleus SAG 3694	X	X			transcriptome	GenBank, SRR1296982
Pl_rh_cmer	Cyanidioschyzon merolae strain 10D			X	X	genome	OrthoMCL
Pl_rh_Emad	Erythrolobus madagascarensis CCMP3276			X	X	transcriptome	GenBank, SRR1300444
Pl_rh_Gsul	Galdieria sulphuraria	X	X			genome	GenBank, ADNM00000000.2
Pl_rh_Paer	Porphyridium aerugineum SAG 13802	X	X	X	X	transcriptome	GenBank, SRR1296983
Pl_rh_Pyez	Porphyra yezoensis	X	X			EST	GenBank, EST DB, accessed 04/2017
Pl_rh_Rhod	Unid Rhodophyte sp CCMP1999			X	X	transcriptome	GenBank, SRR1300545
Pl_rh_Rmac	Rhodella maculata CCMP736	X	X			transcriptome	GenBank, SRS619100 + SRS618938
Pl_rh_Rmar	Rhodosorus marinus CCMP 769	X	X	X	X	transcriptome	GenBank, SRR1294402
Sr_ap_chom	Cryptosporidium hominis TU502			X	X	genome	OrthoMCL
Sr_ap_cmur	Cryptosporidium muris RN66	X	X			genome	OrthoMCL
Sr_ap_Eten	Eimeria tenella			X	X	genome	GenBank, CBUW000000000.1
Sr_ap_Gnip	Gregarina niphandrodes			X	X	transcriptome	GenBank, SRR543552
Sr_ap_Labb	Lankesteria abbottii Grappler Inlet BC			X	X	transcriptome	GenBank, SRR1300212
Sr_ap_pfal	Plasmodium falciparum 3D7	X	X			genome	OrthoMCL
Sr_ap_tgon	Toxoplasma gondii	X	X			genome	OrthoMCL
Sr_ch_Vbra	Vitrella brassicaformis CCMP3155	X	X			genome	GenBank, CDMY00000000.1
Sr_ci_Ehar	Euplotes harpa FSP14			X	X	transcriptome	GenBank, SRR1296906
Sr_ci_Otri	Oxytricha trifallax			X	X	genome	GenBank, AMCR00000000.1
Sr_ci_Slem	Stylonychia lemnae	X	X	X	X	genome	GenBank, CCKQ00000000.1
Sr_ci_tthe	Tetrahymena thermophila SB210	X	X	X	X	genome	OrthoMCL
Sr_di_Amas	Amphidinium massartii CS259			X	X	transcriptome	GenBank, SRR1296892
Sr_di_Aost	Alexandrium ostenfeldii			X	X	EST	GenBank, EST DB, accessed 2017
Sr_di_Bnut	Brandtodinium nutriculum RCC3387			X	X	transcriptome	GenBank, SRR1300537
Sr_di_Gcat	Gymnodinium catenatum GC744	X	X			transcriptome	GenBank, SRR1296705
Sr_di_Gspi	Gonyaulax spinifera CCMP409			X	X	transcriptome	GenBank, SRR1300518
Sr_di_Kmic	Karlodinium micrum			X	X	EST	GenBank, EST DB, accessed 2017
Sr_di_Lpol	Lingulodinium polyedrum	X	X	X	X	EST	GenBank, EST DB, accessed 2017
Sr_di_Pbah	Pyrodinium bahamense pbaha01	X	X			transcriptome	GenBank, SRR1296702
Sr_di_Pbei	Pelagodinium beii RCC1491	X	X	X	X	transcriptome	GenBank, SRR1300503
Sr_di_Shan	Scrippsiella hangoei SHHI4	X	X	X	X	transcriptome	GenBank, SRR1296793
Sr_pe_Perk	Perkinsus marinus	X	X			genome	GenBank, AAXJ00000000.1
Sr_rh_Aspa	Ammonia sp	X	X			transcriptome	GenBank, SRR2003283
Sr_rh_Bmar	Bulimina marginata			X	X	transcriptome	GenBank, SRR2003397
Sr_rh_Bmot	Brevimastigomonas motovehiculus	x	x	X	X	transcriptome	GenBank, SRR4017973
Sr_rh_Bnat	Bigelowiella natans	x	x			genome	GenBank, ADNK00000000.1
Sr_rh_Crep	Chlorarachnion reptans CCCM449	X	X	X	X	transcriptome	GenBank, SRR1296735
Sr_rh_Cten	Corallomyxa tenera	X	X	X	X	transcriptome	GenBank, SRR610560
Sr_rh_Erot	Euglypha rotunda CCAP 1520/1	x	x			transcriptome	GenBank, SRR2006120
Sr_rh_Gcom	Gymnophrys cometa			X	X	transcriptome	GenBank, LIBEST_021562
Sr_rh_Lamo	Lotharella amoebiformis LEX01			X	X	transcriptome	GenBank, SRR1296868
Sr_rh_Lvor	Leptophrys vorax	x	x			transcriptome	GenBank, SRR2003407
Sr_rh_Phya	Phyllostaurus sp.			X	X	transcriptome	GenBank, SRR071239
Sr_rh_Pmar	Paracercomonas marina			X	X	transcriptome	GenBank, LIBEST_021740
Sr_rh_Rfil	Reticulomyxa filosa	X	X			genome	GenBank, ASPP00000000.1
Sr_rh_Sspa	Sorites sp	X	X			transcriptome	GenBank, SRR1296734
Sr_st_Aana	Aureococcus anophagefferens CCMP1850	X	X			genome	GenBank, ACJI00000000.1
Sr_st_Acof	Amphora coffeaeformis CCMP127			X	X	transcriptome	GenBank, SRR1296713
Sr_st_Apal	Amphiprora paludosa CCMP125			X	X	transcriptome	GenBank, SRR1300396
Sr_st_Arad	Astrosyne radiata 13vi081A			X	X	transcriptome	GenBank, SRR1296718
Sr_st_Bhom	Blastocystis hominis	X	X			genome	GenBank, CABX00000000.1
Sr_st_Bpac	Bolidomonas pacifica RCC208	X	X			transcriptome	GenBank, SRR1300363
Sr_st_Chys	Corethron hystrix			X	X	transcriptome	GenBank, SRR1294401
Sr_st_Croe	Cafeteria roebergensis E410	X	X			transcriptome	GenBank, SRR1300216
Sr_st_Cspb	Chrysoreinhardia sp CCMP3193	X	X			transcriptome	GenBank, SRR1294438
Sr_st_Csub	Chattonella subsalsa CCMP2191	X	X			transcriptome	GenBank, SRR1300237
Sr_st_Esil	Ectocarpus siliculosus	X	X	X	X	genome	GenBank, PRJNA236413
Sr_st_Espi	Extubocellulus spinifer CCMP396	X	X			transcriptome	GenBank, SRR1296805
Sr_st_Fcyl	Fragilariopsis cylindrus			X	X	EST	GenBank, EST DB, accessed 08/2017
Sr_st_Fser	Fucus serratus			X	X	EST	GenBank, EST DB, accessed 2017
Sr_st_Fspa	Florenciella RCC1587 - MMETSP1324			X	X	transcriptome	GenBank, SRR1300366
Sr_st_Ngad	Nannochloropsis gaditana	X	X	X	X	genome	GenBank, AGNI00000000.1
Sr_st_Npun	Nitzschia punctata CCMP561 (Tryblionella compressa)			X	X	transcriptome	GenBank, SRR1296829
Sr_st_Ospa	Ochromonas sp CCMP1393			X	X	transcriptome	GenBank, SRR1296863
Sr_st_Ppar	Phaeomonas parva CCMP2877	X	X			transcriptome	GenBank, SRR1294421
Sr_st_pram	Phytophthora ramorum	X	X			genome	OrthoMCL
Sr_st_Ptri	Phaeodactylum tricornutum	X	X			genome	GenBank, PRJNA33251
Sr_st_Pult	Pythium ultimum			X	X	EST	GenBank, EST DB, accessed 2017
Sr_st_Rmar	Rhizochromulina marina CCMP1243	X	X	X	X	transcriptome	GenBank, SRR1300381
Sr_st_Sdic	Saprolegnia diclina	X	X			genome	GenBank, PRJNA255245
Sr_st_Selo	Spumella elongata CCAP 955/1 - MMETSP1098	X	X			transcriptome	GenBank, SRR1300416
Sr_st_Spus	Synchroma pusillum CCMP3072 - MMETSP1452	X	X	X	X	transcriptome	GenBank, SRR1300531
Sr_st_Sspa	Sarcinochrysis CCMP770 - MMETSP1170			X	X	transcriptome	GenBank, SRR1300501
Sr_st_Tfra	Thalassionema frauenfeldii CCMP 1798 - MMETSP0786	X	X			transcriptome	GenBank, SRR1296708
Sr_st_tpse	Thalassiosira pseudonana CCMP1335	X	X			genome	OrthoMCL
Sr_st_Tspa	Thraustochytrium sp. LLF1b - MMETSP0199_2	X	X			transcriptome	GenBank, SRR1296958

## Sheet: Dataset S2
OG code	Description (Example)
OG5_126779	atha | 2-oxoglutarate dehydrogenase E1 component, putative / oxoglutarate decarboxylase, putative / alpha-ketoglutaric dehydrogenase, putative [Arabidopsis thaliana]
OG5_128261	atha | 2-oxoisovalerate dehydrogenase, putative / 3-methyl-2-oxobutanoate dehydrogenase, putative / branched-chain alpha-keto acid dehydrogenase E1 alpha subunit, putative [Arabidopsis thaliana]
OG5_135180	atha | 2-phosphoglycerate kinase-related [Arabidopsis thaliana]
OG5_131753	atha | 2,3-biphosphoglycerate-independent phosphoglycerate mutase-related / phosphoglyceromutase-related [Arabidopsis thaliana]
OG5_174828	cpip | 2,5-diketo-D-gluconic acid reductase B
OG5_129621	afum | 20S pre-rRNA maturation protein (Nop14),putative
OG5_128135	atha | 26S proteasome regulatory subunit S3, putative (RPN3) [Arabidopsis thaliana]
OG5_127160	atha | 26S proteasome regulatory subunit, putative [Arabidopsis thaliana]
OG5_128010	atha | 26S proteasome regulatory subunit, putative [Arabidopsis thaliana]
OG5_128158	atha | 29 kDa ribonucleoprotein, chloroplast, putative / RNA-binding protein cp29, putative [Arabidopsis thaliana]
OG5_126882	atha | 3 exoribonuclease family domain 1-containing protein [Arabidopsis thaliana]
OG5_128529	atha | 3 exoribonuclease family domain 1-containing protein [Arabidopsis thaliana]
OG5_128693	atha | 3 exoribonuclease family domain 1-containing protein [Arabidopsis thaliana]
OG5_129701	atha | 3 exoribonuclease family domain 1-containing protein [Arabidopsis thaliana]
OG5_134648	atha | 3-5 exonuclease domain-containing protein / K homology domain-containing protein / KH domain-containing protein [Arabidopsis thaliana]
OG5_129297	atha | 3-oxo-5-alpha-steroid 4-dehydrogenase family protein / steroid 5-alpha-reductase family protein [Arabidopsis thaliana]
OG5_128785	atha | 3-phosphoinositide-dependent protein kinase, putative [Arabidopsis thaliana]
OG5_130344	pfal | 3,5-cyclic nucleotide phosphodiesterase, putative
OG5_127137	atha | 40S ribosomal protein S10 (RPS10A) [Arabidopsis thaliana]
OG5_127089	atha | 40S ribosomal protein S13 (RPS13A) [Arabidopsis thaliana]
OG5_126878	atha | 40S ribosomal protein S15A (RPS15aC) [Arabidopsis thaliana]
OG5_126930	atha | 40S ribosomal protein S16 (RPS16A) [Arabidopsis thaliana]
OG5_126867	atha | 40S ribosomal protein S17 (RPS17B) [Arabidopsis thaliana]
OG5_127080	atha | 40S ribosomal protein S19 (RPS19A) [Arabidopsis thaliana]
OG5_127029	atha | 40S ribosomal protein S23 (RPS23A) [Arabidopsis thaliana]
OG5_126896	atha | 40S ribosomal protein S24 (RPS24A) [Arabidopsis thaliana]
OG5_127138	atha | 40S ribosomal protein S26 (RPS26B) [Arabidopsis thaliana]
OG5_127008	atha | 40S ribosomal protein S27 (RPS27A) [Arabidopsis thaliana]
OG5_127046	atha | 40S ribosomal protein S28 (RPS28A) [Arabidopsis thaliana]
OG5_127205	atha | 40S ribosomal protein S29 (RPS29C) [Arabidopsis thaliana]
OG5_127269	atha | 40S ribosomal protein S30 (RPS30A) [Arabidopsis thaliana]
OG5_126852	atha | 40S ribosomal protein S3A (RPS3aB) [Arabidopsis thaliana]
OG5_127039	atha | 40S ribosomal protein S8 (RPS8A) [Arabidopsis thaliana]
OG5_126983	atha | 40S ribosomal protein S9 (RPS9B) [Arabidopsis thaliana]
OG5_131697	atha | 5 nucleotidase family protein [Arabidopsis thaliana]
OG5_132360	atha | 5-formyltetrahydrofolate cyclo-ligase family protein [Arabidopsis thaliana]
OG5_127051	atha | 60S acidic ribosomal protein P0 (RPP0A) [Arabidopsis thaliana]
OG5_126872	atha | 60S acidic ribosomal protein P1 (RPP1A) [Arabidopsis thaliana]
OG5_126951	atha | 60S ribosomal protein L10 (RPL10C) [Arabidopsis thaliana]
OG5_127022	atha | 60S ribosomal protein L12 (RPL12A) [Arabidopsis thaliana]
OG5_126957	atha | 60S ribosomal protein L13A (RPL13aA) [Arabidopsis thaliana]
OG5_127132	atha | 60S ribosomal protein L14 (RPL14A) [Arabidopsis thaliana]
OG5_127033	atha | 60S ribosomal protein L15 (RPL15B) [Arabidopsis thaliana]
OG5_126900	atha | 60S ribosomal protein L17 (RPL17B) [Arabidopsis thaliana]
OG5_127236	atha | 60S ribosomal protein L18 (RPL18A) [Arabidopsis thaliana]
OG5_127130	atha | 60S ribosomal protein L18A (RPL18aA) [Arabidopsis thaliana]
OG5_126766	atha | 60S ribosomal protein L21 [Arabidopsis thaliana]
OG5_127156	atha | 60S ribosomal protein L22 (RPL22A) [Arabidopsis thaliana]
OG5_127497	atha | 60S ribosomal protein L24, putative [Arabidopsis thaliana]
OG5_126931	atha | 60S ribosomal protein L26 (RPL26A) [Arabidopsis thaliana]
OG5_127199	atha | 60S ribosomal protein L29 (RPL29A) [Arabidopsis thaliana]
OG5_127005	atha | 60S ribosomal protein L30 (RPL30A) [Arabidopsis thaliana]
OG5_126907	atha | 60S ribosomal protein L31 (RPL31A) [Arabidopsis thaliana]
OG5_126965	atha | 60S ribosomal protein L32 (RPL32A) [Arabidopsis thaliana]
OG5_127176	atha | 60S ribosomal protein L35 (RPL35B) [Arabidopsis thaliana]
OG5_127072	atha | 60S ribosomal protein L35a (RPL35aB) [Arabidopsis thaliana]
OG5_127134	atha | 60S ribosomal protein L36 (RPL36A) [Arabidopsis thaliana]
OG5_126988	atha | 60S ribosomal protein L36a/L44 (RPL36aA) [Arabidopsis thaliana]
OG5_126918	atha | 60S ribosomal protein L37 (RPL37B) [Arabidopsis thaliana]
OG5_127376	atha | 60S ribosomal protein L39 (RPL39A) [Arabidopsis thaliana]
OG5_127050	atha | 60S ribosomal protein L4/L1 (RPL4A) [Arabidopsis thaliana]
OG5_127206	atha | 60S ribosomal protein L6 (RPL6B) [Arabidopsis thaliana]
OG5_126953	atha | 60S ribosomal protein L7 (RPL7C) [Arabidopsis thaliana]
OG5_126938	atha | 60S ribosomal protein L7A (RPL7aA) [Arabidopsis thaliana]
OG5_128890	atha | 60S ribosomal protein-related [Arabidopsis thaliana]
OG5_128517	atha | 7S RNA binding [Arabidopsis thaliana]
OG5_140300	tvag | AAA ATPase, putative
OG5_128574	atha | AAA-type ATPase family protein [Arabidopsis thaliana]
OG5_128937	atha | AAA-type ATPase family protein [Arabidopsis thaliana]
OG5_126841	atha | AAC1 (ADP/ATP CARRIER 1); ATP:ADP antiporter/ binding [Arabidopsis thaliana]
OG5_126828	atha | AAPT1 (AMINOALCOHOLPHOSPHOTRANSFERASE 1); phosphatidyltransferase/ phosphotransferase, for other substituted phosphate groups [Arabidopsis thaliana]
OG5_130012	atha | AAR2 protein family [Arabidopsis thaliana]
OG5_129340	atha | ABA3 (ABA DEFICIENT 3); Mo-molybdopterin cofactor sulfurase/ selenocysteine lyase [Arabidopsis thaliana]
OG5_128747	atha | ABC transporter family protein [Arabidopsis thaliana]
OG5_135275	tvag | ABC transporter, putative
OG5_128411	atha | ABC1 family protein [Arabidopsis thaliana]
OG5_129445	atha | ABH1 (ABA HYPERSENSITIVE 1); RNA cap binding [Arabidopsis thaliana]
OG5_131967	mmul | abhydrolase domain-containing protein 14B [Macaca mulatta]
OG5_129360	atha | ABO1 (ABA-OVERLY SENSITIVE 1); transcription elongation regulator [Arabidopsis thaliana]
OG5_130105	atha | ACBP2 (ACYL-COA BINDING PROTEIN ACBP 2); acyl-CoA binding / lead ion binding [Arabidopsis thaliana]
OG5_128203	pfal | acetyl-CoA transporter, putative
OG5_126875	mmul | acetylcholinesterase [Macaca mulatta]
OG5_130242	atha | acetyltransferase-related [Arabidopsis thaliana]
OG5_136804	tvag | acid phosphatase, putative
OG5_127768	atha | acid phosphatase/ oxidoreductase/ transition metal ion binding [Arabidopsis thaliana]
OG5_130746	atha | acidic endochitinase (CHIB1) [Arabidopsis thaliana]
OG5_127990	atha | acidic ribosomal protein P0-related [Arabidopsis thaliana]
OG5_133655	atha | ACLA-2; ATP citrate synthase [Arabidopsis thaliana]
OG5_129655	atha | ACLB-1; ATP citrate synthase [Arabidopsis thaliana]
OG5_128619	atha | ACS4 (1-AMINOCYCLOPROPANE-1-CARBOXYLATE SYNTHASE 4); 1-aminocyclopropane-1-carboxylate synthase [Arabidopsis thaliana]
OG5_129186	pfal | actin-related protein
OG5_126595	atha | actin, putative [Arabidopsis thaliana]
OG5_127307	atha | ACX5 (ACYL-COA OXIDASE 5); FAD binding / acyl-CoA dehydrogenase/ acyl-CoA oxidase/ electron carrier/ oxidoreductase/ oxidoreductase, acting on the CH-CH group of donors [Arabidopsis thaliana]
OG5_130059	atha | ACYB-2; carbon-monoxide oxygenase [Arabidopsis thaliana]
OG5_136659	tvag | acyl-CoA dehydrogenase, putative
OG5_130255	atha | acylaminoacyl-peptidase-related [Arabidopsis thaliana]
OG5_127910	atha | adaptin family protein [Arabidopsis thaliana]
OG5_130956	atha | adaptin family protein [Arabidopsis thaliana]
OG5_156261	cmur | adenylate and guanylate cyclase catalytic domain-containing protein
OG5_172628	vcar | adenylate kinase [Volvox carteri f. nagariensis]
OG5_134283	atha | adenylate kinase family protein [Arabidopsis thaliana]
OG5_127118	atha | ADF11 (ACTIN DEPOLYMERIZING FACTOR 11); actin binding [Arabidopsis thaliana]
OG5_128928	atha | adhesion regulating molecule family [Arabidopsis thaliana]
OG5_128398	atha | ADK1 (adenosine kinase 1); adenosine kinase/ copper ion binding [Arabidopsis thaliana]
OG5_129964	atha | ADP-glucose pyrophosphorylase family protein [Arabidopsis thaliana]
OG5_130091	tvag | ADP-ribosylation factor, arf, putative
OG5_127747	atha | AERO2 (Arabidopsis endoplasmic reticulum oxidoreductins 2); FAD binding / electron carrier/ oxidoreductase, acting on sulfur group of donors, disulfide as acceptor / protein binding [Arabidopsis thaliana]
OG5_127190	atha | AGD15 (ARF-GAP domain 15); ARF GTPase activator/ DNA binding / zinc ion binding [Arabidopsis thaliana]
OG5_127817	atha | AGD2 (ARF-GAP DOMAIN 2); ARF GTPase activator/ protein binding / zinc ion binding [Arabidopsis thaliana]
OG5_127813	atha | AGD7; ARF GTPase activator/ DNA binding / zinc ion binding [Arabidopsis thaliana]
OG5_129613	atha | AGL102 (AGAMOUS-LIKE 102); DNA binding / transcription factor [Arabidopsis thaliana]
OG5_128513	atha | AIP3 (ABI3-INTERACTING PROTEIN 3); unfolded protein binding [Arabidopsis thaliana]
OG5_126655	atha | AKIN10 (Arabidopsis SNF1 kinase homolog 10); protein binding / protein kinase [Arabidopsis thaliana]
OG5_134805	atha | AKR2B (ANKYRIN REPEAT-CONTAINING 2B); protein binding / transcription regulator [Arabidopsis thaliana]
OG5_126610	atha | ALA3 (Aminophospholipid ATPase3); ATPase, coupled to transmembrane movement of ions, phosphorylative mechanism / phospholipid transporter [Arabidopsis thaliana]
OG5_132525	atha | aladin-related / adracalin-related [Arabidopsis thaliana]
OG5_133338	afum | Alanine racemase, N-terminal domain family
OG5_133541	atha | alcohol oxidase-related [Arabidopsis thaliana]
OG5_145028	atha | ALDH12A1; 1-pyrroline-5-carboxylate dehydrogenase/ 3-chloroallyl aldehyde dehydrogenase [Arabidopsis thaliana]
OG5_128625	atha | ALDH6B2; 3-chloroallyl aldehyde dehydrogenase/ methylmalonate-semialdehyde dehydrogenase (acylating)/ oxidoreductase [Arabidopsis thaliana]
OG5_128336	atha | aldose 1-epimerase family protein [Arabidopsis thaliana]
OG5_129230	atha | ALG3; alpha-1,3-mannosyltransferase/ catalytic [Arabidopsis thaliana]
OG5_130031	atha | ALG6, ALG8 glycosyltransferase family protein [Arabidopsis thaliana]
OG5_146412	atha | alliinase family protein [Arabidopsis thaliana]
OG5_132166	afum | alpha-1,2-mannosyltransferase (Kre2), putative
OG5_132083	atha | alpha-N-acetylglucosaminidase family / NAGLU family [Arabidopsis thaliana]
OG5_130566	pfal | alpha/beta-hydrolase, putative
OG5_129045	atha | AMC1 (METACASPASE 1); cysteine-type endopeptidase [Arabidopsis thaliana]
OG5_126990	atha | AME3; ATP binding / kinase/ protein kinase/ protein serine/threonine kinase [Arabidopsis thaliana]
OG5_130748	atha | amino acid permease family protein [Arabidopsis thaliana]
OG5_126804	atha | amino acid transporter family protein [Arabidopsis thaliana]
OG5_127000	atha | amino acid transporter family protein [Arabidopsis thaliana]
OG5_128762	atha | amino acid transporter family protein [Arabidopsis thaliana]
OG5_132255	atha | amino acid transporter family protein [Arabidopsis thaliana]
OG5_129703	pfal | amino acid transporter, putative
OG5_130822	tvag | amino acid transporter, putative
OG5_127155	atha | aminoacyl-tRNA hydrolase [Arabidopsis thaliana]
OG5_130573	atha | aminoacyl-tRNA hydrolase/ protein tyrosine phosphatase [Arabidopsis thaliana]
OG5_129151	mmul | ammonium transporter Rh type C [Macaca mulatta]
OG5_128282	pfal | anamorsin related protein, putative
OG5_128318	atha | anaphase-promoting complex, subunit 10 family / APC10 family [Arabidopsis thaliana]
OG5_130591	atha | ankyrin repeat family protein [Arabidopsis thaliana]
OG5_131899	atha | ankyrin repeat family protein [Arabidopsis thaliana]
OG5_133336	atha | ankyrin repeat family protein [Arabidopsis thaliana]
OG5_128416	atha | ANP2; MAP kinase kinase kinase/ kinase [Arabidopsis thaliana]
OG5_127112	atha | AOAT2 (ALANINE-2-OXOGLUTARATE AMINOTRANSFERASE 2); L-alanine:2-oxoglutarate aminotransferase/ glycine:2-oxoglutarate aminotransferase [Arabidopsis thaliana]
OG5_129026	atha | APC11; protein binding / ubiquitin-protein ligase/ zinc ion binding [Arabidopsis thaliana]
OG5_129269	atha | APC2; ubiquitin protein ligase binding / ubiquitin-protein ligase [Arabidopsis thaliana]
OG5_128773	atha | APC8 (ANAPHASE-PROMOTING COMPLEX SUBUNIT 8); binding [Arabidopsis thaliana]
OG5_142807	atha | APE2 (ACCLIMATION OF PHOTOSYNTHESIS TO ENVIRONMENT 2); antiporter/ triose-phosphate transmembrane transporter [Arabidopsis thaliana]
OG5_129586	atha | APG5 (AUTOPHAGY 5); transporter [Arabidopsis thaliana]
OG5_128264	atha | APG7 (AUTOPHAGY 7); APG8 activating enzyme [Arabidopsis thaliana]
OG5_128836	atha | APG9 (autophagy 9) [Arabidopsis thaliana]
OG5_131877	atha | apoptosis inhibitory 5 (API5) family protein [Arabidopsis thaliana]
OG5_131487	atha | appr-1-p processing enzyme family protein [Arabidopsis thaliana]
OG5_126869	atha | APUM1 (Arabidopsis Pumilio 1); RNA binding / binding [Arabidopsis thaliana]
OG5_129747	atha | APUM23 (Arabidopsis Pumilio 23); RNA binding / binding [Arabidopsis thaliana]
OG5_128182	atha | APUM24 (Arabidopsis Pumilio 24); RNA binding / binding [Arabidopsis thaliana]
OG5_129563	atha | APUM7 (Arabidopsis Pumilio 7); RNA binding / binding [Arabidopsis thaliana]
OG5_129467	pfal | apurinic/apyrimidinic endonuclease Apn1, putative
OG5_129355	atha | AR401 [Arabidopsis thaliana]
OG5_126724	atha | ARA6; GTP binding / GTPase [Arabidopsis thaliana]
OG5_126995	atha | ARAC9; GTP binding [Arabidopsis thaliana]
OG5_128805	atha | ARF3 (ADP-RIBOSYLATION FACTOR 3); protein binding [Arabidopsis thaliana]
OG5_139544	atha | ARG1 (ALTERED RESPONSE TO GRAVITY 1); cytoskeletal protein binding [Arabidopsis thaliana]
OG5_126874	atha | ARP1 (ARABIDOPSIS RIBOSOMAL PROTEIN 1); structural constituent of ribosome [Arabidopsis thaliana]
OG5_128705	atha | ARP2 (ACTIN RELATED PROTEIN 2); protein binding / structural constituent of cytoskeleton [Arabidopsis thaliana]
OG5_128778	atha | ARPC3 (actin-related protein C3); structural molecule [Arabidopsis thaliana]
OG5_128630	atha | ARPC4; protein binding [Arabidopsis thaliana]
OG5_126971	atha | ArRABA1h (Arabidopsis Rab GTPase homolog A1h); GTP binding [Arabidopsis thaliana]
OG5_132869	tvag | arsenical pump membrane protein, putative
OG5_130657	atha | ARV1 [Arabidopsis thaliana]
OG5_126888	atha | ASKdZeta (Arabidopsis SHAGGY-related protein kinase dZeta); ATP binding / kinase/ protein kinase/ protein serine/threonine kinase [Arabidopsis thaliana]
OG5_126737	atha | ASP1 (ASPARTATE AMINOTRANSFERASE 1); L-aspartate:2-oxoglutarate aminotransferase [Arabidopsis thaliana]
OG5_131120	atha | asparaginase 2 family protein [Arabidopsis thaliana]
OG5_128527	atha | asparagine synthase (glutamine-hydrolyzing) [Arabidopsis thaliana]
OG5_126885	atha | aspartyl protease family protein [Arabidopsis thaliana]
OG5_127227	atha | aspartyl-tRNA synthetase, putative / aspartate--tRNA ligase, putative [Arabidopsis thaliana]
OG5_128667	atha | ASY1 (ASYNAPTIC 1); DNA binding [Arabidopsis thaliana]
OG5_137291	atha | AT-P4H-2 (A. THALIANA P4H ISOFORM 2); oxidoreductase, acting on paired donors, with incorporation or reduction of molecular oxygen, 2-oxoglutarate as one donor, and incorporation of one atom each of oxygen into both donors / procollagen-proline 4-dioxyge
OG5_128811	atha | AT3BETAHSD/D2 (3BETA-HYDROXYSTEROID-DEHYDROGENASE/DECARBOXYLASE ISOFORM 2); 3-beta-hydroxy-delta5-steroid dehydrogenase/ sterol-4-alpha-carboxylate 3-dehydrogenase (decarboxylating) [Arabidopsis thaliana]
OG5_127778	atha | ATABC1 (ARABIDOPSIS THALIANA ABC TRANSPORTER 1); transporter [Arabidopsis thaliana]
OG5_128223	atha | ATAN11 (ANTHOCYANIN11); nucleotide binding [Arabidopsis thaliana]
OG5_127189	atha | ATAPP1; N-1-naphthylphthalamic acid binding / aminopeptidase [Arabidopsis thaliana]
OG5_127709	atha | ATAPY1 (APYRASE 1); ATPase/ calmodulin binding / nucleotide diphosphatase [Arabidopsis thaliana]
OG5_129025	atha | ATARLA1C (ADP-ribosylation factor-like A1C); GTP binding [Arabidopsis thaliana]
OG5_128301	atha | ATARP4; structural constituent of cytoskeleton [Arabidopsis thaliana]
OG5_130234	atha | ATARP5 (ACTIN-RELATED PROTEIN 5); structural constituent of cytoskeleton [Arabidopsis thaliana]
OG5_129661	atha | ATARP6; structural constituent of cytoskeleton [Arabidopsis thaliana]
OG5_130536	atha | ATARP9 (ACTIN-RELATED PROTEIN 9); protein binding [Arabidopsis thaliana]
OG5_128573	atha | AtATG18b [Arabidopsis thaliana]
OG5_128185	atha | AtATG18c [Arabidopsis thaliana]
OG5_149884	atha | AtATG18e [Arabidopsis thaliana]
OG5_126969	atha | AtATG8e; microtubule binding [Arabidopsis thaliana]
OG5_127024	atha | AtAUR2 (AtAurora2); histone kinase(H3-S10 specific) / kinase [Arabidopsis thaliana]
OG5_137810	atha | AtAUR3 (ATAURORA3); ATP binding / histone kinase(H3-S10 specific) / protein kinase [Arabidopsis thaliana]
OG5_126981	atha | ATB ALPHA; nucleotide binding / protein phosphatase type 2A regulator [Arabidopsis thaliana]
OG5_127128	atha | ATBBC1 (ARABIDOPSIS THALIANA BREAST BASIC CONSERVED 1); structural constituent of ribosome [Arabidopsis thaliana]
OG5_129362	atha | ATBI1 (BAX INHIBITOR 1) [Arabidopsis thaliana]
OG5_127770	atha | ATCAP1 (ARABIDOPSIS THALIANA CYCLASE ASSOCIATED PROTEIN 1); actin binding [Arabidopsis thaliana]
OG5_128379	atha | AtCASP (Arabidopsis thaliana CCAAT-displacement protein alternatively spliced product)
OG5_130691	atha | ATCCS (COPPER CHAPERONE FOR SOD1); superoxide dismutase/ superoxide dismutase copper chaperone [Arabidopsis thaliana]
OG5_128884	atha | ATCEN2 (CENTRIN2); calcium ion binding [Arabidopsis thaliana]
OG5_128432	atha | ATCOAB (4-phospho-panto-thenoylcysteine synthetase); catalytic/ phosphopantothenate--cysteine ligase [Arabidopsis thaliana]
OG5_128320	atha | ATCOAD (4-phosphopantetheine adenylyltransferase); nucleotidyltransferase/ pantetheine-phosphate adenylyltransferase [Arabidopsis thaliana]
OG5_129124	atha | ATDAD1 (DEFENDER AGAINST APOPTOTIC DEATH 1) [Arabidopsis thaliana]
OG5_129459	atha | ATDCI1 (DELTA(3,5),DELTA(2,4)-DIENOYL-COA ISOMERASE 1); delta3,5-delta2,4-dienoyl-CoA isomerase/ enoyl-CoA hydratase [Arabidopsis thaliana]
OG5_128285	atha | ATDPB2 (ARABIDOPSIS THALIANA DNA POLYMERASE EPSILON SUBUNIT B2); DNA binding / DNA-directed DNA polymerase/ nucleic acid binding [Arabidopsis thaliana]
OG5_130158	atha | ATDSS1(I) (ARABIDOPSIS THALIANA DELETION OF SUV3 SUPRESSOR 1(I)) [Arabidopsis thaliana]
OG5_129285	atha | ATE1; nucleic acid binding / nucleotide binding [Arabidopsis thaliana]
OG5_129077	atha | ATE2 (ARGININE-TRNA PROTEIN TRANSFERASE 2); arginyltransferase [Arabidopsis thaliana]
OG5_127230	atha | ATEB1A; microtubule binding [Arabidopsis thaliana]
OG5_130977	atha | ATER [Arabidopsis thaliana]
OG5_128413	atha | ATERDJ2A; heat shock protein binding / unfolded protein binding [Arabidopsis thaliana]
OG5_130583	atha | ATERDJ3B; heat shock protein binding / unfolded protein binding [Arabidopsis thaliana]
OG5_130115	atha | ATEXO70A1 (exocyst subunit EXO70 family protein A1); protein binding [Arabidopsis thaliana]
OG5_131488	atha | ATG10 (autophagy 10); transporter/ ubiquitin activating enzyme [Arabidopsis thaliana]
OG5_130185	atha | ATG12A (AUTOPHAGY 12 A); protein binding [Arabidopsis thaliana]
OG5_128136	atha | ATG2; aminopeptidase/ metalloexopeptidase [Arabidopsis thaliana]
OG5_128240	atha | ATG3 [Arabidopsis thaliana]
OG5_129820	atha | ATGB1 (ARABIDOPSIS THALIANA GTP-BINDING PROTEIN 1); GTP binding [Arabidopsis thaliana]
OG5_128616	atha | ATGCN1; transporter [Arabidopsis thaliana]
OG5_129638	atha | ATGCN4; transporter [Arabidopsis thaliana]
OG5_130644	atha | ATGGH2 (gamma-glutamyl hydrolase 2); omega peptidase [Arabidopsis thaliana]
OG5_129861	atha | ATGLDH (L-GALACTONO-1,4-LACTONE DEHYDOROGENASE); L-gulono-1,4-lactone dehydrogenase/ galactonolactone dehydrogenase [Arabidopsis thaliana]
OG5_126866	atha | ATGRP2B (GLYCINE-RICH PROTEIN 2B); DNA binding / nucleic acid binding / zinc ion binding [Arabidopsis thaliana]
OG5_127168	atha | ATGSTF13; glutathione transferase [Arabidopsis thaliana]
OG5_129965	atha | ATGSTZ1 (ARABIDOPSIS THALIANA GLUTATHIONE S-TRANSFERASE ZETA 1); catalytic/ glutathione transferase [Arabidopsis thaliana]
OG5_132866	atha | AtHSD3 (hydroxysteroid dehydrogenase 3); binding / catalytic/ oxidoreductase [Arabidopsis thaliana]
OG5_131860	atha | ATIM (TIMELESS) [Arabidopsis thaliana]
OG5_130724	atha | ATIREG1 (IRON-REGULATED PROTEIN 1); transporter [Arabidopsis thaliana]
OG5_126883	atha | ATJ3; protein binding [Arabidopsis thaliana]
OG5_127090	atha | ATL5 (A. THALIANA RIBOSOMAL PROTEIN L5); 5S rRNA binding / structural constituent of ribosome [Arabidopsis thaliana]
OG5_128448	atha | AtLa1 (Arabidopsis thaliana La protein 1); RNA binding
OG5_128841	atha | ATLCB1 (LONG-CHAIN BASE1); protein binding / serine C-palmitoyltransferase [Arabidopsis thaliana]
OG5_130132	atha | ATLIG4; DNA ligase (ATP)/ protein binding [Arabidopsis thaliana]
OG5_126861	atha | ATLIP1 (Arabidopsis thaliana lipase 1); galactolipase/ hydrolase/ phospholipase/ triacylglycerol lipase
OG5_128955	atha | ATM (ATAXIA-TELANGIECTASIA MUTATED); 1-phosphatidylinositol-3-phosphate 5-kinase [Arabidopsis thaliana]
OG5_129283	atha | ATMAK10; acetyltransferase [Arabidopsis thaliana]
OG5_128097	atha | ATMAK3; N-acetyltransferase [Arabidopsis thaliana]
OG5_127142	atha | AtMAPR2 (Arabidopsis thaliana membrane-associated progesterone binding protein 2); heme binding
OG5_132425	atha | AtMAPR4 (Arabidopsis thaliana membrane-associated progesterone binding protein 4); heme binding
OG5_127894	atha | ATMGT10 (MAGNESIUM (MG) TRANSPORTER 10); magnesium ion transmembrane transporter [Arabidopsis thaliana]
OG5_128658	atha | ATMHX (ARABIDOPSIS THALIANA MAGNESIUM/PROTON EXCHANGER); calcium:sodium antiporter/ cation:cation antiporter [Arabidopsis thaliana]
OG5_127882	atha | ATMND1 [Arabidopsis thaliana]
OG5_126781	atha | ATMPK6 (ARABIDOPSIS THALIANA MAP KINASE 6); MAP kinase/ kinase [Arabidopsis thaliana]
OG5_126561	atha | ATMRP12; ATPase, coupled to transmembrane movement of substances [Arabidopsis thaliana]
OG5_136643	atha | ATNAP12; transporter [Arabidopsis thaliana]
OG5_128853	atha | ATNAP4 (Arabidopsis thaliana non-intrinsic ABC protein 4); ATPase, coupled to transmembrane movement of substances / transporter
OG5_127026	atha | ATNEK1 (ARABIDOPSIS THALIANA NIMA-RELATED SERINE/THREONINE KINASE 1); ATP binding / kinase/ protein kinase/ protein serine/threonine kinase [Arabidopsis thaliana]
OG5_128867	atha | ATNFXL1 (ARABIDOPSIS THALIANA NF-X-LIKE 1); protein binding / transcription factor/ zinc ion binding [Arabidopsis thaliana]
OG5_132673	atha | ATNFXL2; protein binding / transcription factor/ zinc ion binding [Arabidopsis thaliana]
OG5_128044	atha | AtNMNAT (A. thaliana nicotinate/nicotinamide mononucleotide adenyltransferase); nicotinamide-nucleotide adenylyltransferase/ nicotinate-nucleotide adenylyltransferase [Arabidopsis thaliana]
OG5_129225	atha | ATNUC-L1; nucleic acid binding / nucleotide binding [Arabidopsis thaliana]
OG5_134569	atha | aTNUDT9 (Arabidopsis thaliana Nudix hydrolase homolog 9); hydrolase
OG5_139493	atha | ATNUDX14 (ARABIDOPSIS THALIANA NUDIX HYDROLASE HOMOLOG 14); ADP-glucose pyrophosphohydrolase/ ADP-ribose pyrophosphohydrolase/ ADP-sugar diphosphatase/ hydrolase [Arabidopsis thaliana]
OG5_128096	atha | ATO (ATROPOS); nucleic acid binding / zinc ion binding [Arabidopsis thaliana]
OG5_129217	atha | ATOPT2; oligopeptide transporter [Arabidopsis thaliana]
OG5_128384	atha | ATP binding / ATP-dependent helicase/ helicase/ hydrolase, acting on acid anhydrides, in phosphorus-containing anhydrides / nucleic acid binding [Arabidopsis thaliana]
OG5_128298	atha | ATP binding / ATP-dependent helicase/ RNA binding / helicase/ hydrolase, acting on acid anhydrides, in phosphorus-containing anhydrides / nucleic acid binding [Arabidopsis thaliana]
OG5_140242	atha | ATP binding / ATPase/ nucleoside-triphosphatase/ nucleotide binding [Arabidopsis thaliana]
OG5_127684	atha | ATP binding / catalytic/ protein serine/threonine kinase [Arabidopsis thaliana]
OG5_129526	atha | ATP binding / DNA binding / helicase/ nucleic acid binding / protein binding / zinc ion binding [Arabidopsis thaliana]
OG5_132423	atha | ATP binding / GTP binding / transcription factor binding [Arabidopsis thaliana]
OG5_131096	atha | ATP binding / inositol pentakisphosphate 2-kinase [Arabidopsis thaliana]
OG5_129189	atha | ATP binding / kinase/ protein kinase/ protein serine/threonine kinase [Arabidopsis thaliana]
OG5_128703	atha | ATP binding / kinase/ protein kinase/ protein serine/threonine kinase/ protein tyrosine kinase [Arabidopsis thaliana]
OG5_134272	atha | ATP binding / nucleotide binding / phenylalanine-tRNA ligase [Arabidopsis thaliana]
OG5_130700	atha | ATP binding / protein kinase/ protein serine/threonine kinase [Arabidopsis thaliana]
OG5_129865	atha | ATP synthase epsilon chain, mitochondrial [Arabidopsis thaliana]
OG5_129204	atha | ATP synthase subunit H family protein [Arabidopsis thaliana]
OG5_129971	pfal | ATP-dependent heat shock protein, putative
OG5_128946	atha | ATP12 protein-related [Arabidopsis thaliana]
OG5_129849	atha | ATP58IPK (ARABIDOPSIS HOMOLOG OF MAMALLIAN P58IPK); binding / heat shock protein binding [Arabidopsis thaliana]
OG5_126914	atha | ATPANK1 (PANTOTHENATE KINASE 1); pantothenate kinase [Arabidopsis thaliana]
OG5_127785	atha | ATPase E1-E2 type family protein / haloacid dehalogenase-like hydrolase familiy protein [Arabidopsis thaliana]
OG5_126843	atha | ATPDIL1-2 (PDI-LIKE 1-2); protein disulfide isomerase [Arabidopsis thaliana]
OG5_128957	atha | ATPDX1.1 (pyridoxine biosynthesis 1.1); protein heterodimerization [Arabidopsis thaliana]
OG5_128815	atha | ATPEN2 (ARABIDOPSIS THALIANA PTEN 2); phosphatase/ protein tyrosine phosphatase [Arabidopsis thaliana]
OG5_127772	atha | ATPHB6 (PROHIBITIN 6) [Arabidopsis thaliana]
OG5_127888	atha | ATPIS1 (PHOSPHATIDYLINOSITOL SYNTHASE 1); CDP-diacylglycerol-inositol 3-phosphatidyltransferase [Arabidopsis thaliana]
OG5_129834	atha | ATPK3; ATP binding / kinase/ protein kinase/ protein serine/threonine kinase [Arabidopsis thaliana]
OG5_129623	atha | AtPNG1 (Arabidopsis thaliana peptide-N-glycanase 1); catalytic/ peptide-N4-(N-acetyl-beta-glucosaminyl)asparagine amidase
OG5_128872	atha | ATPPOX (A. THALIANA PYRIDOXIN (PYRODOXAMINE) 5-PHOSPHATE OXIDASE); pyridoxamine-phosphate oxidase [Arabidopsis thaliana]
OG5_129038	atha | AtQSOX2 (quiescin-sulfhydryl oxidase 2); thiol oxidase [Arabidopsis thaliana]
OG5_129466	atha | ATRAB18 (ARABIDOPSIS RAB GTPASE HOMOLOG B18); GTP binding [Arabidopsis thaliana]
OG5_127321	atha | ATRABE1E (ARABIDOPSIS RAB GTPASE HOMOLOG E1E); GTP binding [Arabidopsis thaliana]
OG5_129387	atha | ATRAD17 (ARABIDOPSIS THALIANA RADIATION SENSITIVE) [Arabidopsis thaliana]
OG5_131246	atha | ATRAD51C; ATP binding / damaged DNA binding / protein binding / recombinase/ single-stranded DNA binding [Arabidopsis thaliana]
OG5_127098	atha | ATRAD54 (ARABIDOPSIS HOMOLOG OF RAD54); ATP binding / DNA binding / helicase/ nucleic acid binding [Arabidopsis thaliana]
OG5_132449	atha | ATRBL14 (ARABIDOPSIS RHOMBOID-LIKE PROTEIN 14); zinc ion binding [Arabidopsis thaliana]
OG5_133347	atha | ATRBL15 (ARABIDOPSIS RHOMBOID-LIKE PROTEIN 15) [Arabidopsis thaliana]
OG5_127219	atha | ATRBOH F (ARABIDOPSIS THALIANA RESPIRATORY BURST OXIDASE PROTEIN F); NAD(P)H oxidase [Arabidopsis thaliana]
OG5_128280	atha | ATRBP47A (Arabidopsis thaliana RNA-binding protein 47a); RNA binding
OG5_128651	atha | ATREV3 (ARABIDOPSIS THALIANA RECOVERY PROTEIN 3); DNA binding / DNA-directed DNA polymerase [Arabidopsis thaliana]
OG5_127465	atha | AtRFC1 (replication factor C 1); ATP binding / DNA binding / DNA clamp loader/ nucleoside-triphosphatase/ nucleotide binding [Arabidopsis thaliana]
OG5_129570	atha | ATRH1; ATP-dependent helicase/ DEAD/H-box RNA helicase binding [Arabidopsis thaliana]
OG5_127819	atha | ATRPAC42; DNA binding / DNA-directed RNA polymerase/ protein dimerization [Arabidopsis thaliana]
OG5_128425	atha | ATRPC14 (RNA POLYMERASE 14 KDA SUBUNIT); DNA binding / DNA-directed RNA polymerase/ protein dimerization [Arabidopsis thaliana]
OG5_127064	atha | ATRPS5B (RIBOSOMAL PROTEIN 5B); structural constituent of ribosome [Arabidopsis thaliana]
OG5_127653	atha | ATRRP4 (ARABIDOPSIS THALIANA RIBOSOMAL RNA PROCESSING 4); RNA binding / exonuclease [Arabidopsis thaliana]
OG5_129416	atha | ATRX; ATP binding / DNA binding / helicase/ nucleic acid binding [Arabidopsis thaliana]
OG5_131109	atha | AtSec20 [Arabidopsis thaliana]
OG5_128736	atha | ATSEN1 (SPLICING ENDONUCLEASE 1); nuclease/ nucleic acid binding / tRNA-intron endonuclease [Arabidopsis thaliana]
OG5_128374	atha | ATSPP (ARABIDOPSIS SIGNAL PEPTIDE PEPTIDASE); aspartic-type endopeptidase [Arabidopsis thaliana]
OG5_130216	atha | ATSRL1; binding [Arabidopsis thaliana]
OG5_127842	atha | ATSTE14B; protein-S-isoprenylcysteine O-methyltransferase [Arabidopsis thaliana]
OG5_128486	atha | ATSUV3; ATP-dependent RNA helicase [Arabidopsis thaliana]
OG5_129249	atha | ATTDX (TETRATICOPEPTIDE DOMAIN-CONTAINING THIOREDOXIN); oxidoreductase, acting on sulfur group of donors, disulfide as acceptor / protein binding [Arabidopsis thaliana]
OG5_128266	atha | ATTIM17-2; P-P-bond-hydrolysis-driven protein transmembrane transporter/ protein transporter [Arabidopsis thaliana]
OG5_128571	atha | ATTIM44-2; protein-transmembrane transporting ATPase [Arabidopsis thaliana]
OG5_128355	atha | AtTLP3 (TUBBY LIKE PROTEIN 3); phosphoric diester hydrolase/ transcription factor [Arabidopsis thaliana]
OG5_133899	atha | ATTPC1 (TWO-PORE CHANNEL 1); calcium channel/ voltage-gated calcium channel [Arabidopsis thaliana]
OG5_129432	atha | ATTPS10 (trehalose phosphate synthase); transferase, transferring glycosyl groups / trehalose-phosphatase [Arabidopsis thaliana]
OG5_127070	atha | ATUBA1; ubiquitin activating enzyme/ ubiquitin-protein ligase [Arabidopsis thaliana]
OG5_127153	atha | ATUBC2 (UBIQUITING-CONJUGATING ENZYME 2); ubiquitin-protein ligase [Arabidopsis thaliana]
OG5_128794	atha | ATUBC2-1; ubiquitin-protein ligase [Arabidopsis thaliana]
OG5_133365	atha | ATUSP (ARABIDOPSIS THALIANA UDP-SUGAR PYROPHOSPHORYLASE); UTP-monosaccharide-1-phosphate uridylyltransferase/ UTP:arabinose-1-phosphate uridylyltransferase/ UTP:galactose-1-phosphate uridylyltransferase/ UTP:glucose-1-phosphate uridylyltransferase/ UTP:x
OG5_128321	atha | ATVPS11; binding / protein binding / transporter/ zinc ion binding [Arabidopsis thaliana]
OG5_128181	atha | ATVPS34; 1-phosphatidylinositol-3-kinase/ binding / inositol or phosphatidylinositol kinase/ phosphotransferase, alcohol group as acceptor [Arabidopsis thaliana]
OG5_130576	atha | ATX1 (ARABIDOPSIS HOMOLOG OF ANTI-OXIDANT 1); metal ion binding [Arabidopsis thaliana]
OG5_135192	tvag | atypical dual specificity phosphatase, putative
OG5_132889	atha | ATZW10 [Arabidopsis thaliana]
OG5_138471	tvag | AUT2/APG4/ATG4 cysteine peptidase, putative,cysteine peptidase, Clan CA, family C54, putative
OG5_127111	atha | autophagy 4a (APG4a) [Arabidopsis thaliana]
OG5_128989	atha | autophagy protein Apg6 family [Arabidopsis thaliana]
OG5_132929	atha | auxin efflux carrier family protein [Arabidopsis thaliana]
OG5_129899	atha | auxin-induced-related / indole-3-acetic acid induced-related [Arabidopsis thaliana]
OG5_128412	atha | AXL (AXR1-LIKE); binding / catalytic [Arabidopsis thaliana]
OG5_129197	atha | BAC2; L-ornithine transmembrane transporter/ binding / carnitine:acyl carnitine antiporter [Arabidopsis thaliana]
OG5_130558	atha | BAM7 (BETA-AMYLASE 7); beta-amylase/ catalytic/ cation binding [Arabidopsis thaliana]
OG5_131208	atha | band 7 family protein [Arabidopsis thaliana]
OG5_133292	atha | band 7 family protein [Arabidopsis thaliana]
OG5_129096	atha | basal transcription factor complex subunit-related [Arabidopsis thaliana]
OG5_129343	atha | basic helix-loop-helix (bHLH) family protein [Arabidopsis thaliana]
OG5_128323	atha | BCDH BETA1 (BRANCHED-CHAIN ALPHA-KETO ACID DECARBOXYLASE E1 BETA SUBUNIT); 3-methyl-2-oxobutanoate dehydrogenase (2-methylpropanoyl-transferring)/ catalytic [Arabidopsis thaliana]
OG5_128117	atha | BCE2; acetyltransferase/ alpha-ketoacid dehydrogenase/ dihydrolipoamide branched chain acyltransferase [Arabidopsis thaliana]
OG5_133242	atha | beta-1,2-N-acetylglucosaminyltransferase II [Arabidopsis thaliana]
OG5_127081	atha | beta-adaptin, putative [Arabidopsis thaliana]
OG5_139404	afum | beta-lactamase
OG5_130580	atha | BGAL9 (Beta galactosidase 9); beta-galactosidase/ catalytic/ cation binding / sugar binding [Arabidopsis thaliana]
OG5_130771	atha | BIG (BIG); binding / ubiquitin-protein ligase/ zinc ion binding [Arabidopsis thaliana]
OG5_129200	atha | BIGYIN; binding [Arabidopsis thaliana]
OG5_128125	atha | binding [Arabidopsis thaliana]
OG5_128290	atha | binding [Arabidopsis thaliana]
OG5_128324	atha | binding [Arabidopsis thaliana]
OG5_128353	atha | binding [Arabidopsis thaliana]
OG5_128499	atha | binding [Arabidopsis thaliana]
OG5_128754	atha | binding [Arabidopsis thaliana]
OG5_128901	atha | binding [Arabidopsis thaliana]
OG5_129095	atha | binding [Arabidopsis thaliana]
OG5_129117	atha | binding [Arabidopsis thaliana]
OG5_129321	atha | binding [Arabidopsis thaliana]
OG5_129364	atha | binding [Arabidopsis thaliana]
OG5_129596	atha | binding [Arabidopsis thaliana]
OG5_129750	atha | binding [Arabidopsis thaliana]
OG5_129781	atha | binding [Arabidopsis thaliana]
OG5_129896	atha | binding [Arabidopsis thaliana]
OG5_130056	atha | binding [Arabidopsis thaliana]
OG5_130563	atha | binding [Arabidopsis thaliana]
OG5_130790	atha | binding [Arabidopsis thaliana]
OG5_132123	atha | binding [Arabidopsis thaliana]
OG5_132127	atha | binding [Arabidopsis thaliana]
OG5_132373	atha | binding [Arabidopsis thaliana]
OG5_133276	atha | binding [Arabidopsis thaliana]
OG5_142755	atha | binding [Arabidopsis thaliana]
OG5_128445	atha | binding / catalytic [Arabidopsis thaliana]
OG5_130376	atha | binding / catalytic/ coenzyme binding [Arabidopsis thaliana]
OG5_128900	atha | binding / inositol or phosphatidylinositol kinase/ phosphotransferase, alcohol group as acceptor [Arabidopsis thaliana]
OG5_128777	atha | binding / protein binding [Arabidopsis thaliana]
OG5_129612	atha | binding / protein binding / zinc ion binding [Arabidopsis thaliana]
OG5_129934	atha | binding / protein transporter [Arabidopsis thaliana]
OG5_130168	atha | binding / protein transporter [Arabidopsis thaliana]
OG5_139971	atha | binding / transporter [Arabidopsis thaliana]
OG5_139637	tvag | biotin synthase, putative
OG5_155498	tvag | biotin synthase, putative
OG5_127985	atha | bis(5-adenosyl)-triphosphatase, putative [Arabidopsis thaliana]
OG5_127123	atha | BON3 (BONZAI 3); calcium-dependent phospholipid binding [Arabidopsis thaliana]
OG5_126709	atha | BOR1 (REQUIRES HIGH BORON 1); anion exchanger/ boron transporter [Arabidopsis thaliana]
OG5_128339	atha | BOU (A BOUT DE SOUFFLE); binding / transporter [Arabidopsis thaliana]
OG5_132162	atha | BPA1 (BINDINGPARTNEROFACD11 1); nucleic acid binding / nucleotide binding / oxidoreductase [Arabidopsis thaliana]
OG5_128326	atha | BPM3; protein binding [Arabidopsis thaliana]
OG5_127903	atha | brix domain-containing protein [Arabidopsis thaliana]
OG5_133194	atha | BRK1 (BRICK1) [Arabidopsis thaliana]
OG5_128879	atha | BS14A (BET1P/SFT1P-LIKE PROTEIN 14A); SNAP receptor/ protein transporter [Arabidopsis thaliana]
OG5_129866	atha | BSH (BUSHY GROWTH); chromatin binding / protein binding [Arabidopsis thaliana]
OG5_137208	tvag | C-5 sterol desaturase, putative
OG5_129956	atha | c-myc binding protein, putative / prefoldin, putative [Arabidopsis thaliana]
OG5_129108	atha | C2 domain-containing protein [Arabidopsis thaliana]
OG5_129224	atha | CAK4 (CDK-ACTIVATING KINASE 4); kinase/ protein binding / protein serine/threonine kinase [Arabidopsis thaliana]
OG5_128553	atha | calcineurin B subunit-related [Arabidopsis thaliana]
OG5_128259	atha | calcineurin-like phosphoesterase family protein [Arabidopsis thaliana]
OG5_135989	atha | calcineurin-like phosphoesterase family protein [Arabidopsis thaliana]
OG5_127426	atha | calcium ion binding [Arabidopsis thaliana]
OG5_128198	atha | calcium-binding EF hand family protein [Arabidopsis thaliana]
OG5_130236	atha | calcium-binding EF hand family protein [Arabidopsis thaliana]
OG5_128657	atha | calmodulin-binding protein [Arabidopsis thaliana]
OG5_128393	atha | calnexin, putative [Arabidopsis thaliana]
OG5_128932	pfal | calpain
OG5_129380	atha | caltractin, putative / centrin, putative [Arabidopsis thaliana]
OG5_129098	tvag | CAMK family protein kinase
OG5_126748	pfal | cAMP-dependent protein kinase catalytic subunit
OG5_126950	pfal | cAMP-dependent protein kinase regulatory subunit
OG5_131648	atha | camphor resistance CrcB family protein [Arabidopsis thaliana]
OG5_128781	atha | CAND1 (CULLIN-ASSOCIATED AND NEDDYLATION DISSOCIATED); binding [Arabidopsis thaliana]
OG5_135833	tvag | Capsular polysaccharide phosphotransferase fcs1, putative
OG5_129250	atha | carbohydrate binding [Arabidopsis thaliana]
OG5_132415	atha | carbohydrate binding [Arabidopsis thaliana]
OG5_134905	atha | carboxylesterase [Arabidopsis thaliana]
OG5_146728	tvag | carnitine O-palmitoyltransferase II, putative
OG5_126901	atha | casein kinase II alpha chain, putative [Arabidopsis thaliana]
OG5_129540	atha | catalytic [Arabidopsis thaliana]
OG5_129852	atha | catalytic [Arabidopsis thaliana]
OG5_135732	atha | catalytic [Arabidopsis thaliana]
OG5_136649	atha | catalytic [Arabidopsis thaliana]
OG5_135380	atha | catalytic/ hydrolase/ phosphoglycolate phosphatase [Arabidopsis thaliana]
OG5_129418	atha | catalytic/ hydrolase/ zinc ion binding [Arabidopsis thaliana]
OG5_128399	atha | catalytic/ transferase [Arabidopsis thaliana]
OG5_130038	atha | catalytic/ transferase [Arabidopsis thaliana]
OG5_130048	atha | catalytic/ transferase [Arabidopsis thaliana]
OG5_127800	atha | cathepsin B-like cysteine protease, putative [Arabidopsis thaliana]
OG5_132389	cpip | cathepsin l
OG5_131446	atha | cation efflux family protein / metal tolerance protein, putative (MTPc4) [Arabidopsis thaliana]
OG5_127048	pfal | cation transporting P-ATPase
OG5_132937	atha | CAX4 (CATION EXCHANGER 4); calcium:cation antiporter/ calcium:hydrogen antiporter/ cation:cation antiporter [Arabidopsis thaliana]
OG5_126967	atha | CB5-B (CYTOCHROME B5 ISOFORM B); heme binding [Arabidopsis thaliana]
OG5_127988	atha | CBP20 (CAP-BINDING PROTEIN 20); RNA binding / RNA cap binding [Arabidopsis thaliana]
OG5_128971	atha | CCR2 (COLD, CIRCADIAN RHYTHM, AND RNA BINDING 2); RNA binding / double-stranded DNA binding / single-stranded DNA binding [Arabidopsis thaliana]
OG5_126712	atha | CDC2 (CELL DIVISION CONTROL 2); cyclin-dependent protein kinase/ kinase/ protein binding / protein kinase [Arabidopsis thaliana]
OG5_126765	atha | CDC20.1; signal transducer [Arabidopsis thaliana]
OG5_131881	atha | CDC25; arsenate reductase/ protein tyrosine phosphatase [Arabidopsis thaliana]
OG5_129331	atha | CDC45 (cell division cycle 45) [Arabidopsis thaliana]
OG5_134551	atha | CDC48B; ATP binding / ATPase/ nucleoside-triphosphatase/ nucleotide binding [Arabidopsis thaliana]
OG5_128467	atha | CDC48C; ATP binding / ATPase/ nucleoside-triphosphatase/ nucleotide binding [Arabidopsis thaliana]
OG5_126808	atha | CDC6 (CELL DIVISION CONTROL 6) [Arabidopsis thaliana]
OG5_128263	atha | CDKC;1 (Cyclin-dependent kinase C;1); kinase [Arabidopsis thaliana]
OG5_129229	atha | CDKE;1 (CYCLIN-DEPENDENT KINASE E;1); ATP binding / kinase/ protein kinase/ protein serine/threonine kinase [Arabidopsis thaliana]
OG5_128644	atha | cell cycle control protein-related [Arabidopsis thaliana]
OG5_129622	atha | cell cycle control protein-related [Arabidopsis thaliana]
OG5_128878	atha | cell division cycle family protein [Arabidopsis thaliana]
OG5_128668	atha | cell division cycle protein 48-related / CDC48-related [Arabidopsis thaliana]
OG5_129002	atha | cell division cycle protein-related [Arabidopsis thaliana]
OG5_133954	mmul | cell division protein kinase 20 [Macaca mulatta]
OG5_128085	atha | cellular apoptosis susceptibility protein, putative / importin-alpha re-exporter, putative [Arabidopsis thaliana]
OG5_131535	tvag | centrosomal protein of 135 kDa, putative
OG5_127767	atha | CER10; 3-oxo-5-alpha-steroid 4-dehydrogenase/ fatty acid elongase/ trans-2-enoyl-CoA reductase (NADPH) [Arabidopsis thaliana]
OG5_129795	atha | CER5 (ECERIFERUM 5); ATPase, coupled to transmembrane movement of substances [Arabidopsis thaliana]
OG5_129670	atha | ceramidase family protein [Arabidopsis thaliana]
OG5_131824	atha | CGL1 (COMPLEX GLYCAN LESS 1); alpha-1,3-mannosylglycoprotein 2-beta-N-acetylglucosaminyltransferase/ protein N-acetylglucosaminyltransferase/ transferase, transferring glycosyl groups [Arabidopsis thaliana]
OG5_133364	atha | chaperone protein dnaJ-related [Arabidopsis thaliana]
OG5_141245	tvag | chaperone protein DNAj, putative
OG5_130795	tvag | chaperone protein DNAj, putative
OG5_127483	atha | chaperonin, putative [Arabidopsis thaliana]
OG5_134267	spom | ChAPs family protein [Schizosaccharomyces pombe]
OG5_133154	pfal | chloroquine resistance transporter
OG5_127835	atha | choline kinase, putative [Arabidopsis thaliana]
OG5_129855	atha | choline transporter-related [Arabidopsis thaliana]
OG5_144443	tvag | cholinephosphate cytidylyltransferase A, putative
OG5_128351	atha | cholinephosphate cytidylyltransferase, putative / phosphorylcholine transferase, putative / CTP:phosphocholine cytidylyltransferase, putative [Arabidopsis thaliana]
OG5_129984	atha | CHR1 (CHROMATIN REMODELING 1); ATPase/ helicase [Arabidopsis thaliana]
OG5_131776	atha | CHR24 (chromatin remodeling 24); ATP binding / DNA binding / helicase/ nucleic acid binding [Arabidopsis thaliana]
OG5_128209	atha | CHR5 (chromatin remodeling 5); ATP binding / DNA binding / chromatin binding / helicase/ nucleic acid binding [Arabidopsis thaliana]atha
OG5_128748	atha | CHR8 (chromatin remodeling 8); ATP binding / DNA binding / helicase/ nucleic acid binding [Arabidopsis thaliana]
OG5_128357	atha | chromatin protein family [Arabidopsis thaliana]
OG5_132300	atha | CID3 (CTC-Interacting Domain 3) [Arabidopsis thaliana]
OG5_132938	atha | CIP111 (CAM INTERACTING PROTEIN 111); ATPase/ calmodulin binding [Arabidopsis thaliana]
OG5_170439	atha | CIPK16 (CBL-INTERACTING PROTEIN KINASE 16); ATP binding / kinase/ protein kinase/ protein serine/threonine kinase [Arabidopsis thaliana]
OG5_131887	atha | CIPK5 (CBL-INTERACTING PROTEIN KINASE 5); ATP binding / kinase/ protein kinase/ protein serine/threonine kinase [Arabidopsis thaliana]
OG5_126846	atha | CKB4 (CASEIN KINASE II BETA SUBUNIT 4); protein serine/threonine kinase [Arabidopsis thaliana]
OG5_126780	atha | CKL2 (CASEIN KINASE 1-LIKE PROTEIN 2); ATP binding / kinase/ protein kinase/ protein serine/threonine kinase [Arabidopsis thaliana]
OG5_131485	tvag | Clan CA, family C1, cathepsin B-like cysteine peptidase
OG5_166150	tvag | Clan PB, family C69, PipD-like cysteine peptidase
OG5_128480	atha | CLASP (CLIP-ASSOCIATED PROTEIN); binding [Arabidopsis thaliana]
OG5_130733	atha | clast3-related [Arabidopsis thaliana]
OG5_128281	atha | clathrin adaptor complex small chain family protein [Arabidopsis thaliana]
OG5_128447	atha | clathrin adaptor complexes medium subunit family protein [Arabidopsis thaliana]
OG5_129247	atha | clathrin adaptor complexes medium subunit family protein [Arabidopsis thaliana]
OG5_130982	atha | clathrin adaptor complexes medium subunit family protein [Arabidopsis thaliana]
OG5_128581	atha | clathrin coat assembly protein, putative [Arabidopsis thaliana]
OG5_128607	atha | CLC-B (CHLORIDE CHANNEL B); anion channel/ voltage-gated chloride channel [Arabidopsis thaliana]
OG5_128452	atha | cleavage stimulation factor, putative [Arabidopsis thaliana]
OG5_129202	tvag | cln3/battenin, putative
OG5_132042	atha | CM3 (chorismate mutase 3); chorismate mutase [Arabidopsis thaliana]
OG5_128145	atha | CNX2 (COFACTOR OF NITRATE REDUCTASE AND XANTHINE DEHYDROGENASE 2); catalytic [Arabidopsis thaliana]
OG5_127808	atha | coatomer protein complex, subunit alpha, putative [Arabidopsis thaliana]
OG5_127760	atha | coatomer protein complex, subunit beta 2 (beta prime), putative [Arabidopsis thaliana]
OG5_129348	atha | coatomer protein epsilon subunit family protein / COPE family protein [Arabidopsis thaliana]
OG5_128661	atha | coenzyme Q biosynthesis Coq4 family protein / ubiquinone biosynthesis Coq4 family protein [Arabidopsis thaliana]
OG5_129705	tvag | coiled-coil domain-containing protein, putative
OG5_133077	tthe | COMM domain containing 3-related
OG5_129478	atha | complex 1 family protein / LVR family protein [Arabidopsis thaliana]
OG5_129603	atha | complex 1 family protein / LVR family protein [Arabidopsis thaliana]
OG5_130262	atha | complex 1 family protein / LVR family protein [Arabidopsis thaliana]
OG5_130778	atha | complex 1 family protein / LVR family protein [Arabidopsis thaliana]
OG5_131398	atha | complex 1 family protein / LVR family protein [Arabidopsis thaliana]
OG5_130688	spom | conserved eukaryotic protein [Schizosaccharomyces pombe]
OG5_134527	spom | conserved fungal protein [Schizosaccharomyces pombe]
OG5_137421	spom | conserved fungal protein [Schizosaccharomyces pombe]
OG5_140205	tthe | conserved hypothetical protein
OG5_142987	tthe | conserved hypothetical protein
OG5_128891	atha | conserved oligomeric Golgi complex component-related / COG complex component-related [Arabidopsis thaliana]
OG5_128091	pfal | conserved Plasmodium membrane protein, unknown function
OG5_128246	pfal | conserved Plasmodium membrane protein, unknown function
OG5_128307	pfal | conserved Plasmodium membrane protein, unknown function
OG5_129330	pfal | conserved Plasmodium membrane protein, unknown function
OG5_131748	pfal | conserved Plasmodium membrane protein, unknown function
OG5_132157	pfal | conserved Plasmodium membrane protein, unknown function
OG5_132465	pfal | conserved Plasmodium membrane protein, unknown function
OG5_135771	pfal | conserved Plasmodium membrane protein, unknown function
OG5_132046	spom | conserved protein (broad species distribution) [Schizosaccharomyces pombe]
OG5_129714	atha | COP13 (CONSTITUTIVE PHOTOMORPHOGENIC 13); protein binding [Arabidopsis thaliana]
OG5_129642	atha | COP8 (CONSTITUTIVE PHOTOMORPHOGENIC 8); protein binding [Arabidopsis thaliana]
OG5_130070	atha | copine-related [Arabidopsis thaliana]
OG5_130837	atha | copper ion binding / methyltransferase [Arabidopsis thaliana]
OG5_139232	atha | COPT4; copper ion transmembrane transporter/ high affinity copper ion transmembrane transporter [Arabidopsis thaliana]
OG5_127951	atha | cornichon family protein [Arabidopsis thaliana]
OG5_126943	pfal | coronin
OG5_128426	atha | COX15 (cytochrome c oxidase 15) [Arabidopsis thaliana]
OG5_129033	atha | cox19 family protein [Arabidopsis thaliana]
OG5_128087	atha | COX6B (CYTOCHROME C OXIDASE 6B); cytochrome-c oxidase [Arabidopsis thaliana]
OG5_147322	atha | CPI1 (CYCLOPROPYL ISOMERASE); cycloeucalenol cycloisomerase [Arabidopsis thaliana]
OG5_126600	atha | CPK24; ATP binding / calcium ion binding / calmodulin-dependent protein kinase/ kinase/ protein kinase/ protein serine/threonine kinase [Arabidopsis thaliana]
OG5_129170	atha | CPL4 (C-TERMINAL DOMAIN PHOSPHATASE-LIKE 4); phosphoprotein phosphatase [Arabidopsis thaliana]
OG5_128623	atha | CPSF100 (CLEAVAGE AND POLYADENYLATION SPECIFICITY FACTOR 100); DNA binding / protein binding [Arabidopsis thaliana]
OG5_129415	atha | CPSF160; nucleic acid binding [Arabidopsis thaliana]
OG5_128679	atha | CPSF30; RNA binding / calmodulin binding / endonuclease/ nucleic acid binding / protein binding [Arabidopsis thaliana]
OG5_126623	atha | CR88; ATP binding [Arabidopsis thaliana]
OG5_128798	atha | CRK (CROOKED); actin binding [Arabidopsis thaliana]
OG5_131734	atha | CRK1 (CDPK-RELATED KINASE 1); calcium ion binding / calcium-dependent protein serine/threonine phosphatase/ calmodulin-dependent protein kinase/ kinase [Arabidopsis thaliana]
OG5_128090	atha | crooked neck protein, putative / cell cycle protein, putative [Arabidopsis thaliana]
OG5_129181	atha | CRT1 (CALRETICULIN 1); calcium ion binding / unfolded protein binding [Arabidopsis thaliana]
OG5_127584	atha | CSD2 (COPPER/ZINC SUPEROXIDE DISMUTASE 2); superoxide dismutase [Arabidopsis thaliana]
OG5_128596	atha | CSL zinc finger domain-containing protein [Arabidopsis thaliana]
OG5_128438	atha | CSN5B (COP9-SIGNALOSOME 5B); protein binding [Arabidopsis thaliana]
OG5_130197	atha | CSN6B [Arabidopsis thaliana]
OG5_129137	atha | CSTF77; protein binding [Arabidopsis thaliana]
OG5_128691	atha | CUL3B (CULLIN 3B); protein binding / ubiquitin-protein ligase [Arabidopsis thaliana]
OG5_128927	atha | CUL4 (CULLIN4); protein binding / ubiquitin-protein ligase [Arabidopsis thaliana]
OG5_128555	atha | curculin-like (mannose-binding) lectin family protein [Arabidopsis thaliana]
OG5_129610	atha | CwfJ-like family protein [Arabidopsis thaliana]
OG5_129199	atha | CwfJ-like family protein / zinc finger (CCCH-type) family protein [Arabidopsis thaliana]
OG5_126649	atha | CYCA1;1 (Cyclin A1;1); cyclin-dependent protein kinase regulator [Arabidopsis thaliana]
OG5_129254	atha | CYCH;1 (CYCLIN H;1); cyclin-dependent protein kinase/ protein binding / protein kinase [Arabidopsis thaliana]
OG5_138112	tvag | cyclin 1,serine peptidase family S51, peptidase E, putative
OG5_129826	atha | cyclin family protein [Arabidopsis thaliana]
OG5_128496	atha | CYCP4;1 (cyclin p4;1); cyclin-dependent protein kinase [Arabidopsis thaliana]
OG5_129891	atha | CYCP4;3 (cyclin p4;3); cyclin-dependent protein kinase [Arabidopsis thaliana]
OG5_129660	atha | CYCT1;3 (CYCLIN T 1;3); cyclin-dependent protein kinase [Arabidopsis thaliana]
OG5_129019	atha | CYP59 (CYCLOPHILIN 59); RNA binding / nucleic acid binding / peptidyl-prolyl cis-trans isomerase [Arabidopsis thaliana]
OG5_128211	atha | CYP71 (CYCLOPHILIN71); chromatin binding / histone binding / peptidyl-prolyl cis-trans isomerase [Arabidopsis thaliana]
OG5_131167	atha | CYP710A4 (cytochrome P450, family 710, subfamily A, polypeptide 4); electron carrier/ heme binding / iron ion binding / monooxygenase/ oxygen binding [Arabidopsis thaliana]
OG5_126582	atha | CYP76C5; electron carrier/ heme binding / iron ion binding / monooxygenase/ oxygen binding [Arabidopsis thaliana]
OG5_132819	atha | cysteine proteinase, putative [Arabidopsis thaliana]
OG5_127870	atha | cytochrome b5 domain-containing protein [Arabidopsis thaliana]
OG5_135654	tvag | cytochrome b5, putative
OG5_128258	atha | cytochrome c oxidase assembly protein CtaG / Cox11 family [Arabidopsis thaliana]
OG5_129050	atha | cytochrome c oxidase copper chaperone family protein [Arabidopsis thaliana]
OG5_129154	atha | cytochrome c oxidase family protein [Arabidopsis thaliana]
OG5_131522	atha | cytochrome c oxidase subunit VIb family [Arabidopsis thaliana]
OG5_127581	pfal | cytochrome c1 heme lyase, putative
OG5_128302	pfal | cytoplasmic dynein intermediate chain, putative
OG5_129333	atha | D111/G-patch domain-containing protein [Arabidopsis thaliana]
OG5_133544	atha | D111/G-patch domain-containing protein [Arabidopsis thaliana]
OG5_130739	atha | DCP1 (decapping 1); m7G(5)pppN diphosphatase/ protein homodimerization [Arabidopsis thaliana]
OG5_128366	atha | DCP2 (DECAPPING 2); hydrolase/ m7G(5)pppN diphosphatase/ mRNA binding / protein homodimerization [Arabidopsis thaliana]
OG5_129644	atha | DDB1B (Damaged DNA Binding Protein 1 B); damaged DNA binding / protein binding [Arabidopsis thaliana]
OG5_128999	atha | DDL (DAWDLE) [Arabidopsis thaliana]
OG5_126772	atha | DEAD box RNA helicase, putative (RH20) [Arabidopsis thaliana]
OG5_126849	atha | DEAD box RNA helicase, putative [Arabidopsis thaliana]
OG5_130177	atha | DEAD box RNA helicase, putative [Arabidopsis thaliana]
OG5_129688	atha | DEAD-box protein abstrakt, putative [Arabidopsis thaliana]
OG5_130919	pfal | DEAD/DEAH box ATP-dependent RNA helicase, putative
OG5_137062	atha | DEAD/DEAH box helicase family protein [Arabidopsis thaliana]
OG5_128292	atha | DEAD/DEAH box helicase, putative (RH16) [Arabidopsis thaliana]
OG5_128340	atha | DEAD/DEAH box helicase, putative (RH17) [Arabidopsis thaliana]
OG5_128093	atha | DEAD/DEAH box helicase, putative (RH28) [Arabidopsis thaliana]
OG5_128169	atha | DEAD/DEAH box helicase, putative [Arabidopsis thaliana]
OG5_128229	atha | DEAD/DEAH box helicase, putative [Arabidopsis thaliana]
OG5_128272	atha | DEAD/DEAH box helicase, putative [Arabidopsis thaliana]
OG5_128422	atha | DEAD/DEAH box helicase, putative [Arabidopsis thaliana]
OG5_128567	atha | DEAD/DEAH box helicase, putative [Arabidopsis thaliana]
OG5_128649	atha | DEAD/DEAH box helicase, putative [Arabidopsis thaliana]
OG5_131689	atha | DEAD/DEAH box helicase, putative [Arabidopsis thaliana]
OG5_131814	atha | DEAD/DEAH box helicase, putative [Arabidopsis thaliana]
OG5_129089	atha | DECOY (DECOY) [Arabidopsis thaliana]
OG5_129040	atha | delta 7-sterol-C5-desaturase, putative [Arabidopsis thaliana]
OG5_132171	pfal | delta tubulin, putative
OG5_128382	atha | delta-ADR (delta-adaptin); binding / clathrin binding / protein binding / protein transporter [Arabidopsis thaliana]
OG5_127013	atha | DER1 (DERLIN-1) [Arabidopsis thaliana]
OG5_128226	atha | developmentally regulated GTP-binding protein, putative [Arabidopsis thaliana]
OG5_135826	atha | DEX1 (DEFECTIVE IN EXINE FORMATION 1); calcium ion binding [Arabidopsis thaliana]
OG5_129811	atha | DGCR14-related [Arabidopsis thaliana]
OG5_128654	atha | DGK1 (DIACYLGLYCEROL KINASE1); calcium ion binding / diacylglycerol kinase [Arabidopsis thaliana]
OG5_128922	atha | DGL1; dolichyl-diphosphooligosaccharide-protein glycotransferase [Arabidopsis thaliana]
OG5_127120	atha | diacylglycerol acyltransferase family [Arabidopsis thaliana]
OG5_135130	tvag | diacylglycerol acyltransferase, putative
OG5_130257	atha | DIE2/ALG10 family [Arabidopsis thaliana]
OG5_129624	atha | dienelactone hydrolase family protein [Arabidopsis thaliana]
OG5_129413	afum | dihydrofolate reductase
OG5_128029	atha | dihydrolipoamide S-acetyltransferase, putative [Arabidopsis thaliana]
OG5_139351	sman | dipeptidyl-peptidase II, putative
OG5_127598	atha | diphthamide synthesis DPH2 family protein [Arabidopsis thaliana]
OG5_129547	atha | diphthamide synthesis DPH2 family protein [Arabidopsis thaliana]
OG5_128269	atha | DIS1 (DISTORTED TRICHOMES 1); ATP binding / actin binding / protein binding / structural constituent of cytoskeleton [Arabidopsis thaliana]
OG5_128966	atha | DIS2 (DISTORTED TRICHOMES 2); structural molecule [Arabidopsis thaliana]
OG5_126834	atha | DMC1 (DISRUPTION OF MEIOTIC CONTROL 1); ATP binding / DNA binding / DNA-dependent ATPase/ damaged DNA binding / nucleoside-triphosphatase/ nucleotide binding / protein binding [Arabidopsis thaliana]
OG5_130270	atha | DNA binding [Arabidopsis thaliana]
OG5_132464	atha | DNA binding [Arabidopsis thaliana]
OG5_128634	atha | DNA binding / DNA-directed RNA polymerase [Arabidopsis thaliana]
OG5_130927	atha | DNA binding / sequence-specific DNA binding [Arabidopsis thaliana]
OG5_135047	atha | DNA cross-link repair protein-related [Arabidopsis thaliana]
OG5_133248	afum | DNA polymerase iota, putative
OG5_132021	atha | DNA polymerase lambda (POLL) [Arabidopsis thaliana]
OG5_129864	atha | DNA polymerase V family [Arabidopsis thaliana]
OG5_127144	atha | DNA repair protein, putative [Arabidopsis thaliana]
OG5_127631	atha | DNA replication licensing factor, putative [Arabidopsis thaliana]
OG5_128134	atha | DNA replication licensing factor, putative [Arabidopsis thaliana]
OG5_129147	atha | DNA topoisomerase family protein [Arabidopsis thaliana]
OG5_127591	atha | DNA-directed DNA polymerase family protein [Arabidopsis thaliana]
OG5_129141	atha | DNA-directed DNA polymerase/ damaged DNA binding [Arabidopsis thaliana]
OG5_127691	atha | DNA-directed RNA polymerase II, putative (RPB10) [Arabidopsis thaliana]
OG5_127419	atha | DNA-directed RNA polymerase III family protein [Arabidopsis thaliana]
OG5_128332	atha | DNAJ heat shock N-terminal domain-containing protein [Arabidopsis thaliana]
OG5_128469	atha | DNAJ heat shock N-terminal domain-containing protein [Arabidopsis thaliana]
OG5_128636	atha | DNAJ heat shock N-terminal domain-containing protein [Arabidopsis thaliana]
OG5_129180	atha | DNAJ heat shock N-terminal domain-containing protein [Arabidopsis thaliana]
OG5_129476	atha | DNAJ heat shock N-terminal domain-containing protein [Arabidopsis thaliana]
OG5_129626	atha | DNAJ heat shock N-terminal domain-containing protein [Arabidopsis thaliana]
OG5_130044	atha | DNAJ heat shock N-terminal domain-containing protein [Arabidopsis thaliana]
OG5_131379	atha | DNAJ heat shock N-terminal domain-containing protein [Arabidopsis thaliana]
OG5_128294	atha | DNAJ heat shock N-terminal domain-containing protein / cell division protein-related [Arabidopsis thaliana]
OG5_137061	pfal | DnaJ protein, putative
OG5_130672	atha | dolichol phosphate-mannose biosynthesis regulatory protein-related [Arabidopsis thaliana]
OG5_128444	pfal | dolichol-linked oligosaccharide biosynthesis enzyme, putative
OG5_131211	atha | dolichol-phosphate mannosyltransferase-related [Arabidopsis thaliana]
OG5_128840	atha | DOT2 (DEFECTIVELY ORGANIZED TRIBUTARIES 2) [Arabidopsis thaliana]
OG5_127711	atha | double-stranded DNA-binding family protein [Arabidopsis thaliana]
OG5_129011	atha | DPB; protein binding / protein heterodimerization [Arabidopsis thaliana]
OG5_137860	tthe | Dpy-30 motif family protein
OG5_136336	atha | DRH1 (DEAD BOX RNA HELICASE 1); ATP-dependent RNA helicase/ ATPase [Arabidopsis thaliana]
OG5_129813	atha | DRL1 (DEFORMED ROOTS AND LEAVES 1); calmodulin binding / purine nucleotide binding [Arabidopsis thaliana]
OG5_128133	atha | DRT101 (DNA-DAMAGE-REPAIR/TOLERATION 101); intramolecular transferase, phosphotransferases / magnesium ion binding [Arabidopsis thaliana]
OG5_129437	atha | DRT111; nucleic acid binding / nucleotide binding [Arabidopsis thaliana]
OG5_132792	atha | dual specificity protein phosphatase (DsPTP1) [Arabidopsis thaliana]
OG5_132164	spom | DUF1749 family protein [Schizosaccharomyces pombe]
OG5_130607	afum | DUF221 domain protein, putative
OG5_132592	afum | DUF676 domain protein
OG5_129107	afum | DUF947 domain protein
OG5_131150	atha | DWF1 (DWARF 1); calmodulin binding / catalytic [Arabidopsis thaliana]
OG5_133058	atha | DWF5 (DWARF 5); sterol delta7 reductase [Arabidopsis thaliana]
OG5_129806	pfal | dynactin 4, putative
OG5_133363	atha | dynamin family protein [Arabidopsis thaliana]
OG5_150270	atha | dynamin family protein [Arabidopsis thaliana]
OG5_137994	afum | dynamin GTPase, putative
OG5_126660	atha | dynamin-like protein 2b (ADL2b) [Arabidopsis thaliana]
OG5_126558	pfal | dynein heavy chain, putative
OG5_130052	pfal | dynein intermediate chain 2, ciliary
OG5_130347	pfal | dynein intermediate chain, putative
OG5_129790	pfal | dynein light chain 1
OG5_129176	pfal | dynein light chain type 2, putative
OG5_128214	pfal | dynein light chain, putative
OG5_130346	pfal | dynein light chain, putative
OG5_130116	pfal | dynein-associated protein, putative
OG5_127642	atha | E12A11; phosphatidylethanolamine binding [Arabidopsis thaliana]
OG5_128531	atha | E2F3 (E2F TRANSCRIPTION FACTOR 3); DNA binding / transcription factor [Arabidopsis thaliana]
OG5_128300	atha | early-responsive to dehydration protein-related / ERD protein-related [Arabidopsis thaliana]
OG5_128095	atha | ECR1 (E1 C-terminal related 1); NEDD8 activating enzyme/ protein heterodimerization/ small protein activating enzyme [Arabidopsis thaliana]
OG5_128132	atha | EDA14 (EMBRYO SAC DEVELOPMENT ARREST 14) [Arabidopsis thaliana]
OG5_127207	atha | EDA2 (embryo sac development arrest 2); serine-type peptidase [Arabidopsis thaliana]
OG5_128699	atha | EDA25 (embryo sac development arrest 25) [Arabidopsis thaliana]
OG5_129365	atha | EDA35 (embryo sac development arrest 35) [Arabidopsis thaliana]
OG5_129809	atha | EER4 (ENHANCED ETHYLENE RESPONSE 4); DNA binding / transcription initiation factor [Arabidopsis thaliana]
OG5_128308	atha | EER5 (ENHANCED ETHYLENE RESPONSE 5) [Arabidopsis thaliana]
OG5_143202	cmur | EF hand family protein
OG5_127225	atha | EF-1-alpha-related GTP-binding protein, putative [Arabidopsis thaliana]
OG5_128830	atha | EFS (EARLY FLOWERING IN SHORT DAYS); histone methyltransferase(H3-K36 specific) / histone methyltransferase(H3-K4 specific) [Arabidopsis thaliana]
OG5_127339	atha | EIF2 BETA; translation initiation factor [Arabidopsis thaliana]
OG5_128941	atha | EIF2; translation initiation factor [Arabidopsis thaliana]
OG5_128741	atha | EIF3A (EUKARYOTIC TRANSLATION INITIATION FACTOR 3A); translation initiation factor [Arabidopsis thaliana]
OG5_128215	atha | EIF3B-2 (EUKARYOTIC TRANSLATION INITIATION FACTOR 3B-2); nucleic acid binding / protein binding / translation initiation factor [Arabidopsis thaliana]
OG5_129022	atha | EIF3K (EUKARYOTIC TRANSLATION INITIATION FACTOR 3K); translation initiation factor [Arabidopsis thaliana]
OG5_128210	atha | eIF4-gamma/eIF5/eIF2-epsilon domain-containing protein [Arabidopsis thaliana]
OG5_127774	atha | EIF4G (EUKARYOTIC TRANSLATION INITIATION FACTOR 4G); translation initiation factor [Arabidopsis thaliana]
OG5_128950	atha | ELC; ubiquitin binding [Arabidopsis thaliana]
OG5_130341	atha | electron carrier/ protein disulfide oxidoreductase [Arabidopsis thaliana]
OG5_126922	atha | ELF5A-3 (EUKARYOTIC ELONGATION FACTOR 5A-3); translation initiation factor [Arabidopsis thaliana]
OG5_129924	atha | ELF7 (EARLY FLOWERING 7) [Arabidopsis thaliana]
OG5_128845	atha | ELF8 (EARLY FLOWERING 8); binding [Arabidopsis thaliana]
OG5_128812	atha | elongation factor 1-alpha, putative / EF-1-alpha, putative [Arabidopsis thaliana]
OG5_128278	atha | elongation factor Tu family protein [Arabidopsis thaliana]
OG5_126986	atha | EMB1080 (embryo defective 1080); structural constituent of ribosome [Arabidopsis thaliana]
OG5_129178	atha | EMB1135 (embryo defective 1135); DNA binding / protein binding / zinc ion binding [Arabidopsis thaliana]
OG5_128306	atha | emb1220 (embryo defective 1220) [Arabidopsis thaliana]
OG5_129651	atha | emb1379 (embryo defective 1379) [Arabidopsis thaliana]
OG5_127300	atha | emb1441 (embryo defective 1441); nucleic acid binding / zinc ion binding [Arabidopsis thaliana]
OG5_128008	atha | EMB1467 (embryo defective 1467); NADH dehydrogenase (ubiquinone)/ NADH dehydrogenase/ electron carrier/ iron-sulfur cluster binding / oxidoreductase/ oxidoreductase, acting on NADH or NADPH [Arabidopsis thaliana]
OG5_128255	atha | emb1644 (embryo defective 1644) [Arabidopsis thaliana]
OG5_129892	atha | EMB1687 (EMBRYO DEFECTIVE 1687); ribonuclease P/ ribonuclease [Arabidopsis thaliana]
OG5_130096	atha | EMB1691 (EMBRYO DEFECTIVE 1691); S-adenosylmethionine-dependent methyltransferase/ methyltransferase/ nucleic acid binding [Arabidopsis thaliana]
OG5_142466	atha | emb1879 (embryo defective 1879) [Arabidopsis thaliana]
OG5_128227	atha | EMB2271 (EMBRYO DEFECTIVE 2271); nucleotide binding [Arabidopsis thaliana]
OG5_126940	atha | emb2386 (embryo defective 2386); structural constituent of ribosome [Arabidopsis thaliana]
OG5_129631	atha | emb2411 (embryo defective 2411); ATP binding / ATP-dependent DNA helicase/ DNA binding [Arabidopsis thaliana]
OG5_128231	atha | emb2444 (embryo defective 2444); RNA binding / nucleic acid binding / nucleotide binding [Arabidopsis thaliana]
OG5_129893	atha | EMB2656 (EMBRYO DEFECTIVE 2656); binding [Arabidopsis thaliana]
OG5_129067	atha | emb2731 (embryo defective 2731) [Arabidopsis thaliana]
OG5_132547	atha | emb2739 (embryo defective 2739) [Arabidopsis thaliana]
OG5_128864	atha | EMB2754 (EMBRYO DEFECTIVE 2754); binding / small GTPase regulator [Arabidopsis thaliana]
OG5_131248	atha | EMB2757 (EMBRYO DEFECTIVE 2757); nucleotide binding [Arabidopsis thaliana]
OG5_128560	atha | EMB2762 (EMBRYO DEFECTIVE 2762) [Arabidopsis thaliana]
OG5_129398	atha | EMB2765 (EMBRYO DEFECTIVE 2765) [Arabidopsis thaliana]
OG5_128763	atha | EMB2766 (EMBRYO DEFECTIVE 2766); structural constituent of nuclear pore [Arabidopsis thaliana]
OG5_128660	atha | EMB2769 (EMBRYO DEFECTIVE 2769) [Arabidopsis thaliana]
OG5_128613	atha | EMB2770 (EMBRYO DEFECTIVE 2770); RNA splicing factor, transesterification mechanism [Arabidopsis thaliana]
OG5_128519	atha | EMB2771 (EMBRYO DEFECTIVE 2771); ubiquitin-protein ligase [Arabidopsis thaliana]
OG5_129436	atha | EMB2773 (EMBRYO DEFECTIVE 2773); binding / protein binding / zinc ion binding [Arabidopsis thaliana]
OG5_128652	atha | EMB2776; nucleotide binding [Arabidopsis thaliana]
OG5_130930	atha | EMB3012 (embryo defective 3012) [Arabidopsis thaliana]
OG5_132036	atha | EMB3013 (embryo defective 3013); ATP binding / binding / kinase/ protein kinase/ protein serine/threonine kinase [Arabidopsis thaliana]
OG5_127696	atha | emp24/gp25L/p24 family protein [Arabidopsis thaliana]
OG5_127900	atha | emp24/gp25L/p24 family protein [Arabidopsis thaliana]
OG5_128732	atha | endo/excinuclease amino terminal domain-containing protein [Arabidopsis thaliana]
OG5_127047	atha | endomembrane protein 70, putative [Arabidopsis thaliana]
OG5_130353	atha | endomembrane protein 70, putative [Arabidopsis thaliana]
OG5_131495	atha | endomembrane protein 70, putative [Arabidopsis thaliana]
OG5_129213	atha | endonuclease V family protein [Arabidopsis thaliana]
OG5_127472	atha | endonuclease, putative [Arabidopsis thaliana]
OG5_131766	atha | endonuclease/exonuclease/phosphatase family protein [Arabidopsis thaliana]
OG5_133209	atha | endonuclease/exonuclease/phosphatase family protein [Arabidopsis thaliana]
OG5_133410	atha | endonuclease/exonuclease/phosphatase family protein [Arabidopsis thaliana]
OG5_141630	atha | endonuclease/exonuclease/phosphatase family protein / calcium-binding EF hand family protein [Arabidopsis thaliana]
OG5_129939	pfal | endonuclease/exonuclease/phosphatase family protein, putative
OG5_129061	atha | epoxide hydrolase, putative [Arabidopsis thaliana]
OG5_130626	atha | epsilon-adaptin, putative [Arabidopsis thaliana]
OG5_128219	atha | epsin N-terminal homology (ENTH) domain-containing protein [Arabidopsis thaliana]
OG5_128081	atha | ERA1 (ENHANCED RESPONSE TO ABA 1); farnesyltranstransferase/ protein farnesyltransferase [Arabidopsis thaliana]
OG5_128697	atha | ERCC1; 5-flap endonuclease [Arabidopsis thaliana]
OG5_132414	atha | ERD4 (early-responsive to dehydration 4) [Arabidopsis thaliana]
OG5_127250	atha | ERF1-2 (EUKARYOTIC RELEASE FACTOR 1-2); translation release factor [Arabidopsis thaliana]
OG5_129587	atha | ESP4 (ENHANCED SILENCING PHENOTYPE 4); binding [Arabidopsis thaliana]
OG5_131432	atha | esterase/lipase/thioesterase family protein [Arabidopsis thaliana]
OG5_134505	atha | esterase/lipase/thioesterase family protein [Arabidopsis thaliana]
OG5_130164	atha | ETG1 (E2F TARGET GENE 1) [Arabidopsis thaliana]
OG5_129286	atha | ETL1; ATP binding / DNA binding / helicase/ nucleic acid binding [Arabidopsis thaliana]
OG5_128776	atha | eukaryotic initiation factor 3 gamma subunit family protein [Arabidopsis thaliana]
OG5_127513	atha | eukaryotic release factor 1 family protein / eRF1 family protein [Arabidopsis thaliana]
OG5_127127	atha | eukaryotic translation initiation factor 1A, putative / eIF-1A, putative / eIF-4C, putative [Arabidopsis thaliana]
OG5_127312	atha | eukaryotic translation initiation factor 2 family protein / eIF-2 family protein [Arabidopsis thaliana]
OG5_128265	atha | eukaryotic translation initiation factor 3 subunit 7, putative / eIF-3 zeta, putative / eIF3d, putative [Arabidopsis thaliana]
OG5_128530	atha | eukaryotic translation initiation factor 3G / eIF3g [Arabidopsis thaliana]
OG5_127779	atha | eukaryotic translation initiation factor 5, putative / eIF-5, putative [Arabidopsis thaliana]
OG5_127488	atha | eukaryotic translation initiation factor 6, putative / eIF-6, putative [Arabidopsis thaliana]
OG5_128419	atha | eukaryotic translation initiation factor SUI1 family protein [Arabidopsis thaliana]
OG5_129088	atha | eukaryotic translation initiation factor SUI1 family protein [Arabidopsis thaliana]
OG5_128129	atha | eukaryotic translation initiation factor-related [Arabidopsis thaliana]
OG5_128682	atha | exocyst complex subunit Sec15-like family protein [Arabidopsis thaliana]
OG5_129120	atha | exonuclease family protein [Arabidopsis thaliana]
OG5_130511	atha | exonuclease family protein [Arabidopsis thaliana]
OG5_130856	atha | exonuclease family protein [Arabidopsis thaliana]
OG5_128098	atha | exonuclease-related [Arabidopsis thaliana]
OG5_131606	atha | EYE (EMBRYO YELLOW) [Arabidopsis thaliana]
OG5_128707	atha | F-actin capping protein alpha subunit family protein [Arabidopsis thaliana]
OG5_128870	atha | F-actin capping protein beta subunit family protein [Arabidopsis thaliana]
OG5_126856	atha | FAC1 (EMBRYONIC FACTOR1); AMP deaminase [Arabidopsis thaliana]
OG5_129169	atha | FACE2 (FARNESYLATED PROTEIN-CONVERTING ENZYME 2); endopeptidase [Arabidopsis thaliana]
OG5_128801	atha | FAD binding / catalytic/ tRNA dihydrouridine synthase [Arabidopsis thaliana]
OG5_128116	atha | FAD binding / monooxygenase/ oxidoreductase/ oxidoreductase, acting on paired donors, with incorporation or reduction of molecular oxygen, NADH or NADPH as one donor, and incorporation of one atom of oxygen [Arabidopsis thaliana]
OG5_128784	atha | FAD linked oxidase family protein [Arabidopsis thaliana]
OG5_132717	atha | FAD-dependent oxidoreductase family protein [Arabidopsis thaliana]
OG5_129723	atha | FAH1 (FATTY ACID HYDROXYLASE 1); catalytic/ fatty acid alpha-hydroxylase [Arabidopsis thaliana]
OG5_128392	atha | FAS2 (FASCIATA 2); nucleotide binding / protein binding [Arabidopsis thaliana]
OG5_149377	tthe | Fatty acid desaturase family protein
OG5_127859	pfal | fatty acid elongation protein, GNS1/SUR4 family, putative
OG5_130625	atha | FCLY (FARNESYLCYSTEINE LYASE); prenylcysteine oxidase [Arabidopsis thaliana]
OG5_132702	tvag | ferric reductase, putative,ferric reductase transmembrane component, putative
OG5_129562	atha | FF domain-containing protein / WW domain-containing protein [Arabidopsis thaliana]
OG5_134033	atha | FG-GAP repeat-containing protein [Arabidopsis thaliana]
OG5_127191	atha | FIB2 (FIBRILLARIN 2); snoRNA binding [Arabidopsis thaliana]
OG5_128488	atha | FK (FACKEL); delta14-sterol reductase [Arabidopsis thaliana]
OG5_134815	atha | FKBP12 (FK506-BINDING PROTEIN); FK506 binding / peptidyl-prolyl cis-trans isomerase [Arabidopsis thaliana]
OG5_141429	vcar | flagellar autonomy 2 protein [Volvox carteri f. nagariensis]
OG5_128819	atha | flavodoxin family protein [Arabidopsis thaliana]
OG5_136235	tvag | FMN-dependent NADH-azoreductase, putative
OG5_129265	tvag | folate transporter, putative,expression site-associated gene 10 (ESAG10) protein, putative
OG5_131032	atha | forkhead-associated domain-containing protein / FHA domain-containing protein [Arabidopsis thaliana]
OG5_130756	atha | formin-binding protein-related [Arabidopsis thaliana]
OG5_129106	atha | four F5 protein-related / 4F5 protein-related [Arabidopsis thaliana]
OG5_129903	atha | FRO1 (FROSTBITE1); NADH dehydrogenase (ubiquinone) [Arabidopsis thaliana]
OG5_136986	atha | FRO8 (FERRIC REDUCTION OXIDASE 8); ferric-chelate reductase/ oxidoreductase [Arabidopsis thaliana]
OG5_127143	atha | fructose-bisphosphate aldolase, putative [Arabidopsis thaliana]
OG5_128459	atha | FTA (FARNESYLTRANSFERASE A); farnesyltranstransferase/ protein heterodimerization/ protein prenyltransferase [Arabidopsis thaliana]
OG5_127766	atha | FtsJ-like methyltransferase family protein [Arabidopsis thaliana]
OG5_130036	atha | FU (FUSED); protein serine/threonine kinase [Arabidopsis thaliana]
OG5_128688	atha | FUS12 (FUSCA 12) [Arabidopsis thaliana]
OG5_129008	atha | FUS5 (FUSCA 5); MAP kinase kinase [Arabidopsis thaliana]
OG5_129687	atha | FUS6 (FUSCA 6) [Arabidopsis thaliana]
OG5_129601	atha | FUS9 (FUSCA 9); protein binding / ubiquitin-protein ligase [Arabidopsis thaliana]
OG5_132515	gzea | Fusarium graminearum chitin synthase 4 (translation) (1191 aa)
OG5_132400	gzea | Fusarium graminearum Delta(24(24(1)))-sterol reductase (translation) (597 aa)
OG5_131639	gzea | Fusarium graminearum fructose-bisphosphate aldolase (translation) (361 aa)
OG5_131532	gzea | Fusarium graminearum hypothetical protein (translation) (189 aa)
OG5_136199	gzea | Fusarium graminearum hypothetical protein (translation) (60 aa)
OG5_134021	gzea | Fusarium graminearum hypothetical protein (translation) (74 aa)
OG5_130002	gzea | Fusarium graminearum hypothetical protein (translation) (84 aa)
OG5_144395	gzea | Fusarium graminearum hypothetical protein similar to 3-oxoacyl- (translation) (285 aa)
OG5_141447	gzea | Fusarium graminearum hypothetical protein similar to AAA family ATPase (translation) (999 aa)
OG5_133679	gzea | Fusarium graminearum hypothetical protein similar to ABC1 domain protein (translation) (656 aa)
OG5_134124	gzea | Fusarium graminearum hypothetical protein similar to acyl-CoA dehydrogenase (translation) (546 aa)
OG5_130769	gzea | Fusarium graminearum hypothetical protein similar to alpha-amylase 1 (translation) (461 aa)
OG5_135272	gzea | Fusarium graminearum hypothetical protein similar to assimilatory sulfite reductase (translation) (1066 aa)
OG5_136442	gzea | Fusarium graminearum hypothetical protein similar to cell division protein ftsj (translation) (302 aa)
OG5_136934	gzea | Fusarium graminearum hypothetical protein similar to dienelactone hydrolase family protein (translation) (269 aa)
OG5_131769	gzea | Fusarium graminearum hypothetical protein similar to domain membrane protein (translation) (928 aa)
OG5_128620	gzea | Fusarium graminearum hypothetical protein similar to FAD-dependent oxidoreductase (translation) (513 aa)
OG5_136524	gzea | Fusarium graminearum hypothetical protein similar to glucan 1,3-beta-glucosidase GLUC78 precursor (translation) (805 aa)
OG5_144635	gzea | Fusarium graminearum hypothetical protein similar to glutathione S-transferase (translation) (262 aa)
OG5_133021	gzea | Fusarium graminearum hypothetical protein similar to glycosyl hydrolase family protein (translation) (484 aa)
OG5_133130	gzea | Fusarium graminearum hypothetical protein similar to H1stone acetyltransferase Spt10 (translation) (557 aa)
OG5_129833	gzea | Fusarium graminearum hypothetical protein similar to magnesium dependent phosphatase (translation) (226 aa)
OG5_137231	gzea | Fusarium graminearum hypothetical protein similar to mandelate racemase/muconate lactonizing enzyme family protein (translation) (448 aa)
OG5_136099	gzea | Fusarium graminearum hypothetical protein similar to MesA (translation) (787 aa)
OG5_133758	gzea | Fusarium graminearum hypothetical protein similar to mitotic check point protein Bub2 (translation) (492 aa)
OG5_141401	gzea | Fusarium graminearum hypothetical protein similar to NAD-binding Rossmann fold oxidoreductase (translation) (417 aa)
OG5_133529	gzea | Fusarium graminearum hypothetical protein similar to phosphatidate cytidylyltransferase (translation) (578 aa)
OG5_134519	gzea | Fusarium graminearum hypothetical protein similar to phosphatidylethanolamine methyltransferase (translation) (902 aa)
OG5_138632	gzea | Fusarium graminearum hypothetical protein similar to ras-GAP (translation) (753 aa)
OG5_132675	gzea | Fusarium graminearum hypothetical protein similar to smr domain protein (translation) (232 aa)
OG5_135234	gzea | Fusarium graminearum hypothetical protein similar to tubulin-tyrosine ligase family protein (translation) (772 aa)
OG5_133772	gzea | Fusarium graminearum hypothetical protein similar to UDP-galactopyranose mutase (translation) (517 aa)
OG5_132495	gzea | Fusarium graminearum hypothetical protein similar to YHM1 (translation) (302 aa)
OG5_149758	gzea | Fusarium graminearum hypothetical protein similar to Zgc: (translation) (213 aa)
OG5_138045	gzea | Fusarium graminearum hypothetical protein similar to zinc finger protein (translation) (125 aa)
OG5_133660	gzea | Fusarium graminearum hypothetical protein similar to zinc metalloproteinase (translation) (730 aa)
OG5_135765	gzea | Fusarium graminearum mitochondrial genome maintenance protein MGM101 (translation) (308 aa)
OG5_136065	gzea | Fusarium graminearum norsolorinic acid reductase (translation) (355 aa)
OG5_130935	gzea | Fusarium graminearum postreplication repair E3 ubiquitin-protein ligase rad18 (translation) (344 aa)
OG5_129819	gzea | Fusarium graminearum prion formation protein 1 (translation) (1104 aa)
OG5_135068	gzea | Fusarium graminearum serine/threonine-protein kinase srk1 (translation) (582 aa)
OG5_134823	gzea | Fusarium graminearum serine/threonine-protein phosphatase PP2A catalytic subunit (translation) (321 aa)
OG5_130622	gzea | Fusarium graminearum vacuolar transporter chaperone 4 (translation) (813 aa)
OG5_146275	atha | FUT12 (FUCOSYLTRANSFERASE 12); fucosyltransferase/ transferase, transferring glycosyl groups [Arabidopsis thaliana]
OG5_130008	pfal | G-beta repeat protein, putative
OG5_128043	atha | G10 family protein [Arabidopsis thaliana]
OG5_131021	atha | galactolipase/ phospholipase [Arabidopsis thaliana]
OG5_129233	atha | GALK; ATP binding / galactokinase [Arabidopsis thaliana]
OG5_128698	pfal | gamma-glutamylcysteine synthetase
OG5_126570	atha | GAMMA-H2AX (GAMMA HISTONE VARIANT H2AX); DNA binding [Arabidopsis thaliana]
OG5_128232	atha | Gar1 RNA-binding region family protein [Arabidopsis thaliana]
OG5_130244	atha | GC6 (golgin candidate 6); binding / protein transporter [Arabidopsis thaliana]
OG5_130094	atha | GCIP-interacting family protein [Arabidopsis thaliana]
OG5_128089	atha | GCN5-related N-acetyltransferase (GNAT) family protein [Arabidopsis thaliana]
OG5_128515	atha | GCN5-related N-acetyltransferase (GNAT) family protein [Arabidopsis thaliana]
OG5_128600	atha | GCN5-related N-acetyltransferase (GNAT) family protein [Arabidopsis thaliana]
OG5_130037	atha | GCN5-related N-acetyltransferase (GNAT) family protein [Arabidopsis thaliana]
OG5_130848	atha | GCN5-related N-acetyltransferase (GNAT) family protein [Arabidopsis thaliana]
OG5_131232	atha | GCN5L1 family protein [Arabidopsis thaliana]
OG5_132887	atha | GCR1 (G-PROTEIN-COUPLED RECEPTOR 1); G-protein coupled receptor [Arabidopsis thaliana]
OG5_129620	atha | GCS1 (GLUCOSIDASE 1); alpha-glucosidase [Arabidopsis thaliana]
OG5_131589	atha | GDP dissociation inhibitor family protein / Rab GTPase activator family protein [Arabidopsis thaliana]
OG5_129805	pfal | GDP-fructose:GMP antiporter, putative
OG5_128665	atha | GDSL-motif lipase/hydrolase family protein [Arabidopsis thaliana]
OG5_126706	atha | GF14 PHI (GF14 PROTEIN PHI CHAIN); protein binding / protein phosphorylated amino acid binding [Arabidopsis thaliana]
OG5_129071	atha | GGPS6 (geranylgeranyl pyrophosphate synthase 6); farnesyltranstransferase [Arabidopsis thaliana]
OG5_131773	atha | GHMP kinase family protein [Arabidopsis thaliana]
OG5_131787	atha | GHMP kinase-related [Arabidopsis thaliana]
OG5_127868	atha | GLTP1 (glycolipid transfer protein 1); glycolipid binding / glycolipid transporter [Arabidopsis thaliana]
OG5_139267	tvag | glucose kinase, putative
OG5_128638	atha | glutamate-tRNA ligase, putative / glutamyl-tRNA synthetase, putatuve / GluRS, putative [Arabidopsis thaliana]
OG5_132744	atha | glutaredoxin-related [Arabidopsis thaliana]
OG5_133134	mmul | glutathione peroxidase 2 [Macaca mulatta]
OG5_128539	pfal | glutathione S-transferase
OG5_129679	atha | glycine-rich protein [Arabidopsis thaliana]
OG5_156645	atha | glycoside hydrolase family 28 protein / polygalacturonase (pectinase) family protein [Arabidopsis thaliana]
OG5_126925	atha | glycoside hydrolase family 47 protein [Arabidopsis thaliana]
OG5_131418	atha | glycosyl hydrolase family 18 protein [Arabidopsis thaliana]
OG5_129192	atha | glycosyl hydrolase family 38 protein [Arabidopsis thaliana]
OG5_130163	atha | glycosyl hydrolase family 85 protein [Arabidopsis thaliana]
OG5_133548	tthe | Glycosyl hydrolases family 25 protein
OG5_128507	atha | glycosyl transferase family 1 protein [Arabidopsis thaliana]
OG5_128548	atha | glycosyl transferase family 1 protein [Arabidopsis thaliana]
OG5_128575	atha | glycosyl transferase family 1 protein [Arabidopsis thaliana]
OG5_130033	atha | glycosyltransferase family 14 protein / core-2/I-branching enzyme family protein [Arabidopsis thaliana]
OG5_137007	atha | glycosyltransferase family protein 2 [Arabidopsis thaliana]
OG5_127885	atha | glycosyltransferase family protein 28 [Arabidopsis thaliana]
OG5_130088	atha | GMII (GOLGI ALPHA-MANNOSIDASE II); alpha-mannosidase [Arabidopsis thaliana]
OG5_128945	atha | GN (GNOM); GTP:GDP antiporter/ protein homodimerization [Arabidopsis thaliana]
OG5_126732	atha | GNS1/SUR4 membrane family protein [Arabidopsis thaliana]
OG5_128083	pfal | golgi re-assembly stacking protein 2
OG5_131098	atha | Golgi transport complex protein-related [Arabidopsis thaliana]
OG5_128832	atha | GOS12 (GOLGI SNARE 12); SNARE binding [Arabidopsis thaliana]
OG5_127881	atha | Got1-like family protein [Arabidopsis thaliana]
OG5_126802	atha | GP ALPHA 1 (G PROTEIN ALPHA SUBUNIT 1); GTP binding / GTPase/ channel regulator/ signal transducer [Arabidopsis thaliana]
OG5_128365	atha | GPCR (G PROTEIN COUPLED RECEPTOR); abscisic acid binding / catalytic [Arabidopsis thaliana]
OG5_130113	atha | GPI transamidase component family protein / Gaa1-like family protein [Arabidopsis thaliana]
OG5_129963	atha | GPI transamidase component Gpi16 subunit family protein [Arabidopsis thaliana]
OG5_130605	atha | GRL (GNARLED); transcription activator [Arabidopsis thaliana]
OG5_129678	atha | GRV2 (GRAVITROPISM DEFECTIVE 2); binding / heat shock protein binding [Arabidopsis thaliana]
OG5_130191	atha | GSNAP (GAMMA-SOLUBLE NSF ATTACHMENT PROTEIN); binding / transporter [Arabidopsis thaliana]
OG5_128378	atha | GTB1; RNA binding / hydrolase, acting on ester bonds / transcription elongation regulator [Arabidopsis thaliana]
OG5_126719	atha | GTE3 (GLOBAL TRANSCRIPTION FACTOR GROUP E 3); DNA binding / histone binding [Arabidopsis thaliana]
OG5_127799	atha | GTF2H2 (GENERAL TRANSCRIPTION FACTOR IIH 2); general RNA polymerase II transcription factor [Arabidopsis thaliana]
OG5_129901	atha | GTG1 (GPCR-TYPE G PROTEIN 1) [Arabidopsis thaliana]
OG5_128338	atha | GTP binding [Arabidopsis thaliana]
OG5_128680	atha | GTP binding / GTPase [Arabidopsis thaliana]
OG5_127447	atha | GTP binding / GTPase/ serine-type peptidase/ translation factor, nucleic acid binding [Arabidopsis thaliana]
OG5_128137	atha | GTP binding / translation initiation factor [Arabidopsis thaliana]
OG5_128449	atha | GTP-binding family protein [Arabidopsis thaliana]
OG5_127411	atha | GTP-binding protein-related [Arabidopsis thaliana]
OG5_127528	atha | GTP-binding protein, putative [Arabidopsis thaliana]
OG5_128791	pfal | GTPase activator, putative
OG5_134579	pfal | GTPase activator, putative
OG5_130272	mmul | guanine nucleotide-binding protein-like 1 [Macaca mulatta]
OG5_132786	atha | guanylyl cyclase-related (GC1) [Arabidopsis thaliana]
OG5_127898	atha | H+-transporting two-sector ATPase, C subunit family protein [Arabidopsis thaliana]
OG5_129078	atha | HAF01; DNA binding / histone acetyltransferase [Arabidopsis thaliana]
OG5_129384	atha | HAG2 (HISTONE ACETYLTRANSFERASE OF THE GNAT FAMILY 2); H4 histone acetyltransferase/ histone acetyltransferase [Arabidopsis thalianaatha
OG5_133341	atha | haloacid dehalogenase (HAD) superfamily protein [Arabidopsis thaliana]
OG5_138687	atha | haloacid dehalogenase-like hydrolase family protein [Arabidopsis thaliana]
OG5_126735	atha | HAM2 (histone acetyltransferase of the MYST family 2); H3/H4 histone acetyltransferase/ histone acetyltransferase/ nucleic acid binding / zinc ion binding [Arabidopsis thaliana]
OG5_135474	atha | HAP2 (HAPLESS 2) [Arabidopsis thaliana]
OG5_130190	atha | HAP6 (HAPLESS 6); dolichyl-diphosphooligosaccharide-protein glycotransferase [Arabidopsis thaliana]
OG5_128514	atha | HBT (HOBBIT); binding [Arabidopsis thaliana]
OG5_126742	atha | HD1 (HISTONE DEACETYLASE 1); basal transcription repressor/ histone deacetylase/ protein binding [Arabidopsis thaliana]
OG5_128179	atha | HEAT repeat-containing protein [Arabidopsis thaliana]
OG5_128359	atha | heat shock protein 70, putative / HSP70, putative [Arabidopsis thaliana]
OG5_129560	pfal | heat shock protein 86 family protein
OG5_126805	atha | helicase domain-containing protein [Arabidopsis thaliana]
OG5_128042	atha | helicase domain-containing protein [Arabidopsis thaliana]
OG5_127092	atha | heterogeneous nuclear ribonucleoprotein, putative / hnRNP, putative [Arabidopsis thaliana]
OG5_127242	atha | HHP3 (heptahelical protein 3); receptor [Arabidopsis thaliana]
OG5_129080	atha | HIRA (Arabidopsis homolog of histone chaperone HIRA); nucleotide binding / protein binding [Arabidopsis thaliana]
OG5_126573	atha | HIS4; DNA binding [Arabidopsis thaliana]
OG5_127769	atha | histidine acid phosphatase family protein [Arabidopsis thaliana]
OG5_131479	atha | histidine triad family protein / HIT family protein [Arabidopsis thaliana]
OG5_126572	atha | histone H2B, putative [Arabidopsis thaliana]
OG5_126569	atha | histone H3.2, putative [Arabidopsis thaliana]
OG5_131516	atha | HKT1 (HIGH-AFFINITY K+ TRANSPORTER 1); sodium ion transmembrane transporter [Arabidopsis thaliana]
OG5_126740	atha | HMGB3 (HIGH MOBILITY GROUP B 3); DNA binding / chromatin binding / structural constituent of chromatin / transcription factor [Arabidopsis thaliana]
OG5_128650	pfal | homologue of human HSPC025
OG5_128821	atha | HOS15 (high expression of osmotically responsive genes 15) [Arabidopsis thaliana]
OG5_136780	sman | hsp70 binding protein hspbp, putative
OG5_127167	atha | HSP91; ATP binding [Arabidopsis thaliana]
OG5_160170	edis | hspc200, putative
OG5_130947	atha | HST (HASTY); nucleocytoplasmic transporter [Arabidopsis thaliana]
OG5_127916	atha | HTA8 (HISTONE H2A 8); DNA binding [Arabidopsis thaliana]
OG5_127473	atha | HVA22F (HVA22-LIKE PROTEIN F) [Arabidopsis thaliana]
OG5_134258	atha | HYD1 (HYDRA1); C-8 sterol isomerase [Arabidopsis thaliana]
OG5_134625	tthe | Hydantoinase/oxoprolinase N-terminal region family protein
OG5_127017	atha | hydrolase [Arabidopsis thaliana]
OG5_127847	atha | hydrolase family protein / HAD-superfamily protein [Arabidopsis thaliana]
OG5_127681	atha | hydrolase, alpha/beta fold family protein [Arabidopsis thaliana]
OG5_135292	afum | hydrolase, carbon-nitrogen family
OG5_129925	atha | hydrolase/ protein serine/threonine phosphatase [Arabidopsis thaliana]
OG5_128022	atha | hydroxyproline-rich glycoprotein family protein [Arabidopsis thaliana]
OG5_128537	atha | hydroxyproline-rich glycoprotein family protein [Arabidopsis thaliana]
OG5_129256	atha | hydroxyproline-rich glycoprotein family protein [Arabidopsis thaliana]
OG5_131048	tcru | hypothetical protein
OG5_129810	mmul | hypothetical protein LOC100141388 [Macaca mulatta]
OG5_136654	micr | hypothetical protein MICPUN_112731 [Micromonas sp. RCC299]
OG5_135757	micr | hypothetical protein MICPUN_113359 [Micromonas sp. RCC299]
OG5_138077	micr | hypothetical protein MICPUN_113994 [Micromonas sp. RCC299]
OG5_140919	micr | hypothetical protein MICPUN_53223 [Micromonas sp. RCC299]
OG5_137834	micr | hypothetical protein MICPUN_56403 [Micromonas sp. RCC299]
OG5_133346	micr | hypothetical protein MICPUN_61748 [Micromonas sp. RCC299]
OG5_132457	micr | hypothetical protein MICPUN_62106 [Micromonas sp. RCC299]
OG5_134043	tvag | hypothetical protein, conserved,chrX additional, unordered contigs
OG5_129531	atha | IAR1 (IAA-ALANINE RESISTANT 1); metal ion transmembrane transporter [Arabidopsis thaliana]
OG5_129853	atha | IBR3 (IBA-RESPONSE 3); acyl-CoA dehydrogenase/ oxidoreductase [Arabidopsis thaliana]
OG5_128267	atha | IDH2 (ISOCITRATE DEHYDROGENASE SUBUNIT 2); isocitrate dehydrogenase (NAD+)/ oxidoreductase, acting on the CH-OH group of donors, NAD or NADP as acceptor [Arabidopsis thaliana]
OG5_131106	atha | ILP1 (increased level of polyploidy1-1D); translation repressor [Arabidopsis thaliana]
OG5_127912	atha | IMP4 [Arabidopsis thaliana]
OG5_129093	atha | importin beta-2 subunit family protein [Arabidopsis thaliana]
OG5_128635	atha | ING1 (INHIBITOR OF GROWTH 1); DNA binding / methylated histone residue binding [Arabidopsis thaliana]
OG5_132596	atha | initiator tRNA phosphoribosyl transferase family protein [Arabidopsis thaliana]
OG5_130269	atha | INO80 (INO80 ORTHOLOG); ATP binding / DNA binding / helicase/ nucleic acid binding [Arabidopsis thaliana]
OG5_130556	atha | inositol 1,3,4-trisphosphate 5/6-kinase family protein [Arabidopsis thaliana]
OG5_128105	pfal | inositol polyphosphate kinase, putative
OG5_130601	pfal | insulinase, putative
OG5_137900	atha | integral membrane family protein / nodulin MtN21-related [Arabidopsis thaliana]
OG5_127794	atha | integral membrane HRF1 family protein [Arabidopsis thaliana]
OG5_134910	afum | integral membrane protein, Mpv17/PMP22 family,putative
OG5_133090	pfal | integral membrane protein, putative
OG5_128370	atha | integral membrane protein, putative [Arabidopsis thaliana]
OG5_128256	atha | integral membrane Yip1 family protein [Arabidopsis thaliana]
OG5_129643	atha | interferon-related developmental regulator family protein / IFRD protein family [Arabidopsis thaliana]
OG5_130819	atha | IPK2a (INOSITOL POLYPHOSPHATE KINASE 2 ALPHA); inositol or phosphatidylinositol kinase/ inositol trisphosphate 6-kinase [Arabidopsis thaliana]
OG5_128735	atha | IPP2 (ISOPENTENYL PYROPHOSPHATE:DIMETHYLALLYL PYROPHOSPHATE ISOMERASE 2); isopentenyl-diphosphate delta-isomerase [Arabidopsis thaliana]
OG5_128843	atha | IRE1A; endoribonuclease/ kinase [Arabidopsis thaliana]
OG5_133687	atha | iron ion binding / oxidoreductase/ oxidoreductase, acting on paired donors, with incorporation or reduction of molecular oxygen, 2-oxoglutarate as one donor, and incorporation of one atom each of oxygen into both donors [Arabidopsis thaliana]
OG5_130217	atha | josephin family protein [Arabidopsis thaliana]
OG5_130817	atha | JOSL (JOSEPHIN-LIKE PROTEIN) [Arabidopsis thaliana]
OG5_128439	atha | KAK (KAKTUS); ubiquitin-protein ligase [Arabidopsis thaliana]
OG5_130102	atha | katanin, putative [Arabidopsis thaliana]
OG5_130146	atha | KCS11 (3-KETOACYL-COA SYNTHASE 11); acyltransferase/ catalytic/ transferase, transferring acyl groups other than amino-acyl groups [Arabidopsis thaliana]
OG5_133507	bbov | kelch repeat domain containing protein [Babesia bovis T2Bo]
OG5_129091	atha | kelch repeat-containing protein [Arabidopsis thaliana]
OG5_146247	atha | kelch repeat-containing protein [Arabidopsis thaliana]
OG5_128587	atha | Kin17 DNA-binding protein-related [Arabidopsis thaliana]
OG5_130550	pfal | kinase binding protein CGI-121, putative
OG5_127200	atha | kinesin motor family protein [Arabidopsis thaliana]
OG5_126975	atha | kinesin motor protein-related [Arabidopsis thaliana]
OG5_127071	atha | kinesin motor protein-related [Arabidopsis thaliana]
OG5_131610	atha | kinesin motor protein-related [Arabidopsis thaliana]
OG5_133348	atha | kinesin motor protein-related [Arabidopsis thaliana]
OG5_128122	pfal | kinesin, putative
OG5_128690	atha | KIS (KIESEL); unfolded protein binding [Arabidopsis thaliana]
OG5_128940	atha | KIWI; DNA binding / protein binding / transcription coactivator [Arabidopsis thaliana]
OG5_128130	atha | KRR1 family protein [Arabidopsis thaliana]
OG5_129086	atha | KU70 (ARABIDOPSIS THALIANA KU70 HOMOLOG); double-stranded DNA binding / protein binding [Arabidopsis thaliana]
OG5_128965	atha | Ku70-binding family protein [Arabidopsis thaliana]
OG5_129372	atha | KU80; double-stranded DNA binding / protein binding [Arabidopsis thaliana]
OG5_127196	atha | L-ascorbate oxidase, putative [Arabidopsis thaliana]
OG5_131304	atha | lactoylglutathione lyase, putative / glyoxalase I, putative [Arabidopsis thaliana]
OG5_126838	atha | LAG13 (LAG1 LONGEVITY ASSURANCE HOMOLOG 3) [Arabidopsis thaliana]
OG5_134369	bbov | Las1-like family protein [Babesia bovis]
OG5_128540	atha | LBA1 (LOW-LEVEL BETA-AMYLASE 1); ATP binding / DNA binding / RNA helicase/ hydrolase [Arabidopsis thaliana]
OG5_128356	atha | lecithin:cholesterol acyltransferase family protein / LACT family protein [Arabidopsis thaliana]
OG5_131155	atha | lecithin:cholesterol acyltransferase family protein / LACT family protein [Arabidopsis thaliana]
OG5_126898	atha | leucine carboxyl methyltransferase family protein [Arabidopsis thaliana]
OG5_129744	atha | leucine zipper factor-related [Arabidopsis thaliana]
OG5_128510	atha | leucine-rich repeat family protein [Arabidopsis thaliana]
OG5_131439	atha | leucine-rich repeat family protein [Arabidopsis thaliana]
OG5_135576	atha | leucine-rich repeat family protein [Arabidopsis thaliana]
OG5_128896	pfal | leucine-rich repeat protein
OG5_130092	pfal | leucine-rich repeat protein
OG5_130908	pfal | leucine-rich repeat protein
OG5_132721	pfal | leucine-rich repeat protein
OG5_137881	atha | LINC3 (LITTLE NUCLEI3) [Arabidopsis thaliana]
OG5_144929	atha | lipase family protein [Arabidopsis thaliana]
OG5_129166	atha | lipid transporter [Arabidopsis thaliana]
OG5_132959	atha | lipid-binding serum glycoprotein family protein [Arabidopsis thaliana]
OG5_133790	tvag | lipid-like atypical dual specificity phosphatase, putative
OG5_128525	atha | LMBR1 integral membrane family protein [Arabidopsis thaliana]
OG5_131281	atha | LMBR1 integral membrane family protein [Arabidopsis thaliana]
OG5_126601	atha | long-chain-fatty-acid--CoA ligase family protein / long-chain acyl-CoA synthetase family protein [Arabidopsis thaliana]
OG5_126923	atha | LOS1; copper ion binding / translation elongation factor/ translation factor, nucleic acid binding [Arabidopsis thaliana]
OG5_127716	atha | LOS4 (LOW EXPRESSION OF OSMOTICALLY RESPONSIVE GENES 4); ATP-dependent helicase/ RNA helicase/ RNA-dependent ATPase [Arabidopsis thaliana]
OG5_130707	atha | LPAT3; 1-acylglycerol-3-phosphate O-acyltransferase [Arabidopsis thaliana]
OG5_128431	atha | LPAT4 (LYSOPHOSPHATIDYL ACYLTRANSFERASE 4); acyltransferase [Arabidopsis thaliana]
OG5_127088	atha | LPP2 (LIPID PHOSPHATE PHOSPHATASE 2); acid phosphatase/ phosphatidate phosphatase [Arabidopsis thaliana]
OG5_129741	pfal | lsm12, putative
OG5_135142	atha | LTA3; ATP binding / dihydrolipoyllysine-residue acetyltransferase [Arabidopsis thaliana]
OG5_127248	atha | LUC7 N_terminus domain-containing protein [Arabidopsis thaliana]
OG5_134261	atha | LUT1 (LUTEIN DEFICIENT 1); epsilon hydroxylase/ oxygen binding [Arabidopsis thaliana]
OG5_129731	atha | MA3 domain-containing protein [Arabidopsis thaliana]
OG5_132354	atha | Maf family protein [Arabidopsis thaliana]
OG5_130596	atha | MAG2 (maigo2) [Arabidopsis thaliana]
OG5_133962	atha | MAGE-8 antigen-related [Arabidopsis thaliana]
OG5_128495	atha | MAGO (MAGO NASHI); protein binding [Arabidopsis thaliana]
OG5_141028	afum | major anaerobically induced outer membraneprotein
OG5_131804	micr | major facilitator superfamily [Micromonas sp. RCC299]
OG5_132748	micr | major facilitator superfamily [Micromonas sp. RCC299]
OG5_133992	micr | major facilitator superfamily [Micromonas sp. RCC299]
OG5_140046	micr | major facilitator superfamily [Micromonas sp. RCC299]
OG5_131422	tvag | mannosyltransferase 1, putative
OG5_128622	atha | mannosyltransferase, putative [Arabidopsis thaliana]
OG5_127564	atha | maoC-like dehydratase domain-containing protein [Arabidopsis thaliana]
OG5_127231	atha | MAP2A (METHIONINE AMINOPEPTIDASE 2A); aminopeptidase/ metalloexopeptidase [Arabidopsis thaliana]
OG5_128835	atha | MAP65-4 (MICROTUBULE-ASSOCIATED PROTEIN 65-4) [Arabidopsis thaliana]
OG5_131527	atha | MAPKKK7; ATP binding / binding / kinase/ protein kinase/ protein serine/threonine kinase/ protein tyrosine kinase [Arabidopsis thaliana]
OG5_129029	atha | MBAC1; L-histidine transmembrane transporter/ L-lysine transmembrane transporter/ L-ornithine transmembrane transporter/ arginine transmembrane transporter/ binding [Arabidopsis thaliana]
OG5_127833	atha | MBF1A (MULTIPROTEIN BRIDGING FACTOR 1A); DNA binding / transcription coactivator [Arabidopsis thaliana]
OG5_143885	tvag | MCAK-like kinesin, putative
OG5_129017	atha | MCM8; ATP binding / DNA binding / DNA-dependent ATPase/ nucleoside-triphosphatase/ nucleotide binding [Arabidopsis thaliana]
OG5_130040	atha | MCM9; ATP binding / DNA binding / DNA-dependent ATPase/ nucleoside-triphosphatase/ nucleotide binding [Arabidopsis thaliana]
OG5_131278	atha | MD-2-related lipid recognition domain-containing protein / ML domain-containing protein [Arabidopsis thaliana]
OG5_132577	atha | mechanosensitive ion channel domain-containing protein / MS ion channel domain-containing protein [Arabidopsis thaliana]
OG5_129246	atha | MEE21 (maternal effect embryo arrest 21) [Arabidopsis thaliana]
OG5_129943	atha | MEE4 (maternal effect embryo arrest 4) [Arabidopsis thaliana]
OG5_128253	atha | MEE49 (maternal effect embryo arrest 49) [Arabidopsis thaliana]
OG5_129018	atha | MEE5 (MATERNAL EFFECT EMBRYO ARREST 5); GTP binding / GTPase/ translation elongation factor/ translation factor, nucleic acid binding [Arabidopsis thaliana]
OG5_128931	atha | MEMB11 (MEMBRIN 11); SNAP receptor [Arabidopsis thaliana]
OG5_128109	atha | membrane bound O-acyl transferase (MBOAT) family protein [Arabidopsis thaliana]
OG5_128796	atha | membrane protein [Arabidopsis thaliana]
OG5_131677	atha | membrane protein, putative [Arabidopsis thaliana]
OG5_131525	spom | membrane transporter (predicted) [Schizosaccharomyces pombe 972h-]
OG5_127369	atha | Met-10+ like family protein [Arabidopsis thaliana]
OG5_129346	atha | Met-10+ like family protein / kelch repeat-containing protein [Arabidopsis thaliana]
OG5_133806	pfal | metabolite/drug transporter, putative
OG5_135108	pfal | metabolite/drug transporter, putative
OG5_129512	atha | metallo-beta-lactamase family protein [Arabidopsis thaliana]
OG5_128475	atha | metalloendopeptidase [Arabidopsis thaliana]
OG5_130354	atha | metalloendopeptidase [Arabidopsis thaliana]
OG5_135834	atha | metalloendopeptidase [Arabidopsis thaliana]
OG5_126749	atha | metalloendopeptidase/ zinc ion binding [Arabidopsis thaliana]
OG5_130994	atha | metaxin-related [Arabidopsis thaliana]
OG5_128094	atha | methyltransferase [Arabidopsis thaliana]
OG5_129749	atha | methyltransferase [Arabidopsis thaliana]
OG5_130319	atha | methyltransferase [Arabidopsis thaliana]
OG5_144794	atha | methyltransferase-related [Arabidopsis thaliana]
OG5_127713	atha | methyltransferase/ nucleic acid binding [Arabidopsis thaliana]
OG5_129584	atha | methyltransferase/ nucleic acid binding [Arabidopsis thaliana]
OG5_129823	atha | methyltransferase/ nucleic acid binding [Arabidopsis thaliana]
OG5_132303	afum | MFS transporter, putative
OG5_129987	atha | microsomal glutathione s-transferase, putative [Arabidopsis thaliana]
OG5_129793	atha | microsomal signal peptidase 25 kDa subunit, putative (SPC25) [Arabidopsis thaliana]
OG5_128473	atha | MIRO2 (MIRO-RELATED GTP-ASE 2); GTPase/ calcium ion binding [Arabidopsis thaliana]
OG5_132041	pfal | mitochondrial carrier protein, putative
OG5_136791	tvag | mitochondrial carrier protein, putative
OG5_136965	afum | mitochondrial carrier protein, putative
OG5_129822	atha | mitochondrial glycoprotein family protein / MAM33 family protein [Arabidopsis thaliana]
OG5_128839	atha | mitochondrial import inner membrane translocase (TIM10) [Arabidopsis thaliana]
OG5_128586	atha | mitochondrial import inner membrane translocase subunit Tim17/Tim22/Tim23 family protein [Arabidopsis thaliana]
OG5_127220	atha | mitochondrial phosphate transporter, putative [Arabidopsis thaliana]
OG5_139182	pfal | mitochondrial ribosomal protein L28 precursor, putative
OG5_128975	atha | mitochondrial ribosomal protein L51/S25/CI-B8 family protein [Arabidopsis thaliana]
OG5_138965	vcar | mitochondrial substrate carrier [Volvox carteri f. nagariensis]
OG5_126987	atha | mitochondrial substrate carrier family protein [Arabidopsis thaliana]
OG5_127110	atha | mitochondrial substrate carrier family protein [Arabidopsis thaliana]
OG5_127938	atha | mitochondrial substrate carrier family protein [Arabidopsis thaliana]
OG5_129556	atha | mitochondrial substrate carrier family protein [Arabidopsis thaliana]
OG5_130337	atha | mitochondrial substrate carrier family protein [Arabidopsis thaliana]
OG5_131022	atha | mitochondrial substrate carrier family protein [Arabidopsis thaliana]
OG5_131210	atha | mitochondrial substrate carrier family protein [Arabidopsis thaliana]
OG5_132680	atha | mitochondrial substrate carrier family protein [Arabidopsis thaliana]
OG5_133044	atha | mitochondrial substrate carrier family protein [Arabidopsis thaliana]
OG5_129442	pfal | mitogen-activated protein kinase 1
OG5_129085	atha | mitotic spindle checkpoint protein, putative (MAD2) [Arabidopsis thaliana]
OG5_131582	atha | MKP1 (MITOGEN-ACTIVATED PROTEIN KINASE PHOSPHATASE 1); MAP kinase tyrosine/serine/threonine phosphatase [Arabidopsis thaliana]
OG5_128368	atha | MKP2 (MAPK PHOSPHATASE 2); MAP kinase phosphatase/ protein tyrosine/serine/threonine phosphatase [Arabidopsis thaliana]
OG5_128076	atha | Mo25 family protein [Arabidopsis thaliana]
OG5_129574	pfal | mog1 homolog, putative
OG5_128296	atha | molybdopterin biosynthesis MoaE family protein [Arabidopsis thaliana]
OG5_153047	atha | monooxygenase family protein [Arabidopsis thaliana]
OG5_128564	atha | MOR1 (MICROTUBULE ORGANIZATION 1); microtubule binding [Arabidopsis thaliana]
OG5_134838	tvag | morn protein, putative
OG5_133371	pfal | MORN repeat protein, putative
OG5_130356	atha | MOS2 (modifier of snc1, 2); RNA binding / nucleic acid binding / protein binding [Arabidopsis thaliana]
OG5_129447	atha | MOS4 (Modifier of snc1,4) [Arabidopsis thaliana]
OG5_130679	atha | mov34 family protein [Arabidopsis thaliana]
OG5_132023	atha | mov34 family protein [Arabidopsis thaliana]
OG5_128923	atha | MRG family protein [Arabidopsis thaliana]
OG5_127958	atha | mRNA capping enzyme family protein [Arabidopsis thaliana]
OG5_128708	atha | MSF1-like family protein [Arabidopsis thaliana]
OG5_130351	atha | MSH3 (Arabidopsis homolog of DNA mismatch repair protein MSH3); damaged DNA binding / mismatched DNA binding / protein binding [Arabidopsis thaliana]
OG5_130077	atha | MSH4 (MUTS HOMOLOG 4); ATP binding / damaged DNA binding / mismatched DNA binding [Arabidopsis thaliana]
OG5_129379	atha | MSH5 (MUTS-HOMOLOGUE 5); ATP binding / damaged DNA binding / mismatched DNA binding [Arabidopsis thaliana]
OG5_127148	atha | MSI2 (MULTICOPY SUPPRESSOR OF IRA1 2) [Arabidopsis thaliana]
OG5_128977	atha | MSP1 protein, putative / intramitochondrial sorting protein, putative [Arabidopsis thaliana]
OG5_127795	atha | MST1 (MERCAPTOPYRUVATE SULFURTRANSFERASE 1); 3-mercaptopyruvate sulfurtransferase/ sulfurtransferase/ thiosulfate sulfurtransferase [Arabidopsis thaliana]
OG5_128744	atha | MTHFR2 (METHYLENETETRAHYDROFOLATE REDUCTASE 2); methylenetetrahydrofolate reductase (NADPH) [Arabidopsis thaliana]
OG5_128683	atha | MTP11; cation transmembrane transporter/ manganese ion transmembrane transporter/ manganese:hydrogen antiporter [Arabidopsis thaliana]
OG5_126754	atha | MTPB1 (METAL TOLERANCE PROTEIN B1); efflux transmembrane transporter/ inorganic anion transmembrane transporter/ zinc ion transmembrane transporter [Arabidopsis thaliana]
OG5_129162	atha | MUS81 (MMS AND UV SENSITIVE 81); endonuclease/ nucleic acid binding [Arabidopsis thaliana]
OG5_128988	atha | myb family transcription factor [Arabidopsis thaliana]
OG5_131091	atha | MYB4R1 (myb domain protein 4R1); transcription factor [Arabidopsis thaliana]
OG5_126682	atha | MYB89 (myb domain protein 89); DNA binding / transcription factor [Arabidopsis thaliana]
OG5_126672	pfal | myosin A
OG5_146974	atha | myosin heavy chain-related [Arabidopsis thaliana]
OG5_132088	mmul | myosin-VI [Macaca mulatta]
OG5_129386	atha | N-acetylglucosaminyl transferase component family protein / Gpi1 family protein [Arabidopsis thaliana]
OG5_128180	pfal | N2227-like protein, putative
OG5_127180	atha | NACA5 (NASCENT POLYPEPTIDE-ASSOCIATED COMPLEX SUBUNIT ALPHA-LIKE PROTEIN 5) [Arabidopsis thaliana]
OG5_135405	afum | NAD binding Rossmann fold oxidoreductase,putative
OG5_134187	tvag | NAD dependent epimerase/dehydratase, putative
OG5_129973	atha | NADH-ubiquinone oxidoreductase 19 kDa subunit (NDUFA8) family protein [Arabidopsis thaliana]
OG5_127830	atha | NADH-ubiquinone oxidoreductase 24 kDa subunit, putative [Arabidopsis thaliana]
OG5_130161	atha | NADH-ubiquinone oxidoreductase B8 subunit, putative [Arabidopsis thaliana]
OG5_129999	atha | NADH-ubiquinone oxidoreductase-related [Arabidopsis thaliana]
OG5_130755	atha | NADH-ubiquinone oxidoreductase-related [Arabidopsis thaliana]
OG5_128714	atha | NADH-ubiquinone oxidoreductase, putative [Arabidopsis thaliana]
OG5_129850	atha | NADH:ubiquinone oxidoreductase family protein [Arabidopsis thaliana]
OG5_128406	atha | NADP adrenodoxin-like ferredoxin reductase [Arabidopsis thaliana]
OG5_128563	atha | NAPRT2 (NICOTINATE PHOSPHORIBOSYLTRANSFERASE 2); nicotinate phosphoribosyltransferase [Arabidopsis thaliana]
OG5_129419	atha | NCBP (NOVEL CAP-BINDING PROTEIN); RNA binding / translation initiation factor [Arabidopsis thaliana]
OG5_128993	pfal | Ndc80 homologue, putative
OG5_129373	atha | Ndr family protein [Arabidopsis thaliana]
OG5_133006	atha | NEDD1 (NEURAL PRECURSOR CELL EXPRESSED, DEVELOPMENTALLY DOWN-REGULATED GENE 1); nucleotide binding [Arabidopsis thaliana]
OG5_129529	atha | NF-YB11 (NUCLEAR FACTOR Y, SUBUNIT B11); transcription factor [Arabidopsis thaliana]
OG5_129155	atha | NF-YB12 (NUCLEAR FACTOR Y, SUBUNIT B12); DNA binding / transcription factor [Arabidopsis thaliana]
OG5_128092	atha | NF-YC2 (NUCLEAR FACTOR Y, SUBUNIT C2); DNA binding / transcription activator/ transcription factor [Arabidopsis thaliana]
OG5_130123	atha | NHL8; protein binding / zinc ion binding [Arabidopsis thaliana]
OG5_131095	atha | nicastrin-related [Arabidopsis thaliana]
OG5_129446	pfal | NIMA related kinase 1
OG5_127749	atha | nitrogen regulation family protein [Arabidopsis thaliana]
OG5_127075	atha | NLI interacting factor (NIF) family protein [Arabidopsis thaliana]
OG5_130261	atha | NLI interacting factor (NIF) family protein [Arabidopsis thaliana]
OG5_136124	atha | nodulin family protein [Arabidopsis thaliana]
OG5_127038	atha | nodulin MtN3 family protein [Arabidopsis thaliana]
OG5_128631	atha | NOL1/NOP2/sun family protein [Arabidopsis thaliana]
OG5_131891	atha | NOL1/NOP2/sun family protein [Arabidopsis thaliana]
OG5_127754	atha | nonsense-mediated mRNA decay NMD3 family protein [Arabidopsis thaliana]
OG5_127952	atha | NOP10; RNA binding [Arabidopsis thaliana]
OG5_127848	atha | NOP56 (Arabidopsis homolog of nucleolar protein Nop56) [Arabidopsis thaliana]
OG5_128565	atha | NPL4 family protein [Arabidopsis thaliana]
OG5_131529	atha | NPSN11 (NOVEL PLANT SNARE 11); SNAP receptor/ protein transporter [Arabidopsis thaliana]
OG5_129036	atha | NRP1 (NAP1-RELATED PROTEIN 1); DNA binding / chromatin binding / histone binding [Arabidopsis thaliana]
OG5_127929	atha | NRPA2; DNA binding / DNA-directed RNA polymerase/ ribonucleoside binding [Arabidopsis thaliana]
OG5_127688	atha | NRPB11; DNA binding / DNA-directed RNA polymerase [Arabidopsis thaliana]
OG5_130124	atha | NRPB12; DNA binding / DNA-directed RNA polymerase [Arabidopsis thaliana]
OG5_127622	atha | NRPB3; DNA binding / DNA-directed RNA polymerase/ protein dimerization [Arabidopsis thaliana]
OG5_128606	atha | NRPB4; DNA-directed RNA polymerase [Arabidopsis thaliana]
OG5_127345	atha | NRPB6B; DNA binding / DNA-directed RNA polymerase [Arabidopsis thaliana]
OG5_127936	atha | NRPB8A; DNA-directed RNA polymerase [Arabidopsis thaliana]
OG5_128243	atha | NRPB9A; DNA binding / DNA-directed RNA polymerase/ nucleic acid binding / transcription regulator/ zinc ion binding [Arabidopsis thaliana]
OG5_126694	atha | NRPD2b; DNA binding / DNA-directed RNA polymerase/ ribonucleoside binding [Arabidopsis thaliana]
OG5_127981	atha | NRPD7; DNA-directed RNA polymerase [Arabidopsis thaliana]
OG5_135813	atha | NRS/ER (NUCLEOTIDE-RHAMNOSE SYNTHASE/EPIMERASE-REDUCTASE); UDP-4-keto-6-deoxy-glucose-3,5-epimerase/ UDP-4-keto-rhamnose-4-keto-reductase/ dTDP-4-dehydrorhamnose 3,5-epimerase/ dTDP-4-dehydrorhamnose reductase [Arabidopsis thaliana]
OG5_127878	atha | NTF2B (NUCLEAR TRANSPORT FACTOR 2B); Ran GTPase binding / protein transporter [Arabidopsis thaliana]
OG5_129481	atha | nuclear associated protein-related / NAP-related [Arabidopsis thaliana]
OG5_128369	atha | nuclear movement family protein [Arabidopsis thaliana]
OG5_131400	atha | nuclear movement family protein [Arabidopsis thaliana]
OG5_128646	atha | nuclear RNA-binding protein, putative [Arabidopsis thaliana]
OG5_129983	afum | nuclear segregation protein (Bfr1), putative
OG5_129273	atha | nucleic acid binding [Arabidopsis thaliana]
OG5_130055	atha | nucleic acid binding [Arabidopsis thaliana]
OG5_127745	atha | nucleic acid binding / nucleotide binding [Arabidopsis thaliana]
OG5_135431	atha | nucleic acid binding / nucleotide binding [Arabidopsis thaliana]
OG5_128373	atha | nucleic acid binding / protein binding / zinc ion binding [Arabidopsis thaliana]
OG5_128440	atha | nucleic acid binding / protein binding / zinc ion binding [Arabidopsis thaliana]
OG5_128816	atha | nucleic acid binding / zinc ion binding [Arabidopsis thaliana]
OG5_131986	atha | nucleolar protein-related [Arabidopsis thaliana]
OG5_129616	atha | nucleoporin interacting component family protein [Arabidopsis thaliana]
OG5_132519	atha | nucleoside diphosphate kinase family protein [Arabidopsis thaliana]
OG5_130333	atha | nucleoside phosphatase family protein / GDA1/CD39 family protein [Arabidopsis thaliana]
OG5_133039	atha | nucleoside phosphatase family protein / GDA1/CD39 family protein [Arabidopsis thaliana]
OG5_128270	atha | nucleotide binding [Arabidopsis thaliana]
OG5_129582	atha | nucleotide binding [Arabidopsis thaliana]
OG5_129600	atha | nucleotide binding [Arabidopsis thaliana]
OG5_129719	atha | nucleotide binding [Arabidopsis thaliana]
OG5_128187	atha | nucleotide binding / ubiquitin-protein ligase [Arabidopsis thaliana]
OG5_130694	atha | nucleotide-sensitive chloride conductance regulator (ICln) family protein [Arabidopsis thaliana]
OG5_135626	afum | nucleotide-sugar transporter family protein
OG5_127104	atha | nucleotidyltransferase family protein [Arabidopsis thaliana]
OG5_128508	atha | nucleotidyltransferase family protein [Arabidopsis thaliana]
OG5_129121	atha | NUP155; nucleocytoplasmic transporter [Arabidopsis thaliana]
OG5_135789	spom | O-glucosyl hydrolase (predicted) [Schizosaccharomyces pombe 972h-]
OG5_128789	atha | oligouridylate-binding protein, putative [Arabidopsis thaliana]
OG5_129027	atha | ORC2 (ORIGIN RECOGNITION COMPLEX SECOND LARGEST SUBUNIT 2); DNA replication origin binding / protein binding [Arabidopsis thaliana]
OG5_130120	atha | ORC5 (ORIGIN RECOGNITION COMPLEX PROTEIN 5); protein binding [Arabidopsis thaliana]
OG5_134735	atha | ORC6 (ORIGIN RECOGNITION COMPLEX PROTEIN 6); DNA binding [Arabidopsis thaliana]
OG5_128420	atha | ORMDL family protein [Arabidopsis thaliana]
OG5_126646	atha | ORP1B (OSBP(OXYSTEROL BINDING PROTEIN)-RELATED PROTEIN 1B); oxysterol binding [Arabidopsis thaliana]
OG5_128753	atha | ORP4A (OSBP(OXYSTEROL BINDING PROTEIN)-RELATED PROTEIN 4A); oxysterol binding [Arabidopsis thaliana]
OG5_128734	atha | OSH1 (OAS HIGH ACCUMULATION 1); catalytic [Arabidopsis thaliana]
OG5_137540	atha | OST1 (OPEN STOMATA 1); calcium-dependent protein serine/threonine kinase/ kinase/ protein kinase [Arabidopsis thaliana]
OG5_128771	atha | OTU-like cysteine protease family protein [Arabidopsis thaliana]
OG5_129000	atha | OTU-like cysteine protease family protein [Arabidopsis thaliana]
OG5_132343	atha | OTU-like cysteine protease family protein [Arabidopsis thaliana]
OG5_135233	atha | OTU-like cysteine protease family protein [Arabidopsis thaliana]
OG5_133395	pfal | OTU-like cysteine protease, putative
OG5_128453	atha | OXA1L (INNER MEMBRANE PROTEIN OXA1-LIKE) [Arabidopsis thaliana]
OG5_128524	atha | oxidoreductase, 2OG-Fe(II) oxygenase family protein [Arabidopsis thaliana]
OG5_133401	atha | oxidoreductase, 2OG-Fe(II) oxygenase family protein [Arabidopsis thaliana]
OG5_138398	atha | oxidoreductase, 2OG-Fe(II) oxygenase family protein [Arabidopsis thaliana]
OG5_142989	atha | oxidoreductase, 2OG-Fe(II) oxygenase family protein [Arabidopsis thaliana]
OG5_130664	atha | oxidoreductase, acting on the CH-CH group of donors [Arabidopsis thaliana]
OG5_129998	tvag | oxidoreductase, putative
OG5_133196	atha | oxidoreductase/ zinc ion binding [Arabidopsis thaliana]
OG5_128108	atha | OXP1 (OXOPROLINASE 1); 5-oxoprolinase (ATP-hydrolyzing)/ hydrolase [Arabidopsis thaliana]
OG5_136385	tvag | oxysterol-binding protein, putative
OG5_130764	pfal | P-loop containing nucleoside triphospahte hydrolase, putative
OG5_129004	atha | p21Cip1-binding protein-related [Arabidopsis thaliana]
OG5_127014	atha | P40; structural constituent of ribosome [Arabidopsis thaliana]
OG5_126795	atha | PAB4 (POLY(A) BINDING PROTEIN 4); RNA binding / translation initiation factor [Arabidopsis thaliana]
OG5_127593	atha | PAE1; endopeptidase/ peptidase/ threonine-type endopeptidase [Arabidopsis thaliana]
OG5_127884	atha | PAF2; endopeptidase/ peptidase/ threonine-type endopeptidase [Arabidopsis thaliana]
OG5_127755	atha | PAG1; endopeptidase/ peptidase/ threonine-type endopeptidase [Arabidopsis thaliana]
OG5_129289	atha | palmitoyl protein thioesterase family protein [Arabidopsis thaliana]
OG5_142797	atha | PAP16 (PURPLE ACID PHOSPHATASE 16); acid phosphatase/ protein serine/threonine phosphatase [Arabidopsis thaliana]
OG5_128526	atha | PAP18 (PURPLE ACID PHOSPHATASE 18); acid phosphatase/ protein serine/threonine phosphatase [Arabidopsis thaliana]
OG5_129627	atha | PAP8 (PURPLE ACID PHOSPHATASE 8); acid phosphatase/ protein serine/threonine phosphatase [Arabidopsis thaliana]
OG5_138408	atha | PAP9 (PURPLE ACID PHOSPHATASE 9); acid phosphatase/ protein serine/threonine phosphatase [Arabidopsis thaliana]
OG5_131358	atha | paramyosin-related [Arabidopsis thaliana]
OG5_128423	atha | PARP2 (POLY(ADP-RIBOSE) POLYMERASE 2); DNA binding / NAD or NADH binding / NAD+ ADP-ribosyltransferase/ zinc ion binding [Arabidopsis thaliana]
OG5_150032	cmur | patatin-like phospholipase family protein
OG5_129101	atha | patatin-related [Arabidopsis thaliana]
OG5_128206	atha | patched family protein [Arabidopsis thaliana]
OG5_129544	atha | Paxneb protein-related [Arabidopsis thaliana]
OG5_127762	atha | PBA1; endopeptidase/ peptidase/ threonine-type endopeptidase [Arabidopsis thaliana]
OG5_127705	atha | PBB1; endopeptidase/ peptidase/ threonine-type endopeptidase [Arabidopsis thaliana]
OG5_127761	atha | PBC2; peptidase/ threonine-type endopeptidase [Arabidopsis thaliana]
OG5_127100	atha | PBE1; endopeptidase/ peptidase/ threonine-type endopeptidase [Arabidopsis thaliana]
OG5_128124	atha | PBS lyase HEAT-like repeat-containing protein [Arabidopsis thaliana]
OG5_129434	atha | PBS2 (PPHB SUSCEPTIBLE 2); protein binding / zinc ion binding [Arabidopsis thaliana]
OG5_127030	atha | PC-MYB1; DNA binding / transcription coactivator/ transcription factor [Arabidopsis thaliana]
OG5_127352	atha | PCNA2 (PROLIFERATING CELL NUCLEAR ANTIGEN 2); DNA binding / DNA polymerase processivity factor [Arabidopsis thaliana]
OG5_128207	atha | PDF3 (PREFOLDIN 3); unfolded protein binding [Arabidopsis thaliana]
OG5_127820	atha | PDF5 (PREFOLDIN 5); unfolded protein binding [Arabidopsis thaliana]
OG5_127549	atha | PDF6 (PREFOLDIN 6); unfolded protein binding [Arabidopsis thaliana]
OG5_127409	atha | PDK (PYRUVATE DEHYDROGENASE KINASE); ATP binding / histidine phosphotransfer kinase/ pyruvate dehydrogenase (acetyl-transferring) kinase [Arabidopsis thaliana]
OG5_126574	atha | PDR3 (PLEIOTROPIC DRUG RESISTANCE 3); ATPase, coupled to transmembrane movement of substances [Arabidopsis thaliana]
OG5_142451	pfal | pentatricopeptide repeat protein, putative
OG5_128477	atha | Pep3/Vps18/deep orange family protein [Arabidopsis thaliana]
OG5_129239	atha | peptidase [Arabidopsis thaliana]
OG5_136776	atha | peptidase M20/M25/M40 family protein [Arabidopsis thaliana]
OG5_129069	atha | peptidyl-prolyl cis-trans isomerase cyclophilin-type family protein [Arabidopsis thaliana]
OG5_129157	atha | peptidyl-prolyl cis-trans isomerase cyclophilin-type family protein [Arabidopsis thaliana]
OG5_130173	atha | peptidyl-prolyl cis-trans isomerase cyclophilin-type family protein [Arabidopsis thaliana]
OG5_129014	atha | peptidyl-prolyl cis-trans isomerase, putative / cyclophilin, putative / rotamase, putative [Arabidopsis thaliana]
OG5_141328	tcru | permease-like protein, putative
OG5_127634	atha | permease-related [Arabidopsis thaliana]
OG5_138564	tthe | permease, putative family protein
OG5_129751	atha | peroxin-3 family protein [Arabidopsis thaliana]
OG5_134924	tvag | peroxisomal biogenesis factor 11 (PEX11) domain-containing protein
OG5_127358	atha | peroxisomal membrane 22 kDa family protein [Arabidopsis thaliana]
OG5_129788	atha | peroxisomal membrane protein (PMP36) [Arabidopsis thaliana]
OG5_135420	afum | Pet127
OG5_129179	atha | PEX1 (peroxisome 1); ATP binding / ATPase/ binding / nucleoside-triphosphatase/ nucleotide binding / protein binding [Arabidopsis thaliana]
OG5_129606	atha | PEX10; protein binding / zinc ion binding [Arabidopsis thaliana]
OG5_129605	atha | PEX12; protein binding / zinc ion binding [Arabidopsis thaliana]
OG5_129494	atha | PEX19-1 (peroxin 19-1) [Arabidopsis thaliana]
OG5_130212	atha | PEX4 (PEROXIN4); protein binding / ubiquitin-protein ligase [Arabidopsis thaliana]
OG5_128408	atha | PEX5 (PEROXIN 5); peroxisome matrix targeting signal-1 binding / protein binding [Arabidopsis thaliana]
OG5_129222	atha | PEX6 (PEROXIN 6); ATP binding / ATPase/ nucleoside-triphosphatase/ nucleotide binding [Arabidopsis thaliana]
OG5_129648	atha | PEX7; peroxisome matrix targeting signal-2 binding / protein binding [Arabidopsis thaliana]
OG5_130233	pfal | PF16 protein, putative
OG5_128733	atha | PFI (PFIFFERLING) [Arabidopsis thaliana]
OG5_131688	pfal | PfMNL-3 mitoNEET-like iron-sulfur protein, putative
OG5_129786	atha | PGGT-I; CAAX-protein geranylgeranyltransferase/ protein heterodimerization [Arabidopsis thaliana]
OG5_127114	atha | PGY1 (PIGGYBACK1); RNA binding / structural constituent of ribosome [Arabidopsis thaliana]
OG5_126993	atha | PGY2 (PIGGYBACK2); structural constituent of ribosome [Arabidopsis thaliana]
OG5_138319	atha | phagocytosis and cell motility protein ELMO1-related [Arabidopsis thaliana]
OG5_129807	atha | PHD finger protein-related [Arabidopsis thaliana]
OG5_128251	pfal | PHF5-like protein, putative
OG5_131935	spom | pho88 family protein [Schizosaccharomyces pombe]
OG5_131621	atha | phosphatase [Arabidopsis thaliana]
OG5_129097	atha | phosphate translocator-related [Arabidopsis thaliana]
OG5_131852	atha | phosphate translocator-related [Arabidopsis thaliana]
OG5_132427	atha | phosphate translocator-related [Arabidopsis thaliana]
OG5_129435	atha | phosphatidate cytidylyltransferase family protein [Arabidopsis thaliana]
OG5_128824	atha | phosphatidic acid phosphatase family protein / PAP2 family protein [Arabidopsis thaliana]
OG5_129130	atha | phosphatidic acid phosphatase-related / PAP2-related [Arabidopsis thaliana]
OG5_136803	atha | phosphatidic acid phosphatase-related / PAP2-related [Arabidopsis thaliana]
OG5_128533	atha | phosphatidyl serine synthase family protein [Arabidopsis thaliana]
OG5_128543	pfal | phosphatidylglycerophosphate synthase
OG5_128362	atha | phosphatidylinositol 4-kinase, putative [Arabidopsis thaliana]
OG5_129128	pfal | phosphatidylinositol N-acetylglucosaminyltransferase subunit P, putative
OG5_132657	pfal | phosphatidylinositol transfer protein, putative
OG5_128617	atha | phosphatidylinositol-4-phosphate 5-kinase family protein [Arabidopsis thaliana]
OG5_136086	tvag | phosphatidylinositol-4-phosphate 5-kinase, putative
OG5_128311	atha | phosphoesterase [Arabidopsis thaliana]
OG5_137926	atha | phosphoglycerate/bisphosphoglycerate mutase family protein [Arabidopsis thaliana]
OG5_129487	atha | phosphoinositide binding [Arabidopsis thaliana]
OG5_128217	atha | phosphoinositide phosphatase family protein [Arabidopsis thaliana]
OG5_138339	tvag | Phospholipase C precursor, putative
OG5_129480	atha | phospholipid/glycerol acyltransferase family protein [Arabidopsis thaliana]
OG5_127213	atha | phosphotyrosyl phosphatase activator (PTPA) family protein [Arabidopsis thaliana]
OG5_129514	atha | PHOT1 (PHOTOTROPIN 1); FMN binding / blue light photoreceptor/ kinase/ protein binding / protein serine/threonine kinase [Arabidopsis thaliana]
OG5_127195	atha | PIMT1 (PROTEIN-L-ISOASPARTATE METHYLTRANSFERASE 1); protein-L-isoaspartate (D-aspartate) O-methyltransferase [Arabidopsis thaliana]
OG5_128367	atha | PIN1AT (PEPTIDYLPROLYL CIS/TRANS ISOMERASE, NIMA-INTERACTING 1); peptidyl-prolyl cis-trans isomerase [Arabidopsis thaliana]
OG5_131684	atha | PIP2E (PLASMA MEMBRANE INTRINSIC PROTEIN 2E); water channel [Arabidopsis thaliana]
OG5_126948	atha | PIP5K3 (1-PHOSPHATIDYLINOSITOL-4-PHOSPHATE 5-KINASE 3); 1-phosphatidylinositol-4-phosphate 5-kinase [Arabidopsis thaliana]
OG5_129332	atha | PIR121; transcription activator [Arabidopsis thaliana]
OG5_126635	atha | PK1 (PROTEIN-SERINE KINASE 1); kinase/ protein binding / protein kinase/ protein serine/threonine kinase [Arabidopsis thaliana]
OG5_128846	atha | PKL (PICKLE); ATPase/ DNA binding / DNA helicase [Arabidopsis thaliana]
OG5_128333	atha | PKT3 (PEROXISOMAL 3-KETOACYL-COA THIOLASE 3); acetyl-CoA C-acyltransferase [Arabidopsis thaliana]
OG5_131416	atha | PLDBETA1 (PHOSPHOLIPASE D BETA 1); phospholipase D [Arabidopsis thaliana]
OG5_127145	atha | PMDH1 (PEROXISOMAL NAD-MALATE DEHYDROGENASE 1); L-malate dehydrogenase/ binding / catalytic/ malate dehydrogenase/ oxidoreductase/ oxidoreductase, acting on the CH-OH group of donors, NAD or NADP as acceptor [Arabidopsis thaliana]
OG5_128505	atha | PMH2 (putative mitochondrial RNA helicase 2); ATP binding / ATP-dependent helicase/ helicase/ nucleic acid binding [Arabidopsis thaliana]
OG5_128297	atha | PNT1 (PEANUT 1); alpha-1,4-mannosyltransferase/ mannosyltransferase/ transferase, transferring glycosyl groups [Arabidopsis thalianaatha
OG5_130652	atha | POK2 (PHRAGMOPLAST ORIENTING KINESIN 2); ATP binding / microtubule motor [Arabidopsis thaliana]
OG5_128793	atha | POLA2 (DNA POLYMERASE ALPHA 2); DNA binding / DNA-directed DNA polymerase [Arabidopsis thaliana]
OG5_128521	atha | POLH (Y-FAMILT DNA POLYMERASE H); DNA-directed DNA polymerase [Arabidopsis thaliana]
OG5_128787	atha | POR (PORCINO); binding [Arabidopsis thaliana]
OG5_128889	atha | porin family protein [Arabidopsis thaliana]
OG5_128605	atha | positive transcription elongation factor/ zinc ion binding [Arabidopsis thaliana]
OG5_133344	afum | posttranscriptional regulation nuclease (Mkt1),putative
OG5_128222	atha | PP1/PP2A phosphatases pleiotropic regulator 2 (PRL2) [Arabidopsis thaliana]
OG5_128254	atha | PP5.2 (PROTEIN PHOSPHATASE 5.2); phosphoprotein phosphatase/ protein binding / protein serine/threonine phosphatase [Arabidopsis thaliana]
OG5_127824	pfal | PPPDE peptidase, putative
OG5_131770	afum | PQ loop repeat protein
OG5_128454	atha | PQ-loop repeat family protein / transmembrane family protein [Arabidopsis thaliana]
OG5_129926	atha | PQ-loop repeat family protein / transmembrane family protein [Arabidopsis thaliana]
OG5_128897	atha | PRA1.B2 (PRENYLATED RAB ACCEPTOR 1.B2) [Arabidopsis thaliana]
OG5_135343	atha | PRA1.G1 (PRENYLATED RAB ACCEPTOR 1.G1) [Arabidopsis thaliana]
OG5_129564	atha | pre-mRNA cleavage complex-related [Arabidopsis thaliana]
OG5_128828	atha | pre-mRNA splicing factor PRP38 family protein [Arabidopsis thaliana]
OG5_128335	pfal | pre-mRNA-splicing factor ISY1 homolog, putative
OG5_129594	mmul | PREDICTED: 2-aminoethanethiol dioxygenase [Macaca mulatta]
OG5_126667	mmul | PREDICTED: 2-hydroxyacylsphingosine 1-beta-galactosyltransferase isoform 3 [Macaca mulatta]
OG5_129953	mmul | PREDICTED: 26S proteasome non-ATPase regulatory subunit 10 isoform 6 [Macaca mulatta]
OG5_130572	mmul | PREDICTED: 28 kDa heat- and acid-stable phosphoprotein-like [Macaca mulatta]
OG5_130243	mmul | PREDICTED: 3,2-trans-enoyl-CoA isomerase, mitochondrial-like isoform 1 [Macaca mulatta]
OG5_131693	mmul | PREDICTED: 3(2),5-bisphosphate nucleotidase 1-like [Macaca mulatta]
OG5_129508	mmul | PREDICTED: 4-aminobutyrate aminotransferase, mitochondrial-like [Macaca mulatta]
OG5_131460	mmul | PREDICTED: 5-azacytidine-induced protein 1-like, partial [Macaca mulatta]
OG5_134865	mmul | PREDICTED: 5(3)-deoxyribonucleotidase, cytosolic type isoform 2 [Macaca mulatta]
OG5_131906	mmul | PREDICTED: 7,8-dihydro-8-oxoguanine triphosphatase-like isoform 2 [Macaca mulatta]
OG5_133617	mmul | PREDICTED: 72 kDa inositol polyphosphate 5-phosphatase-like [Macaca mulatta]
OG5_133322	mmul | PREDICTED: a-kinase anchor protein 7 isoform gamma [Macaca mulatta]
OG5_131053	mmul | PREDICTED: acid ceramidase isoform 2 [Macaca mulatta]
OG5_133964	mmul | PREDICTED: acidic fibroblast growth factor intracellular-binding protein isoform 3 [Macaca mulatta]
OG5_131500	mmul | PREDICTED: acidic repeat-containing protein isoform 2 [Macaca mulatta]
OG5_132432	mmul | PREDICTED: activating signal cointegrator 1 complex subunit 2-like isoform 4 [Macaca mulatta]
OG5_135196	mmul | PREDICTED: acyloxyacyl hydrolase isoform 2 [Macaca mulatta]
OG5_130834	mmul | PREDICTED: adenosine deaminase CECR1-like [Macaca mulatta]
OG5_132005	mmul | PREDICTED: ADP-ribosylation factor-like 13B isoform 2 [Macaca mulatta]
OG5_134202	mmul | PREDICTED: ADP-ribosylation factor-like 2 binding protein isoform 1 [Macaca mulatta]
OG5_131434	mmul | PREDICTED: ADP-ribosylation factor-like 6 isoform 3 [Macaca mulatta]
OG5_130554	mmul | PREDICTED: AIG2-like domain-containing protein 1-like isoform 2 [Macaca mulatta]
OG5_131138	mmul | PREDICTED: alkylated DNA repair protein alkB homolog 4-like isoform 2 [Macaca mulatta]
OG5_129632	mmul | PREDICTED: alkylated DNA repair protein alkB homolog 6-like [Macaca mulatta]
OG5_130256	mmul | PREDICTED: alkyldihydroxyacetonephosphate synthase, peroxisomal-like [Macaca mulatta]
OG5_138336	mmul | PREDICTED: alpha-(1,3)-fucosyltransferase 10 [Macaca mulatta]
OG5_128602	mmul | PREDICTED: alpha-actinin-4-like isoform 5 [Macaca mulatta]
OG5_130150	mmul | PREDICTED: AMY-1-associating protein expressed in testis 1-like [Macaca mulatta]
OG5_130118	mmul | PREDICTED: ankyrin repeat domain-containing protein 13B-like [Macaca mulatta]
OG5_139988	mmul | PREDICTED: annexin A1 isoform 4 [Macaca mulatta]
OG5_127202	mmul | PREDICTED: anoctamin-2 [Macaca mulatta]
OG5_133731	mmul | PREDICTED: archaemetzincin-2-like isoform 2 [Macaca mulatta]
OG5_130835	mmul | PREDICTED: arf-GAP domain and FG repeats-containing protein 2-like [Macaca mulatta]
OG5_131475	mmul | PREDICTED: arf-GAP with dual PH domain-containing protein 2 isoform 1 [Macaca mulatta]
OG5_131339	mmul | PREDICTED: aspartyl/asparaginyl beta-hydroxylase-like isoform 2 [Macaca mulatta]
OG5_128892	mmul | PREDICTED: ATP synthase mitochondrial F1 complex assembly factor 1-like isoform 2 [Macaca mulatta]
OG5_128192	mmul | PREDICTED: ATP-dependent DNA helicase PIF1-like isoform 2 [Macaca mulatta]
OG5_131317	mmul | PREDICTED: ATP/GTP binding protein-like 5 isoform 8 [Macaca mulatta]
OG5_130082	mmul | PREDICTED: autophagy-related protein 101 isoform 3 [Macaca mulatta]
OG5_129970	mmul | PREDICTED: axonemal dynein light intermediate polypeptide 1-like [Macaca mulatta]
OG5_130907	mmul | PREDICTED: b9 domain-containing protein 1 isoform 3 [Macaca mulatta]
OG5_131486	mmul | PREDICTED: b9 domain-containing protein 2 [Macaca mulatta]
OG5_131346	mmul | PREDICTED: baculoviral IAP repeat-containing protein 6-like [Macaca mulatta]
OG5_131481	mmul | PREDICTED: bardet-Biedl syndrome 1 protein-like, partial [Macaca mulatta]
OG5_131033	mmul | PREDICTED: bardet-Biedl syndrome 2 protein isoform 2 [Macaca mulatta]
OG5_130599	mmul | PREDICTED: bardet-Biedl syndrome 4 protein [Macaca mulatta]
OG5_130647	mmul | PREDICTED: bardet-Biedl syndrome 5 protein homolog isoform 2 [Macaca mulatta]
OG5_131562	mmul | PREDICTED: bardet-Biedl syndrome 7 protein isoform 1 [Macaca mulatta]
OG5_130159	mmul | PREDICTED: beta-taxilin [Macaca mulatta]
OG5_133227	mmul | PREDICTED: betaine--homocysteine S-methyltransferase 1 [Macaca mulatta]
OG5_130917	mmul | PREDICTED: biogenesis of lysosome-related organelles complex 1 subunit 2-like isoform 2 [Macaca mulatta]
OG5_128706	mmul | PREDICTED: box C/D snoRNA protein 1-like [Macaca mulatta]
OG5_127980	mmul | PREDICTED: brain protein 44 isoform 1 [Macaca mulatta]
OG5_128371	mmul | PREDICTED: brain protein 44-like protein 2-like [Macaca mulatta]
OG5_128700	mmul | PREDICTED: BUD13 homolog [Macaca mulatta]
OG5_129799	mmul | PREDICTED: c-Myc-binding protein [Macaca mulatta]
OG5_129669	mmul | PREDICTED: calcium-binding mitochondrial carrier protein Aralar1 [Macaca mulatta]
OG5_128202	mmul | PREDICTED: calcium/calmodulin-dependent 3,5-cyclic nucleotide phosphodiesterase 1B [Macaca mulatta]
OG5_129675	mmul | PREDICTED: calcyphosine-like isoform 2 [Macaca mulatta]
OG5_129863	mmul | PREDICTED: calpain-15 isoform 1 [Macaca mulatta]
OG5_128242	mmul | PREDICTED: cAMP-specific 3,5-cyclic phosphodiesterase 4D isoform 4 [Macaca mulatta]
OG5_132998	mmul | PREDICTED: cancer susceptibility candidate protein 1 homolog isoform 3 [Macaca mulatta]
OG5_129191	mmul | PREDICTED: carnitine O-palmitoyltransferase 1, brain isoform-like [Macaca mulatta]
OG5_131164	mmul | PREDICTED: catechol O-methyltransferase-like isoform 2 [Macaca mulatta]
OG5_130323	mmul | PREDICTED: CDGSH iron sulfur domain-containing protein 1-like [Macaca mulatta]
OG5_133455	mmul | PREDICTED: CDK5 and ABL1 enzyme substrate 1-like [Macaca mulatta]
OG5_131945	mmul | PREDICTED: CDK5 regulatory subunit-associated protein 3 isoform 2 [Macaca mulatta]
OG5_129885	mmul | PREDICTED: cell division control protein 42 homolog isoform 5 [Macaca mulatta]
OG5_132836	mmul | PREDICTED: cell division protein kinase 10-like [Macaca mulatta]
OG5_132602	mmul | PREDICTED: centrosomal protein of 41 kDa isoform 2 [Macaca mulatta]
OG5_130761	mmul | PREDICTED: checkpoint protein HUS1 [Macaca mulatta]
OG5_129251	mmul | PREDICTED: chromatin modification-related protein MEAF6-like isoform 4 [Macaca mulatta]
OG5_133681	mmul | PREDICTED: chromosome 16 open reading frame 5 ortholog isoform 2 [Macaca mulatta]
OG5_129397	mmul | PREDICTED: chromosome 3 open reading frame 31 ortholog isoform 1 [Macaca mulatta]
OG5_131497	mmul | PREDICTED: chromosome transmission fidelity protein 8 homolog isoform 2 [Macaca mulatta]
OG5_129967	mmul | PREDICTED: clusterin-associated protein 1 isoform 2 [Macaca mulatta]
OG5_137845	mmul | PREDICTED: CMP-sialic acid transporter isoform 3 [Macaca mulatta]
OG5_130133	mmul | PREDICTED: cob(I)yrinic acid a,c-diamide adenosyltransferase, mitochondrial-like [Macaca mulatta]
OG5_130978	mmul | PREDICTED: coiled-coil domain-containing protein 108-like [Macaca mulatta]
OG5_129329	mmul | PREDICTED: coiled-coil domain-containing protein 11-like [Macaca mulatta]
OG5_131396	mmul | PREDICTED: coiled-coil domain-containing protein 113 isoform 2 [Macaca mulatta]
OG5_130053	mmul | PREDICTED: coiled-coil domain-containing protein 114-like [Macaca mulatta]
OG5_128417	mmul | PREDICTED: coiled-coil domain-containing protein 124-like [Macaca mulatta]
OG5_130736	mmul | PREDICTED: coiled-coil domain-containing protein 132 [Macaca mulatta]
OG5_130035	mmul | PREDICTED: coiled-coil domain-containing protein 135-like [Macaca mulatta]
OG5_131340	mmul | PREDICTED: coiled-coil domain-containing protein 146 [Macaca mulatta]
OG5_129277	mmul | PREDICTED: coiled-coil domain-containing protein 147-like [Macaca mulatta]
OG5_130867	mmul | PREDICTED: coiled-coil domain-containing protein 151-like isoform 3 [Macaca mulatta]
OG5_130267	mmul | PREDICTED: coiled-coil domain-containing protein 19, mitochondrial-like isoform 2 [Macaca mulatta]
OG5_133072	mmul | PREDICTED: coiled-coil domain-containing protein 22-like [Macaca mulatta]
OG5_128536	mmul | PREDICTED: coiled-coil domain-containing protein 25-like [Macaca mulatta]
OG5_130953	mmul | PREDICTED: coiled-coil domain-containing protein 37-like [Macaca mulatta]
OG5_130687	mmul | PREDICTED: coiled-coil domain-containing protein 40-like [Macaca mulatta]
OG5_130613	mmul | PREDICTED: coiled-coil domain-containing protein 42A-like isoform 2 [Macaca mulatta]
OG5_128710	mmul | PREDICTED: coiled-coil domain-containing protein 47-like isoform 3 [Macaca mulatta]
OG5_129367	mmul | PREDICTED: coiled-coil domain-containing protein 49 [Macaca mulatta]
OG5_130271	mmul | PREDICTED: coiled-coil domain-containing protein 55-like isoform 3 [Macaca mulatta]
OG5_133789	mmul | PREDICTED: coiled-coil domain-containing protein 61-like, partial [Macaca mulatta]
OG5_129935	mmul | PREDICTED: coiled-coil domain-containing protein 65-like [Macaca mulatta]
OG5_135200	mmul | PREDICTED: coiled-coil domain-containing protein 77-like [Macaca mulatta]
OG5_136652	mmul | PREDICTED: coiled-coil domain-containing protein 84-like [Macaca mulatta]
OG5_129520	mmul | PREDICTED: coiled-coil domain-containing protein 86 [Macaca mulatta]
OG5_132040	mmul | PREDICTED: coiled-coil domain-containing protein 96-like, partial [Macaca mulatta]
OG5_132970	mmul | PREDICTED: coiled-coil domain-containing protein C16orf93-like [Macaca mulatta]
OG5_127883	mmul | PREDICTED: coiled-coil-helix-coiled-coil-helix domain-containing protein 2, mitochondrial-like [Macaca mulatta]
OG5_131862	mmul | PREDICTED: cold shock domain-containing protein E1 isoform 6 [Macaca mulatta]
OG5_134671	mmul | PREDICTED: COMM domain-containing protein 10 [Macaca mulatta]
OG5_133683	mmul | PREDICTED: COMM domain-containing protein 2-like isoform 3 [Macaca mulatta]
OG5_132701	mmul | PREDICTED: COMM domain-containing protein 4-like [Macaca mulatta]
OG5_134927	mmul | PREDICTED: COMM domain-containing protein 5-like isoform 3 [Macaca mulatta]
OG5_135874	mmul | PREDICTED: COMM domain-containing protein 9 isoform 2 [Macaca mulatta]
OG5_129549	mmul | PREDICTED: condensin complex subunit 2-like, partial [Macaca mulatta]
OG5_129639	mmul | PREDICTED: conserved oligomeric Golgi complex subunit 6 isoform 2 [Macaca mulatta]
OG5_132607	mmul | PREDICTED: copine-4-like [Macaca mulatta]
OG5_133071	mmul | PREDICTED: coronin-7 [Macaca mulatta]
OG5_130938	mmul | PREDICTED: cysteine dioxygenase type 1 isoform 2 [Macaca mulatta]
OG5_130025	mmul | PREDICTED: cytochrome b-c1 complex subunit 2, mitochondrial isoform 3 [Macaca mulatta]
OG5_130704	mmul | PREDICTED: cytochrome b5 domain-containing protein 1-like [Macaca mulatta]
OG5_131077	mmul | PREDICTED: cytoplasmic dynein 2 light intermediate chain 1-like [Macaca mulatta]
OG5_130157	mmul | PREDICTED: cytoplasmic tRNA 2-thiolation protein 2-like [Macaca mulatta]
OG5_127583	mmul | PREDICTED: d-amino-acid oxidase [Macaca mulatta]
OG5_128458	mmul | PREDICTED: DCN1-like protein 1-like isoform 1 [Macaca mulatta]
OG5_130249	mmul | PREDICTED: DCN1-like protein 5 isoform 2 [Macaca mulatta]
OG5_132743	mmul | PREDICTED: dCTP pyrophosphatase 1-like [Macaca mulatta]
OG5_132989	mmul | PREDICTED: DDB1- and CUL4-associated factor 6 [Macaca mulatta]
OG5_130292	mmul | PREDICTED: DDRGK domain-containing protein 1-like [Macaca mulatta]
OG5_127712	mmul | PREDICTED: dedicator of cytokinesis protein 1 [Macaca mulatta]
OG5_137849	mmul | PREDICTED: deoxyguanosine kinase, mitochondrial isoform 4 [Macaca mulatta]
OG5_130788	mmul | PREDICTED: deoxyribonuclease-2-beta [Macaca mulatta]
OG5_131354	mmul | PREDICTED: derlin-1 [Macaca mulatta]
OG5_134907	mmul | PREDICTED: di-N-acetylchitobiase [Macaca mulatta]
OG5_133291	mmul | PREDICTED: diacylglycerol kinase epsilon [Macaca mulatta]
OG5_131023	mmul | PREDICTED: dihydropteridine reductase-like isoform 3 [Macaca mulatta]
OG5_129498	mmul | PREDICTED: dihydroxyacetone phosphate acyltransferase [Macaca mulatta]
OG5_134498	mmul | PREDICTED: DNA ligase 3 isoform 1 [Macaca mulatta]
OG5_130965	mmul | PREDICTED: DNA polymerase beta isoform 2 [Macaca mulatta]
OG5_130806	mmul | PREDICTED: DNA repair protein RAD52 homolog [Macaca mulatta]
OG5_132688	mmul | PREDICTED: DNA-dependent protein kinase catalytic subunit-like isoform 2 [Macaca mulatta]
OG5_130774	mmul | PREDICTED: DNA-directed RNA polymerase I subunit RPA43 [Macaca mulatta]
OG5_134179	mmul | PREDICTED: dnaJ homolog subfamily C member 22-like isoform 1 [Macaca mulatta]
OG5_131547	mmul | PREDICTED: dnaJ homolog subfamily C member 27 isoform 2 [Macaca mulatta]
OG5_128915	mmul | PREDICTED: dnaJ homolog subfamily C member 3 isoform 2 [Macaca mulatta]
OG5_129281	mmul | PREDICTED: dopamine beta-hydroxylase [Macaca mulatta]
OG5_130512	mmul | PREDICTED: DTW domain-containing protein 1-like isoform 5 [Macaca mulatta]
OG5_136323	mmul | PREDICTED: dual specificity protein phosphatase 1 isoform 2 [Macaca mulatta]
OG5_134184	mmul | PREDICTED: dual specificity protein phosphatase 10 isoform 1 [Macaca mulatta]
OG5_127827	mmul | PREDICTED: dual specificity protein phosphatase CDC14B-like isoform 3 [Macaca mulatta]
OG5_132417	mmul | PREDICTED: dymeclin isoform 5 [Macaca mulatta]
OG5_131415	mmul | PREDICTED: dyslexia susceptibility 1 candidate gene 1 protein-like, partial [Macaca mulatta]
OG5_131785	mmul | PREDICTED: e2F-associated phosphoprotein-like [Macaca mulatta]
OG5_128433	mmul | PREDICTED: e3 SUMO-protein ligase PIAS2 isoform 4 [Macaca mulatta]
OG5_131738	mmul | PREDICTED: e3 ubiquitin-protein ligase TRIM37-like isoform 6 [Macaca mulatta]
OG5_130013	mmul | PREDICTED: e3 UFM1-protein ligase 1-like isoform 2 [Macaca mulatta]
OG5_134044	mmul | PREDICTED: EF-hand domain-containing family member B isoform 4 [Macaca mulatta]
OG5_128450	mmul | PREDICTED: EF-hand domain-containing family member C2-like [Macaca mulatta]
OG5_131326	mmul | PREDICTED: egl nine homolog 1-like isoform 2 [Macaca mulatta]
OG5_128737	mmul | PREDICTED: ELAV-like protein 2-like isoform 4 [Macaca mulatta]
OG5_141255	mmul | PREDICTED: ELAV-like protein 3-like, partial [Macaca mulatta]
OG5_130042	mmul | PREDICTED: ELMO domain-containing protein 1 [Macaca mulatta]
OG5_134719	mmul | PREDICTED: ELMO domain-containing protein 3-like isoform 2 [Macaca mulatta]
OG5_130682	mmul | PREDICTED: endoplasmic reticulum lectin 1-like isoform 2 [Macaca mulatta]
OG5_135364	mmul | PREDICTED: endoplasmic reticulum resident protein 29-like, partial [Macaca mulatta]
OG5_134164	mmul | PREDICTED: endoplasmic reticulum-Golgi intermediate compartment protein 1 [Macaca mulatta]
OG5_130307	mmul | PREDICTED: enhancer of yellow 2 transcription factor homolog [Macaca mulatta]
OG5_130018	mmul | PREDICTED: enkurin-like isoform 1 [Macaca mulatta]
OG5_130871	mmul | PREDICTED: epithelial splicing regulatory protein 2-like isoform 1 [Macaca mulatta]
OG5_133933	mmul | PREDICTED: ERI1 exoribonuclease 2-like [Macaca mulatta]
OG5_131903	mmul | PREDICTED: ES1 protein homolog, mitochondrial-like isoform 2 [Macaca mulatta]
OG5_131348	mmul | PREDICTED: etoposide-induced protein 2.4 homolog isoform 2 [Macaca mulatta]
OG5_130980	mmul | PREDICTED: eukaroytic elongation factor 2 kinase [Macaca mulatta]
OG5_130112	mmul | PREDICTED: exocyst complex component 1 isoform 2 [Macaca mulatta]
OG5_132011	mmul | PREDICTED: exonuclease 3-5 domain-containing protein 2 isoform 3 [Macaca mulatta]
OG5_130912	mmul | PREDICTED: exostosin-1 isoform 3 [Macaca mulatta]
OG5_131350	mmul | PREDICTED: exportin-4 [Macaca mulatta]
OG5_132711	mmul | PREDICTED: Fanconi anemia group D2 protein-like, partial [Macaca mulatta]
OG5_131962	mmul | PREDICTED: Fanconi anemia group I protein isoform 1 [Macaca mulatta]
OG5_132214	mmul | PREDICTED: fatty-acid amide hydrolase 2 [Macaca mulatta]
OG5_132808	mmul | PREDICTED: FYVE, RhoGEF and PH domain-containing protein 6 isoform 2 [Macaca mulatta]
OG5_139191	mmul | PREDICTED: GDH/6PGL endoplasmic bifunctional protein-like [Macaca mulatta]
OG5_133654	mmul | PREDICTED: gem-associated protein 5-like isoform 4 [Macaca mulatta]
OG5_129039	mmul | PREDICTED: glioma tumor suppressor candidate region gene 2 protein isoform 3 [Macaca mulatta]
OG5_130141	mmul | PREDICTED: glutathione S-transferase A4-like isoform 2 [Macaca mulatta]
OG5_149775	mmul | PREDICTED: glutathione S-transferase kappa 1 isoform 2 [Macaca mulatta]
OG5_131895	mmul | PREDICTED: glutathione S-transferase kappa 1 isoform 3 [Macaca mulatta]
OG5_131277	mmul | PREDICTED: glycerophosphodiester phosphodiesterase domain-containing protein 1-like isoform 2 [Macaca mulatta]
OG5_128837	mmul | PREDICTED: glycogen debranching enzyme-like isoform 5 [Macaca mulatta]
OG5_129465	mmul | PREDICTED: glycogenin-2-like [Macaca mulatta]
OG5_131999	mmul | PREDICTED: glycoprotein endo-alpha-1,2-mannosidase-like [Macaca mulatta]
OG5_134224	mmul | PREDICTED: group XIIA secretory phospholipase A2-like [Macaca mulatta]
OG5_129322	mmul | PREDICTED: growth arrest-specific protein 8 isoform 2 [Macaca mulatta]
OG5_127403	mmul | PREDICTED: GTPase KRas isoform 2 [Macaca mulatta]
OG5_129742	mmul | PREDICTED: GTPase RhebL1-like isoform 3 [Macaca mulatta]
OG5_129928	mmul | PREDICTED: heat shock factor-binding protein 1-like [Macaca mulatta]
OG5_132619	mmul | PREDICTED: heat shock protein beta-11-like isoform 4 [Macaca mulatta]
OG5_128352	mmul | PREDICTED: hematopoietic prostaglandin D synthase [Macaca mulatta]
OG5_132346	mmul | PREDICTED: heparan-alpha-glucosaminide N-acetyltransferase-like [Macaca mulatta]
OG5_139725	mmul | PREDICTED: histone-lysine N-methyltransferase SETD7 [Macaca mulatta]
OG5_129272	mmul | PREDICTED: homeodomain-interacting protein kinase 3 isoform 2 [Macaca mulatta]
OG5_137901	mmul | PREDICTED: hypothetical protein LOC100425380, partial [Macaca mulatta]
OG5_131030	mmul | PREDICTED: hypothetical protein LOC694854 [Macaca mulatta]
OG5_133169	mmul | PREDICTED: hypothetical protein LOC696177 [Macaca mulatta]
OG5_134656	mmul | PREDICTED: hypothetical protein LOC700924 [Macaca mulatta]
OG5_136128	mmul | PREDICTED: hypothetical protein LOC706833 isoform 1 [Macaca mulatta]
OG5_131560	mmul | PREDICTED: hypothetical protein LOC708159 [Macaca mulatta]
OG5_132778	mmul | PREDICTED: hypothetical protein LOC709689 [Macaca mulatta]
OG5_132692	mmul | PREDICTED: hypothetical protein LOC710338 [Macaca mulatta]
OG5_140623	mmul | PREDICTED: hypothetical protein LOC712034, partial [Macaca mulatta]
OG5_129396	mmul | PREDICTED: hypothetical protein LOC717331 [Macaca mulatta]
OG5_129456	mmul | PREDICTED: hypothetical protein LOC719416 [Macaca mulatta]
OG5_131307	mmul | PREDICTED: hypothetical protein LOC720601 [Macaca mulatta]
OG5_131151	mmul | PREDICTED: hypothetical protein LOC721515 [Macaca mulatta]
OG5_132375	mmul | PREDICTED: hypothetical protein LOC721674 [Macaca mulatta]
OG5_137060	mmul | PREDICTED: hypoxia-inducible factor 1-alpha inhibitor [Macaca mulatta]
OG5_129023	mmul | PREDICTED: inactive Ufm1-specific protease 1-like [Macaca mulatta]
OG5_130996	mmul | PREDICTED: integrator complex subunit 6-like isoform 4 [Macaca mulatta]
OG5_132265	mmul | PREDICTED: integrator complex subunit 9-like [Macaca mulatta]
OG5_130265	mmul | PREDICTED: intraflagellar transport protein 122 homolog [Macaca mulatta]
OG5_130315	mmul | PREDICTED: intraflagellar transport protein 140 homolog isoform 2 [Macaca mulatta]
OG5_130650	mmul | PREDICTED: intraflagellar transport protein 20 homolog isoform 1 [Macaca mulatta]
OG5_129927	mmul | PREDICTED: intraflagellar transport protein 52 homolog isoform 3 [Macaca mulatta]
OG5_130686	mmul | PREDICTED: intraflagellar transport protein 57 homolog isoform 1 [Macaca mulatta]
OG5_129685	mmul | PREDICTED: intraflagellar transport protein 80 homolog [Macaca mulatta]
OG5_130957	mmul | PREDICTED: intraflagellar transport protein 81 homolog [Macaca mulatta]
OG5_129672	mmul | PREDICTED: intraflagellar transport protein 88 homolog [Macaca mulatta]
OG5_132698	mmul | PREDICTED: iodotyrosine dehalogenase 1 isoform 3 [Macaca mulatta]
OG5_129551	mmul | PREDICTED: IQ and AAA domain-containing protein 1 isoform 2 [Macaca mulatta]
OG5_132126	mmul | PREDICTED: IQ domain-containing protein D-like isoform 1 [Macaca mulatta]
OG5_132550	mmul | PREDICTED: IQ domain-containing protein G-like [Macaca mulatta]
OG5_130779	mmul | PREDICTED: IQ motif and ubiquitin domain containing isoform 2 [Macaca mulatta]
OG5_136059	mmul | PREDICTED: isobutyryl-CoA dehydrogenase, mitochondrial [Macaca mulatta]
OG5_129244	mmul | PREDICTED: isochorismatase domain-containing protein 2, mitochondrial isoform 2 [Macaca mulatta]
OG5_129118	mmul | PREDICTED: IST1 homolog isoform 4 [Macaca mulatta]
OG5_138859	mmul | PREDICTED: jmjC domain-containing protein 8-like isoform 2 [Macaca mulatta]
OG5_135106	mmul | PREDICTED: Josephin-2-like isoform 4 [Macaca mulatta]
OG5_135816	mmul | PREDICTED: jouberin isoform 2 [Macaca mulatta]
OG5_134427	mmul | PREDICTED: keratinocyte-associated protein 2-like [Macaca mulatta]
OG5_131846	mmul | PREDICTED: kidney mitochondrial carrier protein 1 isoform 2 [Macaca mulatta]
OG5_131902	mmul | PREDICTED: KIF1-binding protein-like [Macaca mulatta]
OG5_131809	mmul | PREDICTED: kinesin family member 12 isoform 1 [Macaca mulatta]
OG5_133880	mmul | PREDICTED: kinesin family member 17 [Macaca mulatta]
OG5_131057	mmul | PREDICTED: kinesin family member 6 isoform 2 [Macaca mulatta]
OG5_131676	mmul | PREDICTED: kinesin-associated protein 3 [Macaca mulatta]
OG5_126833	mmul | PREDICTED: kinesin-like protein KIF1C-like isoform 1 [Macaca mulatta]
OG5_132329	mmul | PREDICTED: kinesin-like protein KIF9-like isoform 1 [Macaca mulatta]
OG5_130180	mmul | PREDICTED: kinetochore protein Nuf2 isoform 4 [Macaca mulatta]
OG5_135884	mmul | PREDICTED: kinetochore protein Spc24-like isoform 1 [Macaca mulatta]
OG5_129469	mmul | PREDICTED: kynureninase-like [Macaca mulatta]
OG5_127007	mmul | PREDICTED: kynurenine/alpha-aminoadipate aminotransferase, mitochondrial-like [Macaca mulatta]
OG5_133475	mmul | PREDICTED: la-related protein 7 [Macaca mulatta]
OG5_134259	mmul | PREDICTED: lactamase, beta isoform 2 [Macaca mulatta]
OG5_130316	mmul | PREDICTED: late secretory pathway protein AVL9 homolog [Macaca mulatta]
OG5_132206	mmul | PREDICTED: leucine-rich repeat-containing protein 34 isoform 2 [Macaca mulatta]
OG5_132543	mmul | PREDICTED: leucine-rich repeat-containing protein 49 isoform 5 [Macaca mulatta]
OG5_131465	mmul | PREDICTED: leucine-rich repeat-containing protein 56 [Macaca mulatta]
OG5_132883	mmul | PREDICTED: leucine-rich repeat-containing protein 67 isoform 2 [Macaca mulatta]
OG5_134976	mmul | PREDICTED: leucine-rich repeat-containing protein C10orf11 [Macaca mulatta]
OG5_130252	mmul | PREDICTED: lipid phosphate phosphohydrolase 3-like isoform 2 [Macaca mulatta]
OG5_131172	mmul | PREDICTED: lisH domain-containing protein C16orf63-like [Macaca mulatta]
OG5_127908	mmul | PREDICTED: liver carboxylesterase 1 isoform 4 [Macaca mulatta]
OG5_137903	mmul | PREDICTED: long-chain specific acyl-CoA dehydrogenase, mitochondrial-like [Macaca mulatta]
OG5_134016	mmul | PREDICTED: LOW QUALITY PROTEIN: ancient ubiquitous protein 1-like [Macaca mulatta]
OG5_128478	mmul | PREDICTED: LOW QUALITY PROTEIN: anoctamin-10-like [Macaca mulatta]
OG5_135786	mmul | PREDICTED: LOW QUALITY PROTEIN: ATP-grasp domain-containing protein 1-like [Macaca mulatta]
OG5_129732	mmul | PREDICTED: LOW QUALITY PROTEIN: chloride channel protein 2-like [Macaca mulatta]
OG5_132170	mmul | PREDICTED: LOW QUALITY PROTEIN: coiled-coil domain-containing protein 13-like [Macaca mulatta]
OG5_130226	mmul | PREDICTED: LOW QUALITY PROTEIN: conserved oligomeric Golgi complex subunit 2-like [Macaca mulatta]
OG5_129076	mmul | PREDICTED: LOW QUALITY PROTEIN: conserved oligomeric Golgi complex subunit 4-like [Macaca mulatta]
OG5_138385	mmul | PREDICTED: LOW QUALITY PROTEIN: cysteine-rich protein 2-like [Macaca mulatta]
OG5_127783	mmul | PREDICTED: LOW QUALITY PROTEIN: fatty-acid amide hydrolase 1-like [Macaca mulatta]
OG5_129555	mmul | PREDICTED: LOW QUALITY PROTEIN: lysine-specific demethylase 2B-like [Macaca mulatta]
OG5_132774	mmul | PREDICTED: LOW QUALITY PROTEIN: major vault protein-like [Macaca mulatta]
OG5_130934	mmul | PREDICTED: LOW QUALITY PROTEIN: nucleoporin SEH1-like [Macaca mulatta]
OG5_138735	mmul | PREDICTED: LOW QUALITY PROTEIN: patched domain-containing protein 2-like [Macaca mulatta]
OG5_130582	mmul | PREDICTED: LOW QUALITY PROTEIN: probable tubulin polyglutamylase TTLL1-like [Macaca mulatta]
OG5_134707	mmul | PREDICTED: LOW QUALITY PROTEIN: progesterone-induced-blocking factor 1-like [Macaca mulatta]
OG5_130696	mmul | PREDICTED: LOW QUALITY PROTEIN: protein dispatched homolog 2-like [Macaca mulatta]
OG5_131729	mmul | PREDICTED: LOW QUALITY PROTEIN: protein DPCD-like [Macaca mulatta]
OG5_128472	mmul | PREDICTED: LOW QUALITY PROTEIN: protein FAM63B-like [Macaca mulatta]
OG5_129543	mmul | PREDICTED: LOW QUALITY PROTEIN: protein prune homolog [Macaca mulatta]
OG5_128147	mmul | PREDICTED: LOW QUALITY PROTEIN: ribosomal protein S6 kinase alpha-3-like [Macaca mulatta]
OG5_132362	mmul | PREDICTED: LOW QUALITY PROTEIN: RING finger protein 160-like [Macaca mulatta]
OG5_132315	mmul | PREDICTED: LOW QUALITY PROTEIN: serine/threonine-protein phosphatase 4 regulatory subunit 4-like [Macaca mulatta]
OG5_129115	mmul | PREDICTED: LOW QUALITY PROTEIN: sn1-specific diacylglycerol lipase alpha-like [Macaca mulatta]
OG5_127664	mmul | PREDICTED: LOW QUALITY PROTEIN: sodium/hydrogen exchanger 5-like [Macaca mulatta]
OG5_130349	mmul | PREDICTED: LOW QUALITY PROTEIN: THO complex subunit 5 homolog [Macaca mulatta]
OG5_129377	mmul | PREDICTED: LOW QUALITY PROTEIN: twinfilin-1-like [Macaca mulatta]
OG5_130581	mmul | PREDICTED: LOW QUALITY PROTEIN: WD repeat-containing protein 52-like [Macaca mulatta]
OG5_130590	mmul | PREDICTED: LOW QUALITY PROTEIN: WD repeat-containing protein 78-like [Macaca mulatta]
OG5_135394	mmul | PREDICTED: LOW QUALITY PROTEIN: zinc transporter 6-like [Macaca mulatta]
OG5_132689	mmul | PREDICTED: LSM domain-containing protein 1-like isoform 1 [Macaca mulatta]
OG5_127917	mmul | PREDICTED: lysine-specific demethylase 4B isoform 1 [Macaca mulatta]
OG5_132795	mmul | PREDICTED: lysophosphatidic acid phosphatase type 6-like [Macaca mulatta]
OG5_137234	mmul | PREDICTED: lysophospholipid acyltransferase LPCAT4 [Macaca mulatta]
OG5_127845	mmul | PREDICTED: m-phase inducer phosphatase 3 isoform 2 [Macaca mulatta]
OG5_128881	mmul | PREDICTED: macrophage erythroblast attacher [Macaca mulatta]
OG5_132224	mmul | PREDICTED: major facilitator superfamily domain-containing protein 3-like [Macaca mulatta]
OG5_130557	mmul | PREDICTED: major facilitator superfamily domain-containing protein 5 isoform 1 [Macaca mulatta]
OG5_133069	mmul | PREDICTED: major facilitator superfamily domain-containing protein 8-like [Macaca mulatta]
OG5_131024	mmul | PREDICTED: MAPK/MAK/MRK overlapping kinase [Macaca mulatta]
OG5_129653	mmul | PREDICTED: medium-chain specific acyl-CoA dehydrogenase, mitochondrial [Macaca mulatta]
OG5_130109	mmul | PREDICTED: meiosis-specific nuclear structural protein 1 isoform 2 [Macaca mulatta]
OG5_131959	mmul | PREDICTED: membralin-like, partial [Macaca mulatta]
OG5_131219	mmul | PREDICTED: membrane-associated tyrosine- and threonine-specific cdc2-inhibitory kinase-like [Macaca mulatta]
OG5_131667	mmul | PREDICTED: methionine synthase reductase-like [Macaca mulatta]
OG5_133558	mmul | PREDICTED: methylmalonic aciduria and homocystinuria type D protein, mitochondrial isoform 2 [Macaca mulatta]
OG5_127178	mmul | PREDICTED: methyltransferase like 2B [Macaca mulatta]
OG5_131709	mmul | PREDICTED: methyltransferase like 9 [Macaca mulatta]
OG5_130862	mmul | PREDICTED: mitochondrial 2-oxodicarboxylate carrier isoform 1 [Macaca mulatta]
OG5_131872	mmul | PREDICTED: mitochondrial glutamate carrier 1 isoform 1 [Macaca mulatta]
OG5_128860	mmul | PREDICTED: mitochondrial sodium/hydrogen exchanger NHA2-like [Macaca mulatta]
OG5_128610	mmul | PREDICTED: mitogen-activated protein kinase 11-like [Macaca mulatta]
OG5_138432	mmul | PREDICTED: mitogen-activated protein kinase kinase kinase 1-like [Macaca mulatta]
OG5_132679	mmul | PREDICTED: mitogen-activated protein kinase kinase kinase 7 isoform 5 [Macaca mulatta]
OG5_134386	mmul | PREDICTED: mitogen-activated protein kinase scaffold protein 1-like isoform 2 [Macaca mulatta]
OG5_131576	mmul | PREDICTED: MORN repeat-containing protein 3 [Macaca mulatta]
OG5_130922	mmul | PREDICTED: mps one binder kinase activator-like 3-like isoform 2 [Macaca mulatta]
OG5_127340	mmul | PREDICTED: myosin-XV-like [Macaca mulatta]
OG5_128818	mmul | PREDICTED: myotubularin-related protein 6 isoform 2 [Macaca mulatta]
OG5_132130	mmul | PREDICTED: N(G),N(G)-dimethylarginine dimethylaminohydrolase 1 [Macaca mulatta]
OG5_129944	mmul | PREDICTED: NAD-dependent deacetylase sirtuin-1 [Macaca mulatta]
OG5_127826	mmul | PREDICTED: NAD-dependent deacetylase sirtuin-2-like, partial [Macaca mulatta]
OG5_133678	mmul | PREDICTED: NAD-dependent deacetylase sirtuin-7 [Macaca mulatta]
OG5_129955	mmul | PREDICTED: NADH dehydrogenase [ubiquinone] 1 alpha subcomplex assembly factor 3-like isoform 3 [Macaca mulatta]
OG5_132722	mmul | PREDICTED: NADH dehydrogenase [ubiquinone] 1 alpha subcomplex subunit 10, mitochondrial isoform 1 [Macaca mulatta]
OG5_133013	mmul | PREDICTED: negative elongation factor D [Macaca mulatta]
OG5_129072	mmul | PREDICTED: NFX1-type zinc finger-containing protein 1 isoform 1 [Macaca mulatta]
OG5_130187	mmul | PREDICTED: nitric oxide synthase, inducible isoform 1 [Macaca mulatta]
OG5_128123	mmul | PREDICTED: nose resistant to fluoxetine protein 6-like [Macaca mulatta]
OG5_128925	mmul | PREDICTED: nuclear nucleic acid-binding protein C1D-like [Macaca mulatta]
OG5_130015	mmul | PREDICTED: nuclear pore complex protein Nup107 [Macaca mulatta]
OG5_131878	mmul | PREDICTED: nuclear pore complex protein Nup85-like [Macaca mulatta]
OG5_128976	mmul | PREDICTED: nucleolar complex protein 2 homolog [Macaca mulatta]
OG5_129994	mmul | PREDICTED: nucleolar protein 12-like [Macaca mulatta]
OG5_128598	mmul | PREDICTED: nucleolar protein 6 [Macaca mulatta]
OG5_135818	mmul | PREDICTED: nucleolar protein of 40 kDa [Macaca mulatta]
OG5_132391	mmul | PREDICTED: nucleoporin p54 isoform 1 [Macaca mulatta]
OG5_130669	mmul | PREDICTED: nucleoside diphosphate kinase 7 [Macaca mulatta]
OG5_135503	mmul | PREDICTED: opioid growth factor receptor isoform 2 [Macaca mulatta]
OG5_129238	mmul | PREDICTED: optic atrophy 3 protein-like [Macaca mulatta]
OG5_131592	mmul | PREDICTED: oral cancer-overexpressed protein 1-like isoform 3 [Macaca mulatta]
OG5_127978	mmul | PREDICTED: oxidation resistance protein 1 isoform 6 [Macaca mulatta]
OG5_135127	mmul | PREDICTED: oxidoreductase NAD-binding domain-containing protein 1 isoform 1 [Macaca mulatta]
OG5_132622	mmul | PREDICTED: p2X purinoceptor 1 [Macaca mulatta]
OG5_128883	mmul | PREDICTED: PAB-dependent poly(A)-specific ribonuclease subunit 2-like isoform 2 [Macaca mulatta]
OG5_128861	mmul | PREDICTED: PAB-dependent poly(A)-specific ribonuclease subunit 3-like isoform 1 [Macaca mulatta]
OG5_135251	mmul | PREDICTED: palmitoyltransferase ZDHHC18-like [Macaca mulatta]
OG5_131436	mmul | PREDICTED: pantetheinase [Macaca mulatta]
OG5_129548	mmul | PREDICTED: parkin coregulated gene protein isoform 5 [Macaca mulatta]
OG5_132715	mmul | PREDICTED: patatin-like phospholipase domain-containing protein 4-like [Macaca mulatta]
OG5_129707	mmul | PREDICTED: PCTP-like protein-like isoform 5 [Macaca mulatta]
OG5_133656	mmul | PREDICTED: peptidyl-prolyl cis-trans isomerase FKBP14 [Macaca mulatta]
OG5_133785	mmul | PREDICTED: peptidylprolyl isomerase (cyclophilin)-like 6 isoform 1 [Macaca mulatta]
OG5_130910	mmul | PREDICTED: peroxidasin homolog [Macaca mulatta]
OG5_130976	mmul | PREDICTED: peroxisomal membrane protein 4 [Macaca mulatta]
OG5_135645	mmul | PREDICTED: peroxisomal trans-2-enoyl-CoA reductase [Macaca mulatta]
OG5_132900	mmul | PREDICTED: PGAP2-interacting protein-like isoform 2 [Macaca mulatta]
OG5_131392	mmul | PREDICTED: phenylalanine-4-hydroxylase [Macaca mulatta]
OG5_127876	mmul | PREDICTED: phosducin-like protein 3-like [Macaca mulatta]
OG5_131276	mmul | PREDICTED: phosphatidylethanolamine N-methyltransferase isoform 2 [Macaca mulatta]
OG5_130017	mmul | PREDICTED: phosphatidylinositol transfer protein beta isoform [Macaca mulatta]
OG5_131811	mmul | PREDICTED: phosphatidylinositol-3,4,5-trisphosphate 5-phosphatase 1-like [Macaca mulatta]
OG5_127444	mmul | PREDICTED: phosphatidylinositol-4,5-bisphosphate 3-kinase catalytic subunit beta isoform isoform 2 [Macaca mulatta]
OG5_128653	mmul | PREDICTED: phospholipid scramblase 1-like isoform 4 [Macaca mulatta]
OG5_134223	mmul | PREDICTED: phosphorylated CTD-interacting factor 1-like isoform 2 [Macaca mulatta]
OG5_130000	mmul | PREDICTED: PI-PLC X domain-containing protein 3 [Macaca mulatta]
OG5_127727	mmul | PREDICTED: piwi-like protein 3-like isoform 2 [Macaca mulatta]
OG5_135543	mmul | PREDICTED: PKHD domain-containing transmembrane protein C17orf101-like [Macaca mulatta]
OG5_129215	mmul | PREDICTED: placenta-specific gene 8 protein isoform 2 [Macaca mulatta]
OG5_132129	mmul | PREDICTED: plasma glutamate carboxypeptidase [Macaca mulatta]
OG5_129351	mmul | PREDICTED: platelet-activating factor acetylhydrolase [Macaca mulatta]
OG5_130076	mmul | PREDICTED: platelet-activating factor acetylhydrolase IB subunit alpha [Macaca mulatta]
OG5_132287	mmul | PREDICTED: pleckstrin homology domain-containing family F member 2-like [Macaca mulatta]
OG5_135725	mmul | PREDICTED: poly [ADP-ribose] polymerase 14-like [Macaca mulatta]
OG5_132219	mmul | PREDICTED: poly [ADP-ribose] polymerase 6-like [Macaca mulatta]
OG5_130634	mmul | PREDICTED: polycystic kidney disease 2-like 1 [Macaca mulatta]
OG5_128951	mmul | PREDICTED: PPPDE peptidase domain-containing protein 2-like isoform 2 [Macaca mulatta]
OG5_129212	mmul | PREDICTED: PQ-loop repeat-containing protein 1 isoform 1 [Macaca mulatta]
OG5_129326	mmul | PREDICTED: pre-rRNA-processing protein TSR2 homolog [Macaca mulatta]
OG5_132687	mmul | PREDICTED: probable ATP-dependent RNA helicase DHX34-like [Macaca mulatta]
OG5_132029	mmul | PREDICTED: probable imidazolonepropionase-like [Macaca mulatta]
OG5_134293	mmul | PREDICTED: proteasomal ATPase-associated factor 1-like isoform 1 [Macaca mulatta]
OG5_134655	mmul | PREDICTED: proteasome assembly chaperone 4-like isoform 2 [Macaca mulatta]
OG5_129252	mmul | PREDICTED: protein archease-like isoform 2 [Macaca mulatta]
OG5_128400	mmul | PREDICTED: protein C20orf11 isoform 2 [Macaca mulatta]
OG5_131103	mmul | PREDICTED: protein CLEC16A-like isoform 2 [Macaca mulatta]
OG5_130851	mmul | PREDICTED: protein DEK-like isoform 2 [Macaca mulatta]
OG5_129607	mmul | PREDICTED: protein dpy-30 homolog isoform 2 [Macaca mulatta]
OG5_132555	mmul | PREDICTED: protein ERGIC-53 isoform 2 [Macaca mulatta]
OG5_129405	mmul | PREDICTED: protein FAM116B-like [Macaca mulatta]
OG5_133247	mmul | PREDICTED: protein FAM119A-like isoform 3 [Macaca mulatta]
OG5_133250	mmul | PREDICTED: protein FAM172A-like [Macaca mulatta]
OG5_130602	mmul | PREDICTED: protein FAM184A-like isoform 3 [Macaca mulatta]
OG5_129887	mmul | PREDICTED: protein FAM32A-like [Macaca mulatta]
OG5_131704	mmul | PREDICTED: protein FAM49B-like isoform 5 [Macaca mulatta]
OG5_129552	mmul | PREDICTED: protein FAM86A-like isoform 2 [Macaca mulatta]
OG5_130156	mmul | PREDICTED: protein FAM91A1-like [Macaca mulatta]
OG5_130661	mmul | PREDICTED: protein FRA10AC1 isoform 2 [Macaca mulatta]
OG5_139749	mmul | PREDICTED: protein fto [Macaca mulatta]
OG5_129517	mmul | PREDICTED: protein IMPACT [Macaca mulatta]
OG5_131473	mmul | PREDICTED: protein kintoun-like isoform 2 [Macaca mulatta]
OG5_134286	mmul | PREDICTED: protein LZIC-like isoform 3 [Macaca mulatta]
OG5_130183	mmul | PREDICTED: protein misato homolog 1-like isoform 3 [Macaca mulatta]
OG5_131353	mmul | PREDICTED: protein N-terminal glutamine amidohydrolase [Macaca mulatta]
OG5_134071	mmul | PREDICTED: protein notum homolog [Macaca mulatta]
OG5_131447	mmul | PREDICTED: protein OSCP1 [Macaca mulatta]
OG5_131253	mmul | PREDICTED: protein phosphatase Slingshot homolog 2-like isoform 2 [Macaca mulatta]
OG5_130998	mmul | PREDICTED: protein PTHB1-like isoform 9 [Macaca mulatta]
OG5_132662	mmul | PREDICTED: protein QN1 homolog [Macaca mulatta]
OG5_130259	mmul | PREDICTED: protein SGT1 isoform 3 [Macaca mulatta]
OG5_130016	mmul | PREDICTED: protein SHQ1 homolog isoform 2 [Macaca mulatta]
OG5_132828	mmul | PREDICTED: protein SMG9-like isoform 2 [Macaca mulatta]
OG5_129756	mmul | PREDICTED: protein SYS1 homolog isoform 1 [Macaca mulatta]
OG5_129500	mmul | PREDICTED: protein TEX261 [Macaca mulatta]
OG5_129906	mmul | PREDICTED: protein TRS85 homolog [Macaca mulatta]
OG5_129841	mmul | PREDICTED: protein unc-119 homolog A-like [Macaca mulatta]
OG5_131584	mmul | PREDICTED: protein unc-93 homolog A-like [Macaca mulatta]
OG5_132672	mmul | PREDICTED: protein XRP2, partial [Macaca mulatta]
OG5_127750	mmul | PREDICTED: proto-oncogene tyrosine-protein kinase Yes isoform 5 [Macaca mulatta]
OG5_134055	mmul | PREDICTED: putative GTP-binding protein RAY-like [Macaca mulatta]
OG5_128742	mmul | PREDICTED: putative sodium-coupled neutral amino acid transporter 11 isoform 2 [Macaca mulatta]
OG5_133925	mmul | PREDICTED: putative sodium-coupled neutral amino acid transporter 7 [Macaca mulatta]
OG5_128751	mmul | PREDICTED: putative tRNA pseudouridine synthase Pus10-like isoform 2 [Macaca mulatta]
OG5_129916	mmul | PREDICTED: putative uncharacterized protein CXorf30-like [Macaca mulatta]
OG5_132357	mmul | PREDICTED: pyridine nucleotide-disulfide oxidoreductase domain-containing protein 1 [Macaca mulatta]
OG5_129559	mmul | PREDICTED: queuine tRNA-ribosyltransferase subunit QTRTD1-like isoform 3 [Macaca mulatta]
OG5_131908	mmul | PREDICTED: rab-like protein 5-like isoform 1 [Macaca mulatta]
OG5_132618	mmul | PREDICTED: RAB, member of RAS oncogene family-like 2B isoform 2 [Macaca mulatta]
OG5_130264	mmul | PREDICTED: radial spoke head 1 homolog [Macaca mulatta]
OG5_130569	mmul | PREDICTED: radial spoke head protein 3 homolog [Macaca mulatta]
OG5_129136	mmul | PREDICTED: radial spoke head protein 4 homolog A-like [Macaca mulatta]
OG5_129554	mmul | PREDICTED: radial spoke head protein 9 homolog [Macaca mulatta]
OG5_136937	mmul | PREDICTED: radical S-adenosyl methionine domain-containing protein 2-like [Macaca mulatta]
OG5_131251	mmul | PREDICTED: ral GTPase-activating protein subunit alpha-2 [Macaca mulatta]
OG5_128588	mmul | PREDICTED: ras-related GTP-binding protein B-like isoform 1 [Macaca mulatta]
OG5_128325	mmul | PREDICTED: ras-related GTP-binding protein D-like [Macaca mulatta]
OG5_131501	mmul | PREDICTED: ras-related protein Rab-14-like isoform 3 [Macaca mulatta]
OG5_129894	mmul | PREDICTED: ras-related protein Rab-21-like [Macaca mulatta]
OG5_130829	mmul | PREDICTED: ras-related protein Rab-23 isoform 1 [Macaca mulatta]
OG5_137435	mmul | PREDICTED: ras-related protein Rab-24 isoform 3 [Macaca mulatta]
OG5_132311	mmul | PREDICTED: ras-related protein Rab-28-like [Macaca mulatta]
OG5_130099	mmul | PREDICTED: ras-related protein Rab-38 [Macaca mulatta]
OG5_128183	mmul | PREDICTED: ras-related protein Rab-4B-like [Macaca mulatta]
OG5_129336	mmul | PREDICTED: ras-related protein Rap-1b [Macaca mulatta]
OG5_130528	mmul | PREDICTED: reactive oxygen species modulator 1-like [Macaca mulatta]
OG5_128637	mmul | PREDICTED: receptor-type tyrosine-protein phosphatase S [Macaca mulatta]
OG5_131084	mmul | PREDICTED: regulator of microtubule dynamics protein 1 isoform 1 [Macaca mulatta]
OG5_132370	mmul | PREDICTED: retinal rod rhodopsin-sensitive cGMP 3,5-cyclic phosphodiesterase subunit delta-like [Macaca mulatta]
OG5_130992	mmul | PREDICTED: retinoblastoma-like protein 2-like [Macaca mulatta]
OG5_133766	mmul | PREDICTED: rho GTPase-activating protein 24-like isoform 3 [Macaca mulatta]
OG5_128099	mmul | PREDICTED: rho-related GTP-binding protein RhoB-like isoform 1 [Macaca mulatta]
OG5_129990	mmul | PREDICTED: RIB43A domain with coiled-coils 1 isoform 2 [Macaca mulatta]
OG5_132286	mmul | PREDICTED: ribonuclease H2 subunit B-like isoform 1 [Macaca mulatta]
OG5_131135	mmul | PREDICTED: ribonuclease H2 subunit C isoform 2 [Macaca mulatta]
OG5_133875	mmul | PREDICTED: ribonuclease P protein subunit p20 isoform 2 [Macaca mulatta]
OG5_133627	mmul | PREDICTED: ribonuclease P protein subunit p40-like isoform 3 [Macaca mulatta]
OG5_128437	mmul | PREDICTED: ribosomal protein S6 kinase alpha-4-like [Macaca mulatta]
OG5_130067	mmul | PREDICTED: ribosomal protein S6 modification-like protein B-like [Macaca mulatta]
OG5_128935	mmul | PREDICTED: ribosomal RNA processing protein 1 homolog B-like [Macaca mulatta]
OG5_129778	mmul | PREDICTED: ribosomal RNA-processing protein 7 homolog A-like [Macaca mulatta]
OG5_132754	mmul | PREDICTED: Rieske domain-containing protein-like isoform 2 [Macaca mulatta]
OG5_132222	mmul | PREDICTED: RING finger protein 121-like isoform 4 [Macaca mulatta]
OG5_132180	mmul | PREDICTED: RING finger protein 32-like isoform 3 [Macaca mulatta]
OG5_129746	mmul | PREDICTED: RNA 3-terminal phosphate cyclase isoform 3 [Macaca mulatta]
OG5_134620	mmul | PREDICTED: RNA-binding protein 45-like [Macaca mulatta]
OG5_128403	mmul | PREDICTED: RNA-binding protein NOB1 [Macaca mulatta]
OG5_129738	mmul | PREDICTED: s-adenosyl-L-methionine-dependent methyltransferase FTSJD2-like [Macaca mulatta]
OG5_129654	mmul | PREDICTED: s1 RNA-binding domain-containing protein 1-like [Macaca mulatta]
OG5_129159	mmul | PREDICTED: SAP domain-containing ribonucleoprotein-like isoform 1 [Macaca mulatta]
OG5_129504	mmul | PREDICTED: scavenger mRNA-decapping enzyme DcpS-like [Macaca mulatta]
OG5_129842	mmul | PREDICTED: scavenger receptor class B member 1 [Macaca mulatta]
OG5_132762	mmul | PREDICTED: sec1 family domain-containing protein 2 isoform 1 [Macaca mulatta]
OG5_135164	mmul | PREDICTED: sedoheptulokinase-like, partial [Macaca mulatta]
OG5_131198	mmul | PREDICTED: seipin-like isoform 5 [Macaca mulatta]
OG5_131569	mmul | PREDICTED: sepiapterin reductase [Macaca mulatta]
OG5_129794	mmul | PREDICTED: serine dehydratase-like [Macaca mulatta]
OG5_131104	mmul | PREDICTED: serine/threonine-protein kinase 11 [Macaca mulatta]
OG5_128695	mmul | PREDICTED: serine/threonine-protein kinase Chk2-like isoform 10 [Macaca mulatta]
OG5_136044	mmul | PREDICTED: serine/threonine-protein kinase DCLK3 [Macaca mulatta]
OG5_136126	mmul | PREDICTED: serine/threonine-protein kinase H1 [Macaca mulatta]
OG5_127124	mmul | PREDICTED: serine/threonine-protein kinase PAK 3 isoform 1 [Macaca mulatta]
OG5_135574	mmul | PREDICTED: serine/threonine-protein kinase SIK3-like [Macaca mulatta]
OG5_129883	mmul | PREDICTED: serine/threonine-protein phosphatase 4 regulatory subunit 1 isoform 3 [Macaca mulatta]
OG5_130606	mmul | PREDICTED: serine/threonine-protein phosphatase dullard-like [Macaca mulatta]
OG5_131083	mmul | PREDICTED: SET domain-containing protein 4 isoform 4 [Macaca mulatta]
OG5_136260	mmul | PREDICTED: short transient receptor potential channel 4-associated protein [Macaca mulatta]
OG5_135418	mmul | PREDICTED: sialate O-acetylesterase-like isoform 2 [Macaca mulatta]
OG5_131051	mmul | PREDICTED: sigma non-opioid intracellular receptor 1 isoform 3 [Macaca mulatta]
OG5_131669	amel | PREDICTED: similar to Beta Carbonic Anhydrase family member (bca-1) [Apis mellifera]
OG5_133086	amel | PREDICTED: similar to C12D8.5, partial [Apis mellifera]
OG5_136342	amel | PREDICTED: similar to CG12120-PA isoform 1 [Apis mellifera]
OG5_134646	amel | PREDICTED: similar to CG13692-PA [Apis mellifera]
OG5_144373	amel | PREDICTED: similar to CG2519-PA, isoform A [Apis mellifera]
OG5_136331	amel | PREDICTED: similar to CG7384-PA [Apis mellifera]
OG5_133510	amel | PREDICTED: similar to CG8607-PA [Apis mellifera]
OG5_156076	amel | PREDICTED: similar to CG9360-PA [Apis mellifera]
OG5_132012	ecab | PREDICTED: similar to Coiled-coil domain-containing protein 104 isoform 1 [Equus caballus]
OG5_137482	amel | PREDICTED: similar to COMM domain containing 7 [Apis mellifera]
OG5_139147	amel | PREDICTED: similar to inebriated CG15444-PB, isoform B [Apis mellifera]
OG5_138018	amel | PREDICTED: similar to K07C11.10 [Apis mellifera]
OG5_132252	amel | PREDICTED: similar to nicalin, partial [Apis mellifera]
OG5_132244	amel | PREDICTED: similar to Probable ATP-dependent RNA helicase DDX20 (DEAD box protein 20) (DEAD box protein DP 103) (Component of gems 3) (Gemin-3) [Apis mellifera]
OG5_142436	amel | PREDICTED: similar to R151.4a [Apis mellifera]
OG5_130151	mmul | PREDICTED: Sjoegren syndrome nuclear autoantigen 1 [Macaca mulatta]
OG5_131808	mmul | PREDICTED: snurportin-1-like [Macaca mulatta]
OG5_132266	mmul | PREDICTED: sodium bicarbonate transporter-like protein 11-like isoform 1 [Macaca mulatta]
OG5_126819	mmul | PREDICTED: sodium channel protein type 4 subunit alpha [Macaca mulatta]
OG5_126944	mmul | PREDICTED: sodium- and chloride-dependent creatine transporter 1 [Macaca mulatta]
OG5_130294	mmul | PREDICTED: sodium-dependent phosphate transport protein 2B isoform 1 [Macaca mulatta]
OG5_129598	mmul | PREDICTED: sodium/potassium/calcium exchanger 3 [Macaca mulatta]
OG5_131111	mmul | PREDICTED: soluble calcium-activated nucleotidase 1-like isoform 1 [Macaca mulatta]
OG5_128886	mmul | PREDICTED: solute carrier family 12 member 3 isoform 1 [Macaca mulatta]
OG5_129221	mmul | PREDICTED: solute carrier family 25 member 34 [Macaca mulatta]
OG5_128577	mmul | PREDICTED: solute carrier family 25 member 36-like [Macaca mulatta]
OG5_129831	mmul | PREDICTED: solute carrier family 43 member 3 [Macaca mulatta]
OG5_130310	mmul | PREDICTED: sperm flagellar protein 1-like [Macaca mulatta]
OG5_131181	mmul | PREDICTED: spermatogenesis-associated protein 17 [Macaca mulatta]
OG5_128629	mmul | PREDICTED: sphingomyelin phosphodiesterase isoform 4 [Macaca mulatta]
OG5_132218	mmul | PREDICTED: sphingomyelin synthase-related protein 1 isoform 2 [Macaca mulatta]
OG5_129816	mmul | PREDICTED: spindle assembly abnormal protein 6 homolog [Macaca mulatta]
OG5_133487	mmul | PREDICTED: sterol O-acyltransferase 1-like [Macaca mulatta]
OG5_128956	mmul | PREDICTED: striatin-4 [Macaca mulatta]
OG5_129614	mmul | PREDICTED: succinate dehydrogenase cytochrome b560 subunit, mitochondrial-like isoform 4 [Macaca mulatta]
OG5_129122	mmul | PREDICTED: sulfide:quinone oxidoreductase, mitochondrial-like isoform 4 [Macaca mulatta]
OG5_137064	mmul | PREDICTED: surfeit locus protein 2-like [Macaca mulatta]
OG5_130090	mmul | PREDICTED: synapsin-3-like [Macaca mulatta]
OG5_129800	mmul | PREDICTED: synaptic vesicle glycoprotein 2B-like [Macaca mulatta]
OG5_128608	mmul | PREDICTED: synaptojanin-1-like [Macaca mulatta]
OG5_129241	mmul | PREDICTED: t-cell immunomodulatory protein-like [Macaca mulatta]
OG5_131311	mmul | PREDICTED: t-complex-associated testis-expressed protein 1 [Macaca mulatta]
OG5_134555	mmul | PREDICTED: target of EGR1 protein 1-like isoform 3 [Macaca mulatta]
OG5_127858	mmul | PREDICTED: tau-tubulin kinase 1 [Macaca mulatta]
OG5_130069	mmul | PREDICTED: TBC1 domain family member 12 [Macaca mulatta]
OG5_132408	mmul | PREDICTED: TBC1 domain family member 19 isoform 2 [Macaca mulatta]
OG5_129226	mmul | PREDICTED: TBC1 domain family member 20-like [Macaca mulatta]
OG5_133951	mmul | PREDICTED: tectonic-3 isoform 2 [Macaca mulatta]
OG5_131861	mmul | PREDICTED: testis-expressed sequence 9 protein [Macaca mulatta]
OG5_131078	mmul | PREDICTED: tetratricopeptide repeat protein 18 isoform 2 [Macaca mulatta]
OG5_129394	mmul | PREDICTED: tetratricopeptide repeat protein 21B-like [Macaca mulatta]
OG5_130360	mmul | PREDICTED: tetratricopeptide repeat protein 26-like isoform 4 [Macaca mulatta]
OG5_133695	mmul | PREDICTED: tetratricopeptide repeat protein 29 isoform 1 [Macaca mulatta]
OG5_129969	mmul | PREDICTED: tetratricopeptide repeat protein 30A-like isoform 3 [Macaca mulatta]
OG5_132049	mmul | PREDICTED: tetratricopeptide repeat protein 5-like [Macaca mulatta]
OG5_130245	mmul | PREDICTED: tetratricopeptide repeat protein 8 isoform 4 [Macaca mulatta]
OG5_133551	mmul | PREDICTED: THAP domain-containing protein 4 isoform 3 [Macaca mulatta]
OG5_132282	mmul | PREDICTED: thiamine transporter 1 [Macaca mulatta]
OG5_133342	mmul | PREDICTED: thiopurine S-methyltransferase [Macaca mulatta]
OG5_135849	mmul | PREDICTED: thioredoxin domain-containing protein 12 [Macaca mulatta]
OG5_130539	mmul | PREDICTED: thioredoxin domain-containing protein 17-like isoform 2 [Macaca mulatta]
OG5_129293	mmul | PREDICTED: thioredoxin-like 1 isoform 2 [Macaca mulatta]
OG5_131623	mmul | PREDICTED: thioredoxin-related transmembrane protein 2 isoform 1 [Macaca mulatta]
OG5_129528	mmul | PREDICTED: THO complex subunit 2 [Macaca mulatta]
OG5_131306	mmul | PREDICTED: THO complex subunit 7 homolog [Macaca mulatta]
OG5_133150	mmul | PREDICTED: thyroid transcription factor 1-associated protein 26 [Macaca mulatta]
OG5_130534	mmul | PREDICTED: TP53-regulated inhibitor of apoptosis 1-like, partial [Macaca mulatta]
OG5_129611	mmul | PREDICTED: trafficking protein particle complex 2-like [Macaca mulatta]
OG5_128541	mmul | PREDICTED: transcription factor 25 isoform 3 [Macaca mulatta]
OG5_134353	mmul | PREDICTED: transforming growth factor-beta receptor-associated protein 1-like [Macaca mulatta]
OG5_128739	mmul | PREDICTED: transgelin-3-like isoform 3 [Macaca mulatta]
OG5_131423	mmul | PREDICTED: transient receptor potential cation channel subfamily V member 5 isoform 1 [Macaca mulatta]
OG5_130122	mmul | PREDICTED: transmembrane and coiled-coil domain-containing protein 1-like [Macaca mulatta]
OG5_131305	mmul | PREDICTED: transmembrane protein 104 isoform 1 [Macaca mulatta]
OG5_128483	mmul | PREDICTED: transmembrane protein 111-like [Macaca mulatta]
OG5_130352	mmul | PREDICTED: transmembrane protein 120A-like [Macaca mulatta]
OG5_134040	mmul | PREDICTED: transmembrane protein 144-like isoform 2 [Macaca mulatta]
OG5_128377	mmul | PREDICTED: transmembrane protein 14A-like isoform 2 [Macaca mulatta]
OG5_129312	mmul | PREDICTED: transmembrane protein 167A-like [Macaca mulatta]
OG5_126850	mmul | PREDICTED: transmembrane protein 184B-like isoform 2 [Macaca mulatta]
OG5_129673	mmul | PREDICTED: transmembrane protein 208 [Macaca mulatta]
OG5_130107	mmul | PREDICTED: transmembrane protein 53-like isoform 1 [Macaca mulatta]
OG5_129060	mmul | PREDICTED: transmembrane protein 56-like isoform 3 [Macaca mulatta]
OG5_130655	mmul | PREDICTED: transmembrane protein 65 isoform 1 [Macaca mulatta]
OG5_132751	mmul | PREDICTED: transmembrane protein 66 isoform 5 [Macaca mulatta]
OG5_131213	mmul | PREDICTED: transmembrane protein 80 isoform 2 [Macaca mulatta]
OG5_128239	mmul | PREDICTED: transmembrane protein 85 isoform 2 [Macaca mulatta]
OG5_129667	mmul | PREDICTED: transmembrane protein 93 isoform 1 [Macaca mulatta]
OG5_131692	mmul | PREDICTED: transmembrane protein C20orf108-like [Macaca mulatta]
OG5_129733	mmul | PREDICTED: tricarboxylate transport protein, mitochondrial [Macaca mulatta]
OG5_130135	mmul | PREDICTED: tripeptidyl-peptidase 1-like isoform 2 [Macaca mulatta]
OG5_129765	mmul | PREDICTED: tRNA wybutosine-synthesizing protein 3 homolog [Macaca mulatta]
OG5_132860	mmul | PREDICTED: tRNA-specific adenosine deaminase 1-like isoform 3 [Macaca mulatta]
OG5_129876	mmul | PREDICTED: tRNA-splicing endonuclease subunit Sen34 isoform 4 [Macaca mulatta]
OG5_134709	mmul | PREDICTED: tubulin polyglutamylase complex subunit 2 isoform 6 [Macaca mulatta]
OG5_128244	mmul | PREDICTED: tubulin polyglutamylase TTLL4 isoform 3 [Macaca mulatta]
OG5_129676	mmul | PREDICTED: tubulin polymerization-promoting protein family member 3-like isoform 2 [Macaca mulatta]
OG5_129933	mmul | PREDICTED: tumor suppressor candidate 4 isoform 4 [Macaca mulatta]
OG5_129194	mmul | PREDICTED: u3 small nucleolar RNA-associated protein 6 homolog [Macaca mulatta]
OG5_134634	mmul | PREDICTED: u7 snRNA-associated Sm-like protein LSm11-like, partial [Macaca mulatta]
OG5_128899	mmul | PREDICTED: ubiquinone biosynthesis protein COQ7 homolog [Macaca mulatta]
OG5_129843	mmul | PREDICTED: ubiquinone biosynthesis protein COQ9, mitochondrial isoform 2 [Macaca mulatta]
OG5_132309	mmul | PREDICTED: ubiquitin carboxyl-terminal hydrolase 28 isoform 1 [Macaca mulatta]
OG5_133905	mmul | PREDICTED: ubiquitin carboxyl-terminal hydrolase 3 isoform 2 [Macaca mulatta]
OG5_134287	mmul | PREDICTED: ubiquitin domain-containing protein UBFD1 isoform 1 [Macaca mulatta]
OG5_128982	mmul | PREDICTED: ubiquitin thioesterase OTUB1 [Macaca mulatta]
OG5_130085	mmul | PREDICTED: ubiquitin-conjugating enzyme E2 Q2-like [Macaca mulatta]
OG5_130588	mmul | PREDICTED: ubiquitin-fold modifier-conjugating enzyme 1-like [Macaca mulatta]
OG5_132324	mmul | PREDICTED: UBX domain-containing protein 11-like isoform 2 [Macaca mulatta]
OG5_134307	mmul | PREDICTED: UDP-GlcNAc:betaGal beta-1,3-N-acetylglucosaminyltransferase-like protein 1-like [Macaca mulatta]
OG5_129880	mmul | PREDICTED: UDP-xylose and UDP-N-acetylglucosamine transporter isoform 2 [Macaca mulatta]
OG5_131835	mmul | PREDICTED: uncharacterized coiled-coil domain-containing protein KIAA1984-like isoform 1 [Macaca mulatta]
OG5_136189	mmul | PREDICTED: uncharacterized protein C11orf70-like [Macaca mulatta]
OG5_129748	mmul | PREDICTED: uncharacterized protein C11orf73 isoform 4 [Macaca mulatta]
OG5_132007	mmul | PREDICTED: uncharacterized protein C14orf45 homolog [Macaca mulatta]
OG5_132827	mmul | PREDICTED: uncharacterized protein C16orf48 [Macaca mulatta]
OG5_133888	mmul | PREDICTED: uncharacterized protein C16orf68-like isoform 4 [Macaca mulatta]
OG5_132564	mmul | PREDICTED: uncharacterized protein C17orf105-like [Macaca mulatta]
OG5_129941	mmul | PREDICTED: uncharacterized protein C17orf39 [Macaca mulatta]
OG5_131715	mmul | PREDICTED: uncharacterized protein C18orf8 [Macaca mulatta]
OG5_129462	mmul | PREDICTED: uncharacterized protein C19orf29-like [Macaca mulatta]
OG5_131204	mmul | PREDICTED: uncharacterized protein C20orf26 isoform 2 [Macaca mulatta]
OG5_130312	mmul | PREDICTED: uncharacterized protein C21orf59-like isoform 5 [Macaca mulatta]
OG5_132548	mmul | PREDICTED: uncharacterized protein C2orf34-like [Macaca mulatta]
OG5_133699	mmul | PREDICTED: uncharacterized protein C2orf77-like [Macaca mulatta]
OG5_131524	mmul | PREDICTED: uncharacterized protein C3orf26-like [Macaca mulatta]
OG5_130828	mmul | PREDICTED: uncharacterized protein C4orf22-like [Macaca mulatta]
OG5_132906	mmul | PREDICTED: uncharacterized protein C6orf106 homolog isoform 4 [Macaca mulatta]
OG5_133608	mmul | PREDICTED: uncharacterized protein C6orf130-like isoform 2 [Macaca mulatta]
OG5_137607	mmul | PREDICTED: uncharacterized protein C7orf62-like [Macaca mulatta]
OG5_132450	mmul | PREDICTED: uncharacterized protein C7orf63 homolog [Macaca mulatta]
OG5_137147	mmul | PREDICTED: uncharacterized protein C8orf37-like [Macaca mulatta]
OG5_128701	mmul | PREDICTED: uncharacterized protein C9orf114-like, partial [Macaca mulatta]
OG5_133814	mmul | PREDICTED: uncharacterized protein C9orf128-like [Macaca mulatta]
OG5_130698	mmul | PREDICTED: uncharacterized protein C9orf78-like [Macaca mulatta]
OG5_131143	mmul | PREDICTED: uncharacterized protein C9orf85 homolog [Macaca mulatta]
OG5_132431	mmul | PREDICTED: uncharacterized protein CXorf41 isoform 1 [Macaca mulatta]
OG5_130140	mmul | PREDICTED: uncharacterized protein KIAA0562 [Macaca mulatta]
OG5_131144	mmul | PREDICTED: uncharacterized protein KIAA0564 isoform 2 [Macaca mulatta]
OG5_133565	mmul | PREDICTED: uncharacterized protein KIAA1530-like [Macaca mulatta]
OG5_134115	mmul | PREDICTED: uncharacterized protein KIAA1841-like [Macaca mulatta]
OG5_132430	mmul | PREDICTED: UPF0139 membrane protein C19orf56-like [Macaca mulatta]
OG5_129997	mmul | PREDICTED: UPF0171 protein C16orf35-like [Macaca mulatta]
[truncated: 787 more rows]

## Sheet: Dataset S3
database	recon. cost	root	best tree (out of 100 repetitions)
DS1 - SEL+	580637	(Op_fu, (Op*, REST))	((((Op_fu_spom,(Op_fu_scer,(Op_fu_ncra,Op_fu_afum))),((Op_fu_Mmel,Op_fu_lbic),Op_fu_Mglo)),(Op_fu_Rirr,(Op_fu_Bden,Op_fu_Pspa))),((((Op_ic_Sarc,Op_ic_Cowc),((Op_ch_Sros,Op_ch_mbre),Op_nu_Falb)),((((Op_me_hsap,Op_me_cint),(Op_me_Skow,Op_me_Bflo)),(((Op_me_cele,Op_me_sman),Op_me_dmel),(Op_me_Acal,Op_me_Ctel))),(((Op_me_Hvul,Op_me_nvec),(Op_me_Mlei,Op_me_Ppil)),(Op_me_Aque,(Op_me_tadh,Op_me_Ocar))))…
DS1 - SEL+	580662	(Op_fu, (Op*, REST))	(((((Op_nu_Falb,(Op_ch_Sros,Op_ch_mbre)),(Op_ic_Cowc,Op_ic_Sarc)),((((Op_me_Skow,Op_me_Bflo),(Op_me_cint,Op_me_hsap)),((Op_me_Acal,Op_me_Ctel),((Op_me_cele,Op_me_sman),Op_me_dmel))),(((Op_me_Mlei,Op_me_Ppil),(Op_me_nvec,Op_me_Hvul)),((Op_me_Ocar,Op_me_tadh),Op_me_Aque)))),(((((((Ex_fo_glae,Ex_fo_Ssal),((Op_fu_Ncer,Op_fu_ecun),Op_fu_Npar)),(EE_is_Drot,EE_ap_Rram)),(((Ex_ox_Mono,Ex_is_Tpyr),EE_is_T…
DS1 - SEL+	581024	(Op_fu, (Op*, REST))	((((Op_fu_Pspa,Op_fu_Bden),Op_fu_Rirr),((Op_fu_spom,((Op_fu_ncra,Op_fu_afum),Op_fu_scer)),(Op_fu_Mglo,(Op_fu_Mmel,Op_fu_lbic)))),(((((Op_ch_Sros,Op_ch_mbre),Op_nu_Falb),(Op_ic_Sarc,Op_ic_Cowc)),((((Op_me_Ppil,Op_me_Mlei),(Op_me_Hvul,Op_me_nvec)),(Op_me_Aque,(Op_me_tadh,Op_me_Ocar))),(((Op_me_dmel,(Op_me_cele,Op_me_sman)),(Op_me_Ctel,Op_me_Acal)),((Op_me_Skow,Op_me_Bflo),(Op_me_hsap,Op_me_cint))))…
DS1 - SEL+	581036	(Op_fu, (Op*, REST))	((((Op_fu_Mglo,(Op_fu_lbic,Op_fu_Mmel)),(((Op_fu_afum,Op_fu_ncra),Op_fu_scer),Op_fu_spom)),((Op_fu_Pspa,Op_fu_Bden),Op_fu_Rirr)),((((((((Am_is_Sram,Am_di_Acas),Am_hi_Gfon),(Am_tu_Hver,Am_ar_Mbal)),((Am_di_Pess,Am_is_Fnol),(Am_my_Ppol,(Am_my_Ppal,Am_my_ddis)))),(((Am_is_Vant,Am_th_Tqua),(Am_va_Clsp,(Am_va_Usch,Am_di_Vrob))),(((Am_di_Naes,Am_di_Patl),Am_di_Mspa),(Am_di_Vexi,Am_is_Pmon)))),((((EE_is…
DS1 - SEL+	581138	(Op_fu, (Op*, REST))	((((Op_fu_Bden,Op_fu_Pspa),Op_fu_Rirr),((Op_fu_spom,(Op_fu_scer,(Op_fu_afum,Op_fu_ncra))),(Op_fu_Mglo,(Op_fu_Mmel,Op_fu_lbic)))),((((Op_ic_Sarc,Op_ic_Cowc),((Op_ch_Sros,Op_ch_mbre),Op_nu_Falb)),((((Op_me_Bflo,Op_me_Skow),(Op_me_cint,Op_me_hsap)),(((Op_me_sman,Op_me_cele),Op_me_dmel),(Op_me_Acal,Op_me_Ctel))),((Op_me_Aque,(Op_me_Ocar,Op_me_tadh)),((Op_me_Mlei,Op_me_Ppil),(Op_me_Hvul,Op_me_nvec))))…
DS1 - SEL+	581163	(Op_fu, (Op*, REST))	((((Op_fu_Bden,Op_fu_Pspa),Op_fu_Rirr),((Op_fu_Mglo,(Op_fu_Mmel,Op_fu_lbic)),(Op_fu_spom,((Op_fu_ncra,Op_fu_afum),Op_fu_scer)))),(((((Op_ch_mbre,Op_ch_Sros),Op_nu_Falb),(Op_ic_Sarc,Op_ic_Cowc)),((((Op_me_cint,Op_me_hsap),(Op_me_Skow,Op_me_Bflo)),(((Op_me_sman,Op_me_cele),Op_me_dmel),(Op_me_Acal,Op_me_Ctel))),(((Op_me_Ocar,Op_me_tadh),Op_me_Aque),((Op_me_Hvul,Op_me_nvec),(Op_me_Mlei,Op_me_Ppil))))…
DS1 - SEL+	581216	(Pl_gl, (Op*, REST))	((((((((((Ex_pa_Hmel,Ex_pa_Tfoe),Ex_pa_tvag),(Ex_fo_glae,Ex_fo_Ssal)),(EE_is_Tmar,(Ex_is_Tpyr,Ex_ox_Mono))),(((Ex_ma_Mjak,Ex_ma_Mcal),EE_ap_Ftro),((Am_ar_ehis,Am_ar_Enut),((Op_fu_ecun,Op_fu_Ncer),Op_fu_Npar)))),((((Ex_he_Ngru,(Ex_he_Pcos,Ex_he_Smar)),EE_br_Stet),((Ex_eu_Egra,Ex_eu_Egym),(Ex_eu_Ndes,(Ex_eu_tbru,Ex_eu_lmaj)))),((EE_ap_Rram,EE_is_Drot),(EE_is_Tglo,(((Ex_ja_Secu,Ex_ja_Jlib),Ex_ja_Ram…
DS1 - SEL+	581424	(EE_ap_Ftro, (Op, REST))	(EE_ap_Ftro,(((((Op_ic_Sarc,Op_ic_Cowc),(Op_ch_Sros,Op_ch_mbre)),((((Op_me_Ppil,Op_me_Mlei),(Op_me_nvec,Op_me_Hvul)),(Op_me_Aque,(Op_me_tadh,Op_me_Ocar))),(((Op_me_Ctel,Op_me_Acal),(Op_me_dmel,(Op_me_sman,Op_me_cele))),((Op_me_cint,Op_me_hsap),(Op_me_Bflo,Op_me_Skow))))),(Op_nu_Falb,((Op_fu_Rirr,(Op_fu_Pspa,Op_fu_Bden)),((Op_fu_Mglo,(Op_fu_Mmel,Op_fu_lbic)),(Op_fu_spom,(Op_fu_scer,(Op_fu_ncra,Op_…
DS1 - SEL+	581462	(EE_ap_Ftro, (Op, REST))	(EE_ap_Ftro,(((Op_nu_Falb,((Op_fu_Rirr,(Op_fu_Bden,Op_fu_Pspa)),((Op_fu_Mglo,(Op_fu_lbic,Op_fu_Mmel)),(Op_fu_spom,((Op_fu_afum,Op_fu_ncra),Op_fu_scer))))),(((Op_ic_Cowc,Op_ic_Sarc),(Op_ch_mbre,Op_ch_Sros)),(((Op_me_Aque,(Op_me_tadh,Op_me_Ocar)),((Op_me_Ppil,Op_me_Mlei),(Op_me_nvec,Op_me_Hvul))),(((Op_me_Ctel,Op_me_Acal),((Op_me_cele,Op_me_sman),Op_me_dmel)),((Op_me_Skow,Op_me_Bflo),(Op_me_hsap,Op…
DS1 - SEL+	581593	(Pl_gl, (Pl_gr, REST))	(((Pl_gl_Cpad,Pl_gl_Gnos),Pl_gl_Cglo),((((Pl_gr_Corb,(Pl_gr_ppat,(Pl_gr_Atri,(Pl_gr_rcom,Pl_gr_atha)))),Pl_gr_Mver),((Pl_gr_vcar,Pl_gr_Cvar),(Pl_gr_micr,Pl_gr_Npyr))),((((((Sr_ci_Slem,Sr_ci_tthe),((EE_ha_Pspa,EE_ha_Crho),((EE_ha_Ehux,EE_ha_Pcar),(EE_ha_Cpol,EE_ha_Pant)))),((Sr_ch_Vbra,(Sr_ap_cmur,(Sr_ap_tgon,Sr_ap_pfal))),(Sr_pe_Perk,(((Sr_di_Lpol,Sr_di_Pbah),Sr_di_Gcat),(Sr_di_Pbei,Sr_di_Shan)))…
DS1 - SEL+	581746	(Micros, (Op, REST))	(((((((((Ex_ma_Mcal,Ex_ma_Mjak),(Ex_fo_glae,Ex_fo_Ssal)),(EE_is_Tmar,(Ex_is_Tpyr,Ex_ox_Mono))),((EE_ap_Ftro,EE_br_Stet),(EE_is_Drot,EE_ap_Rram))),(((Ex_he_Ngru,(Ex_he_Pcos,Ex_he_Smar)),((Ex_eu_Egym,Ex_eu_Egra),(Ex_eu_Ndes,(Ex_eu_lmaj,Ex_eu_tbru)))),(((Ex_pa_tvag,(Ex_pa_Hmel,Ex_pa_Tfoe)),EE_is_Tglo),((Am_ar_Enut,Am_ar_ehis),(Ex_ja_Jbah,(Ex_ja_Rame,(Ex_ja_Jlib,Ex_ja_Secu))))))),((((Am_my_Ppol,(Am_m…
DS1 - SEL+	581900	(Op_fu, (Op*, REST))	((((Op_fu_Pspa,Op_fu_Bden),Op_fu_Rirr),((Op_fu_Mglo,(Op_fu_lbic,Op_fu_Mmel)),(Op_fu_spom,(Op_fu_scer,(Op_fu_afum,Op_fu_ncra))))),((((Op_ic_Sarc,Op_ic_Cowc),(Op_nu_Falb,(Op_ch_mbre,Op_ch_Sros))),((((Op_me_tadh,Op_me_Ocar),Op_me_Aque),((Op_me_Hvul,Op_me_nvec),(Op_me_Ppil,Op_me_Mlei))),(((Op_me_Ctel,Op_me_Acal),((Op_me_sman,Op_me_cele),Op_me_dmel)),((Op_me_Skow,Op_me_Bflo),(Op_me_cint,Op_me_hsap))))…
DS1 - SEL+	581984	(Pl_gl, (Op*, REST))	((((Op_nu_Falb,(((Op_fu_Bden,Op_fu_Pspa),Op_fu_Rirr),((Op_fu_spom,(Op_fu_scer,(Op_fu_ncra,Op_fu_afum))),((Op_fu_lbic,Op_fu_Mmel),Op_fu_Mglo)))),(((Op_ch_mbre,Op_ch_Sros),(Op_ic_Sarc,Op_ic_Cowc)),((((Op_me_tadh,Op_me_Ocar),Op_me_Aque),((Op_me_Hvul,Op_me_nvec),(Op_me_Ppil,Op_me_Mlei))),(((Op_me_Skow,Op_me_Bflo),(Op_me_cint,Op_me_hsap)),((Op_me_dmel,(Op_me_cele,Op_me_sman)),(Op_me_Ctel,Op_me_Acal)))…
DS1 - SEL+	582080	(Pl_gl, (Pl_gr, REST))	(((Pl_gl_Cpad,Pl_gl_Gnos),Pl_gl_Cglo),(((((Pl_gr_ppat,(Pl_gr_Atri,(Pl_gr_rcom,Pl_gr_atha))),Pl_gr_Corb),Pl_gr_Mver),((Pl_gr_Cvar,Pl_gr_vcar),(Pl_gr_Npyr,Pl_gr_micr))),((((((((Ex_ma_Mcal,Ex_ma_Mjak),EE_is_Tglo),(EE_ap_Rram,EE_is_Drot)),((EE_ap_Ftro,Am_ar_Mbal),(Am_ar_Enut,Am_ar_ehis))),(((Ex_he_Ngru,(Ex_he_Smar,Ex_he_Pcos)),(((Ex_eu_tbru,Ex_eu_lmaj),Ex_eu_Ndes),(Ex_eu_Egym,Ex_eu_Egra))),(((Ex_is_T…
DS1 - SEL+	582098	(Pl_gl, (Pl_gr, REST))	((Pl_gl_Cglo,(Pl_gl_Cpad,Pl_gl_Gnos)),((((Pl_gr_micr,Pl_gr_Npyr),(Pl_gr_Cvar,Pl_gr_vcar)),(Pl_gr_Mver,((Pl_gr_ppat,(Pl_gr_Atri,(Pl_gr_atha,Pl_gr_rcom))),Pl_gr_Corb))),(((((((Am_th_Tqua,Am_di_Vexi),((Am_di_Patl,Am_di_Naes),Am_di_Mspa)),((Am_is_Vant,Am_is_Pmon),(Am_va_Clsp,(Am_di_Vrob,Am_va_Usch)))),(((Am_di_Acas,Am_is_Sram),(Am_hi_Gfon,Am_tu_Hver)),((Am_ar_Mbal,(Am_my_Ppol,(Am_my_Ppal,Am_my_ddis))…
DS1 - SEL+	582119	(Ex_pa, (Op*, REST))	((Ex_pa_tvag,(Ex_pa_Hmel,Ex_pa_Tfoe)),(((((((Am_tu_Hver,Am_hi_Gfon),(Am_is_Sram,Am_di_Acas)),((Am_my_Ppol,(Am_my_ddis,Am_my_Ppal)),(Am_di_Pess,Am_is_Fnol))),(((Am_th_Tqua,Am_is_Vant),((Am_ar_Mbal,Am_is_Pmon),(Am_ar_Enut,Am_ar_ehis))),(((Am_di_Naes,Am_di_Patl),(Am_di_Vexi,Am_di_Mspa)),((Am_di_Vrob,Am_va_Usch),Am_va_Clsp)))),((((EE_ce_Rhet,EE_ce_Chsp),(EE_br_Stet,EE_ap_Ttra)),((EE_ap_Ftro,(Ex_ma_Mj…
DS1 - SEL+	582178	(Op_fu, (Op*, REST))	(((((((((Ex_eu_Ndes,(Ex_eu_lmaj,Ex_eu_tbru)),(Ex_eu_Egra,Ex_eu_Egym)),(EE_is_Tglo,(Ex_ja_Jbah,(Ex_ja_Rame,(Ex_ja_Secu,Ex_ja_Jlib))))),((EE_is_Tmar,(Ex_ox_Mono,Ex_is_Tpyr)),(Ex_he_Ngru,(Ex_he_Smar,Ex_he_Pcos)))),(((EE_ap_Ftro,(Ex_ma_Mjak,Ex_ma_Mcal)),(EE_ap_Rram,EE_is_Drot)),((EE_ce_Rhet,EE_ce_Chsp),(EE_br_Stet,EE_ap_Ttra)))),((((Am_is_Fnol,Am_tu_Hver),((Am_my_Ppal,Am_my_ddis),Am_my_Ppol)),(((Am_a…
DS1 - SEL+	582278	(EE_ap_Ftro, (Op, REST))	(EE_ap_Ftro,(((((((EE_is_Drot,EE_ap_Rram),(EE_is_Tmar,(Ex_ox_Mono,Ex_is_Tpyr))),((Ex_he_Ngru,(Ex_he_Smar,Ex_he_Pcos)),((Ex_eu_Egra,Ex_eu_Egym),(Ex_eu_Ndes,(Ex_eu_lmaj,Ex_eu_tbru))))),((((Ex_ma_Mjak,Ex_ma_Mcal),((Ex_ja_Rame,(Ex_ja_Jlib,Ex_ja_Secu)),Ex_ja_Jbah)),(EE_is_Tglo,(Am_ar_Enut,Am_ar_ehis))),(((Ex_fo_glae,Ex_fo_Ssal),((Op_fu_ecun,Op_fu_Ncer),Op_fu_Npar)),(EE_br_Stet,(Ex_pa_tvag,(Ex_pa_Hmel,…
DS1 - SEL+	582362	(Pl_gl, (Op*, REST))	(((((((Op_fu_Bden,Op_fu_Pspa),Op_fu_Rirr),((Op_fu_Mglo,(Op_fu_lbic,Op_fu_Mmel)),(Op_fu_spom,(Op_fu_scer,(Op_fu_afum,Op_fu_ncra))))),Op_nu_Falb),(((Op_ch_Sros,Op_ch_mbre),(Op_ic_Sarc,Op_ic_Cowc)),((((Op_me_Ocar,Op_me_tadh),Op_me_Aque),((Op_me_Hvul,Op_me_nvec),(Op_me_Mlei,Op_me_Ppil))),(((Op_me_Ctel,Op_me_Acal),(Op_me_dmel,(Op_me_sman,Op_me_cele))),((Op_me_Bflo,Op_me_Skow),(Op_me_cint,Op_me_hsap)))…
DS1 - SEL+	582457	(Pl_gl, (Pl_gr, REST))	((Pl_gl_Cglo,(Pl_gl_Cpad,Pl_gl_Gnos)),(((Pl_gr_Mver,(Pl_gr_Corb,((Pl_gr_Atri,(Pl_gr_atha,Pl_gr_rcom)),Pl_gr_ppat))),((Pl_gr_vcar,Pl_gr_Cvar),(Pl_gr_Npyr,Pl_gr_micr))),((((((EE_ap_Ftro,(EE_is_Tmar,(Ex_ox_Mono,Ex_is_Tpyr))),(EE_is_Drot,EE_ap_Rram)),((EE_ce_Chsp,EE_ce_Rhet),(EE_ap_Ttra,(Ex_ma_Mcal,Ex_ma_Mjak)))),((((Op_ic_Cowc,Op_ic_Sarc),(Op_ch_Sros,Op_ch_mbre)),((((Op_me_nvec,Op_me_Hvul),(Op_me_Ml…
DS1 - SEL+	582693	(Pl_gl, (Pl_gr, REST))	(((Pl_gl_Gnos,Pl_gl_Cpad),Pl_gl_Cglo),((((Pl_gr_micr,Pl_gr_Npyr),(Pl_gr_Cvar,Pl_gr_vcar)),(Pl_gr_Mver,((Pl_gr_ppat,((Pl_gr_atha,Pl_gr_rcom),Pl_gr_Atri)),Pl_gr_Corb))),((((((Am_di_Pess,(EE_ap_Ftro,Am_ar_Mbal)),(((Ex_ma_Mcal,Ex_ma_Mjak),Am_is_Pmon),(Am_ar_ehis,Am_ar_Enut))),(((EE_ce_Chsp,EE_ce_Rhet),EE_ap_Ttra),(EE_ap_Rram,EE_is_Drot))),((((Am_tu_Hver,Am_is_Fnol),((Am_my_ddis,Am_my_Ppal),Am_my_Ppol…
DS1 - SEL+	582819	((EE_ap_Rram, EE_is_Drot), REST)	(((((((((Op_fu_Bden,Op_fu_Pspa),Op_fu_Rirr),((Op_fu_Mglo,(Op_fu_lbic,Op_fu_Mmel)),(Op_fu_spom,((Op_fu_afum,Op_fu_ncra),Op_fu_scer)))),(Op_nu_Falb,((((Op_fu_ecun,Op_fu_Ncer),Op_fu_Npar),(Ex_fo_Ssal,Ex_fo_glae)),(Ex_pa_tvag,(Ex_pa_Hmel,Ex_pa_Tfoe))))),(((((Op_me_Mlei,Op_me_Ppil),(Op_me_nvec,Op_me_Hvul)),(Op_me_Aque,(Op_me_Ocar,Op_me_tadh))),(((Op_me_hsap,Op_me_cint),(Op_me_Bflo,Op_me_Skow)),((Op_me…
DS1 - SEL+	583005	((EE_ap_Rram, EE_is_Drot), REST)	((EE_is_Drot,EE_ap_Rram),(((((((Ex_ja_Jbah,(Ex_ja_Rame,(Ex_ja_Secu,Ex_ja_Jlib))),(Ex_he_Ngru,(Ex_he_Smar,Ex_he_Pcos))),((Ex_eu_Egym,Ex_eu_Egra),((Ex_eu_lmaj,Ex_eu_tbru),Ex_eu_Ndes))),(((EE_br_Stet,EE_ap_Ftro),(EE_is_Tglo,(Am_ar_ehis,Am_ar_Enut))),((EE_is_Tmar,(Ex_is_Tpyr,Ex_ox_Mono)),(Ex_ma_Mjak,Ex_ma_Mcal)))),(((Op_nu_Falb,((Ex_pa_tvag,(Ex_pa_Hmel,Ex_pa_Tfoe)),((Ex_fo_Ssal,Ex_fo_glae),(Op_fu_Npa…
DS1 - SEL+	583020	(Pl_gl, (Pl_gr, REST))	(((((Pl_gr_Cvar,Pl_gr_vcar),(Pl_gr_micr,Pl_gr_Npyr)),(Pl_gr_Mver,(Pl_gr_Corb,(Pl_gr_ppat,((Pl_gr_atha,Pl_gr_rcom),Pl_gr_Atri))))),((((((Op_ch_Sros,Op_ch_mbre),(Op_ic_Sarc,Op_ic_Cowc)),(((Op_me_Aque,(Op_me_Ocar,Op_me_tadh)),((Op_me_Ppil,Op_me_Mlei),(Op_me_Hvul,Op_me_nvec))),(((Op_me_dmel,(Op_me_sman,Op_me_cele)),(Op_me_Acal,Op_me_Ctel)),((Op_me_Skow,Op_me_Bflo),(Op_me_cint,Op_me_hsap))))),(((Op_nu…
DS1 - SEL+	583073	(Pl_gl, (Op*, REST))	((((Op_nu_Falb,(((Op_fu_Pspa,Op_fu_Bden),Op_fu_Rirr),(((Op_fu_scer,(Op_fu_afum,Op_fu_ncra)),Op_fu_spom),((Op_fu_lbic,Op_fu_Mmel),Op_fu_Mglo)))),(((Op_ic_Cowc,Op_ic_Sarc),(Op_ch_mbre,Op_ch_Sros)),((((Op_me_Ocar,Op_me_tadh),Op_me_Aque),((Op_me_Ppil,Op_me_Mlei),(Op_me_Hvul,Op_me_nvec))),(((Op_me_dmel,(Op_me_sman,Op_me_cele)),(Op_me_Acal,Op_me_Ctel)),((Op_me_hsap,Op_me_cint),(Op_me_Bflo,Op_me_Skow)))…
DS1 - SEL+	583257	(Pl_gr, REST)	((((((((EE_is_Tglo,(Am_ar_Enut,Am_ar_ehis)),(Ex_ja_Jbah,(Ex_ja_Rame,(Ex_ja_Jlib,Ex_ja_Secu)))),(((Ex_eu_Egym,Ex_eu_Egra),(Ex_eu_Ndes,(Ex_eu_lmaj,Ex_eu_tbru))),((Ex_he_Pcos,Ex_he_Smar),Ex_he_Ngru))),((((Ex_ma_Mjak,Ex_ma_Mcal),EE_ap_Ftro),((Ex_is_Tpyr,Ex_ox_Mono),EE_is_Tmar)),(EE_is_Drot,EE_ap_Rram))),(((((Am_ar_Mbal,Am_tu_Hver),Am_is_Fnol),((Am_my_ddis,Am_my_Ppal),Am_my_Ppol)),(Am_hi_Gfon,(Am_is_S…
DS1 - SEL+	583421	(Pl_gl, (Pl_gr, REST))	(((Pl_gl_Gnos,Pl_gl_Cpad),Pl_gl_Cglo),((((((Op_nu_Falb,((((Ex_pa_Hmel,Ex_pa_Tfoe),Ex_pa_tvag),(Ex_fo_Ssal,Ex_fo_glae)),((EE_is_Tmar,(Ex_is_Tpyr,Ex_ox_Mono)),((Op_fu_Ncer,Op_fu_ecun),Op_fu_Npar)))),(EE_br_Stet,(((Op_fu_Pspa,Op_fu_Bden),Op_fu_Rirr),((Op_fu_Mglo,(Op_fu_Mmel,Op_fu_lbic)),(Op_fu_spom,((Op_fu_afum,Op_fu_ncra),Op_fu_scer)))))),(((((Op_me_Ocar,Op_me_tadh),Op_me_Aque),((Op_me_nvec,Op_me_H…
DS1 - SEL+	583468	(Pl_gl, (Pl_gr, REST))	((((((((((Am_di_Acas,Am_is_Sram),Am_hi_Gfon),(Am_th_Tqua,Am_tu_Hver)),(((Am_my_Ppal,Am_my_ddis),Am_my_Ppol),(Am_di_Pess,Am_is_Fnol))),((((Am_va_Usch,Am_di_Vrob),Am_va_Clsp),(Am_is_Pmon,Am_is_Vant)),((Am_di_Vexi,Am_di_Mspa),(Am_di_Naes,Am_di_Patl)))),(((((Ex_eu_lmaj,Ex_eu_tbru),Ex_eu_Ndes),(Ex_eu_Egra,Ex_eu_Egym)),((EE_is_Tglo,(Ex_ja_Jbah,((Ex_ja_Secu,Ex_ja_Jlib),Ex_ja_Rame))),(Ex_he_Ngru,(Ex_he_P…
DS1 - SEL+	583477	(Pl_gl, (Pl_gr, REST))	(((((Pl_gr_Cvar,Pl_gr_vcar),(Pl_gr_Npyr,Pl_gr_micr)),(((((Pl_gr_rcom,Pl_gr_atha),Pl_gr_Atri),Pl_gr_ppat),Pl_gr_Corb),Pl_gr_Mver)),(((((((Ex_he_Ngru,(Ex_he_Smar,Ex_he_Pcos)),(EE_is_Tglo,((Ex_ja_Rame,(Ex_ja_Secu,Ex_ja_Jlib)),Ex_ja_Jbah))),((Ex_eu_Egra,Ex_eu_Egym),(Ex_eu_Ndes,(Ex_eu_lmaj,Ex_eu_tbru)))),(((Am_ar_Mbal,EE_ap_Ftro),(Am_ar_ehis,Am_ar_Enut)),((EE_is_Drot,EE_ap_Rram),(Ex_ma_Mjak,Ex_ma_Mcal…
DS1 - SEL+	583481	(Pl_gl, (Op*, REST))	((Pl_gl_Cglo,(Pl_gl_Cpad,Pl_gl_Gnos)),(((Op_nu_Falb,(((Op_fu_Pspa,Op_fu_Bden),Op_fu_Rirr),(((Op_fu_Mmel,Op_fu_lbic),Op_fu_Mglo),((Op_fu_scer,(Op_fu_ncra,Op_fu_afum)),Op_fu_spom)))),(((Op_ch_mbre,Op_ch_Sros),(Op_ic_Sarc,Op_ic_Cowc)),((((Op_me_dmel,(Op_me_sman,Op_me_cele)),(Op_me_Ctel,Op_me_Acal)),((Op_me_Skow,Op_me_Bflo),(Op_me_cint,Op_me_hsap))),((Op_me_Aque,(Op_me_Ocar,Op_me_tadh)),((Op_me_Mlei,…
DS1 - SEL+	583525	(Pl_gl, (Op*, REST))	(((Pl_gl_Cpad,Pl_gl_Gnos),Pl_gl_Cglo),(((Op_nu_Falb,(((Op_fu_Bden,Op_fu_Pspa),Op_fu_Rirr),((Op_fu_spom,(Op_fu_scer,(Op_fu_ncra,Op_fu_afum))),((Op_fu_lbic,Op_fu_Mmel),Op_fu_Mglo)))),(((Op_ch_mbre,Op_ch_Sros),(Op_ic_Cowc,Op_ic_Sarc)),((((Op_me_Skow,Op_me_Bflo),(Op_me_hsap,Op_me_cint)),((Op_me_dmel,(Op_me_sman,Op_me_cele)),(Op_me_Ctel,Op_me_Acal))),(((Op_me_Mlei,Op_me_Ppil),(Op_me_nvec,Op_me_Hvul)),…
DS1 - SEL+	583577	(Pl_gl, (Op*, REST))	(((((((((Ex_ma_Mcal,Ex_ma_Mjak),EE_br_Stet),EE_ap_Ttra),(EE_ce_Rhet,EE_ce_Chsp)),((((Ex_ox_Mono,Ex_is_Tpyr),EE_is_Tmar),EE_ap_Ftro),(EE_ap_Rram,EE_is_Drot))),((((Am_di_Pess,Am_th_Tqua),(Am_is_Pmon,Am_is_Vant)),(((Am_di_Naes,Am_di_Patl),(Am_di_Mspa,Am_di_Vexi)),(Am_va_Clsp,(Am_va_Usch,Am_di_Vrob)))),((Am_hi_Gfon,(Am_is_Sram,Am_di_Acas)),(((Am_ar_Mbal,Am_tu_Hver),Am_is_Fnol),((Am_my_ddis,Am_my_Ppal…
DS1 - SEL+	583579	(Micros, (Op, REST))	(((Op_fu_ecun,Op_fu_Ncer),Op_fu_Npar),(((Op_nu_Falb,(((Op_fu_Bden,Op_fu_Pspa),Op_fu_Rirr),((Op_fu_spom,((Op_fu_ncra,Op_fu_afum),Op_fu_scer)),(Op_fu_Mglo,(Op_fu_Mmel,Op_fu_lbic))))),(((Op_ch_mbre,Op_ch_Sros),(Op_ic_Cowc,Op_ic_Sarc)),((((Op_me_Ppil,Op_me_Mlei),(Op_me_Hvul,Op_me_nvec)),((Op_me_Ocar,Op_me_tadh),Op_me_Aque)),(((Op_me_dmel,(Op_me_cele,Op_me_sman)),(Op_me_Ctel,Op_me_Acal)),((Op_me_Skow,…
DS1 - SEL+	583580	(Pl_gl, (Op*, REST))	((((Op_nu_Falb,(((Op_fu_Bden,Op_fu_Pspa),Op_fu_Rirr),((Op_fu_Mglo,(Op_fu_Mmel,Op_fu_lbic)),(Op_fu_spom,(Op_fu_scer,(Op_fu_ncra,Op_fu_afum)))))),(((Op_ic_Sarc,Op_ic_Cowc),(Op_ch_mbre,Op_ch_Sros)),((((Op_me_Ppil,Op_me_Mlei),(Op_me_nvec,Op_me_Hvul)),((Op_me_tadh,Op_me_Ocar),Op_me_Aque)),(((Op_me_Bflo,Op_me_Skow),(Op_me_hsap,Op_me_cint)),(((Op_me_sman,Op_me_cele),Op_me_dmel),(Op_me_Acal,Op_me_Ctel)))…
DS1 - SEL+	583599	(Pl_gl, (Pl_gr, REST))	(((((Pl_gr_Cvar,Pl_gr_vcar),(Pl_gr_Npyr,Pl_gr_micr)),(Pl_gr_Mver,(Pl_gr_Corb,(Pl_gr_ppat,(Pl_gr_Atri,(Pl_gr_atha,Pl_gr_rcom)))))),((((((((Sr_rh_Aspa,Sr_rh_Sspa),(Sr_rh_Rfil,Sr_rh_Erot)),(Sr_rh_Cten,Sr_rh_Lvor)),((Sr_rh_Bnat,Sr_rh_Crep),Sr_rh_Bmot)),((EE_ka_Rtru,EE_is_Pbil),(EE_cr_Hand,(EE_cr_Ccur,EE_cr_Rlen)))),((Pl_rh_Gsul,((Pl_rh_Ccoe,(Pl_rh_Paer,Pl_rh_Rmac)),(Pl_rh_Rmar,(Pl_rh_Pyez,Pl_rh_Ccho)…
DS1 - SEL+	583609	(Pl_gl, (Pl_gr, REST))	(((((Pl_gr_micr,Pl_gr_Npyr),(Pl_gr_Cvar,Pl_gr_vcar)),(Pl_gr_Mver,(Pl_gr_Corb,(Pl_gr_ppat,(Pl_gr_Atri,(Pl_gr_atha,Pl_gr_rcom)))))),(((((((Am_di_Mspa,Am_di_Vexi),(Am_di_Patl,Am_di_Naes)),((Am_va_Clsp,(Am_di_Vrob,Am_va_Usch)),(Am_th_Tqua,Am_is_Vant))),(((Am_di_Pess,Am_is_Pmon),((Am_my_ddis,Am_my_Ppal),Am_my_Ppol)),((Am_tu_Hver,Am_is_Fnol),(Am_hi_Gfon,(Am_di_Acas,Am_is_Sram))))),(((((Ex_he_Smar,Ex_he…
DS1 - SEL+	583625	(Pl_gl, (Pl_gr, REST))	((Pl_gl_Cglo,(Pl_gl_Gnos,Pl_gl_Cpad)),((((Pl_gr_vcar,Pl_gr_Cvar),(Pl_gr_micr,Pl_gr_Npyr)),(Pl_gr_Mver,(Pl_gr_Corb,(Pl_gr_ppat,(Pl_gr_Atri,(Pl_gr_atha,Pl_gr_rcom)))))),((((((EE_ha_Pspa,EE_ha_Crho),((EE_ha_Pant,EE_ha_Cpol),(EE_ha_Ehux,EE_ha_Pcar))),(Sr_ci_Slem,(EE_is_Tsub,Sr_ci_tthe))),(((EE_cr_Hand,(EE_cr_Ccur,EE_cr_Rlen)),(EE_ka_Rtru,EE_is_Pbil)),(((Pl_rh_Ccoe,(Pl_rh_Paer,Pl_rh_Rmac)),((Pl_rh_Cch…
DS1 - SEL+	583690	(Ex*, (Am*, REST))	((((((Am_hi_Gfon,(Am_is_Sram,Am_di_Acas)),(Am_di_Pess,Am_is_Pmon)),((Am_is_Fnol,(Am_tu_Hver,Am_ar_Mbal)),(Am_my_Ppol,(Am_my_Ppal,Am_my_ddis)))),(((Am_th_Tqua,Am_is_Vant),((Am_di_Vrob,Am_va_Usch),Am_va_Clsp)),((Am_di_Vexi,Am_di_Mspa),(Am_di_Patl,Am_di_Naes)))),((((((EE_is_Tglo,(Am_ar_ehis,Am_ar_Enut)),(EE_br_Stet,EE_ap_Ftro)),((EE_is_Drot,EE_ap_Rram),(Ex_ma_Mjak,Ex_ma_Mcal))),(((Ex_he_Ngru,(Ex_he_…
DS1 - SEL+	583731	(Pl_gl, (Pl_gr, REST))	(((((((Am_hi_Gfon,(Am_di_Acas,Am_is_Sram)),(((Am_my_ddis,Am_my_Ppal),Am_my_Ppol),(Am_is_Fnol,(Am_ar_Mbal,Am_tu_Hver)))),(((Am_is_Vant,Am_th_Tqua),(Am_is_Pmon,Am_di_Pess)),(((Am_di_Patl,Am_di_Naes),(Am_di_Mspa,Am_di_Vexi)),(Am_va_Clsp,(Am_di_Vrob,Am_va_Usch))))),((((Op_nu_Falb,(EE_ap_Ftro,(Ex_ma_Mcal,Ex_ma_Mjak))),(EE_is_Drot,EE_ap_Rram)),(((Op_fu_Bden,Op_fu_Pspa),Op_fu_Rirr),(((Op_fu_scer,(Op_fu_…
DS1 - SEL+	583748	(EE_ap_Ftro, (Op, REST))	(EE_ap_Ftro,((((((((Am_my_Ppal,Am_my_ddis),Am_my_Ppol),((Am_ar_Mbal,Am_is_Pmon),Am_is_Vant)),((Am_th_Tqua,Am_di_Vexi),((Am_di_Patl,Am_di_Naes),Am_di_Mspa))),(((Am_is_Fnol,Am_di_Pess),(Am_va_Clsp,(Am_di_Vrob,Am_va_Usch))),((Am_hi_Gfon,Am_tu_Hver),(Am_is_Sram,Am_di_Acas)))),((((EE_is_Tglo,(Ex_pa_tvag,(Ex_pa_Tfoe,Ex_pa_Hmel))),((Ex_he_Pcos,Ex_he_Smar),Ex_he_Ngru)),((EE_br_Stet,(Am_ar_ehis,Am_ar_Enut…
DS1 - SEL+	583835	(EE_ap_Ftro, (Op, REST))	(EE_ap_Ftro,((((((Op_fu_Pspa,Op_fu_Bden),Op_fu_Rirr),((Op_fu_Mglo,(Op_fu_lbic,Op_fu_Mmel)),(Op_fu_spom,(Op_fu_scer,(Op_fu_ncra,Op_fu_afum))))),Op_nu_Falb),(((Op_ic_Cowc,Op_ic_Sarc),(Op_ch_Sros,Op_ch_mbre)),((((Op_me_hsap,Op_me_cint),(Op_me_Bflo,Op_me_Skow)),((Op_me_dmel,(Op_me_cele,Op_me_sman)),(Op_me_Acal,Op_me_Ctel))),(((Op_me_Mlei,Op_me_Ppil),(Op_me_Hvul,Op_me_nvec)),(Op_me_Aque,(Op_me_Ocar,Op…
DS1 - SEL+	583880	((EE_ap_Rram, EE_is_Drot), REST)	(((((((Am_di_Pess,Am_is_Pmon),(Am_ar_Mbal,(Am_ar_ehis,Am_ar_Enut))),((Am_is_Fnol,Am_tu_Hver),((Am_my_ddis,Am_my_Ppal),Am_my_Ppol))),((((Am_di_Vexi,Am_di_Mspa),(Am_di_Patl,Am_di_Naes)),(Am_va_Clsp,(Am_va_Usch,Am_di_Vrob))),((Am_hi_Gfon,(Am_di_Acas,Am_is_Sram)),(Am_th_Tqua,Am_is_Vant)))),((((Op_ic_Sarc,Op_ic_Cowc),(Op_ch_Sros,Op_ch_mbre)),((((Op_me_tadh,Op_me_Ocar),Op_me_Aque),((Op_me_Hvul,Op_me_nv…
DS1 - SEL+	583905	(EE_ap_Ftro, (Op, REST))	(EE_ap_Ftro,((((((((Ex_fo_Ssal,Ex_fo_glae),((Op_fu_ecun,Op_fu_Ncer),Op_fu_Npar)),(((Ex_pa_Tfoe,Ex_pa_Hmel),Ex_pa_tvag),EE_is_Tglo)),(((Ex_eu_Egra,Ex_eu_Egym),(Ex_eu_Ndes,(Ex_eu_lmaj,Ex_eu_tbru))),((Ex_ja_Jbah,(Ex_ja_Rame,(Ex_ja_Secu,Ex_ja_Jlib))),((Ex_he_Pcos,Ex_he_Smar),Ex_he_Ngru)))),((((Ex_ma_Mjak,Ex_ma_Mcal),EE_ap_Ttra),(EE_ce_Chsp,EE_ce_Rhet)),((EE_br_Stet,(EE_is_Tmar,(Ex_is_Tpyr,Ex_ox_Mono)…
DS1 - SEL+	583916	(Pl_rh, REST)	((((Pl_rh_Ccoe,(Pl_rh_Paer,Pl_rh_Rmac)),(Pl_rh_Rmar,(Pl_rh_Ccho,Pl_rh_Pyez))),Pl_rh_Gsul),(((((Op_nu_Falb,((EE_ce_Chsp,EE_ce_Rhet),((Ex_fo_Ssal,Ex_fo_glae),EE_ap_Ttra))),(((Op_fu_Npar,(Op_fu_Ncer,Op_fu_ecun)),(Ex_pa_tvag,(Ex_pa_Hmel,Ex_pa_Tfoe))),(((Op_fu_Mglo,(Op_fu_Mmel,Op_fu_lbic)),(Op_fu_spom,(Op_fu_scer,(Op_fu_afum,Op_fu_ncra)))),(Op_fu_Rirr,(Op_fu_Bden,Op_fu_Pspa))))),(((((Op_me_hsap,Op_me_…
DS1 - SEL+	583948	((EE_ap_Rram, EE_is_Drot), REST)	((EE_is_Drot,EE_ap_Rram),((((((((EE_ka_Rtru,EE_is_Tsub),EE_is_Pbil),((EE_cr_Rlen,EE_cr_Ccur),EE_cr_Hand)),(((Pl_gr_micr,Pl_gr_Npyr),(Pl_gr_Cvar,Pl_gr_vcar)),((Pl_gr_Corb,(Pl_gr_ppat,(Pl_gr_Atri,(Pl_gr_atha,Pl_gr_rcom)))),Pl_gr_Mver))),((((Ex_ma_Mcal,Ex_ma_Mjak),(Pl_gl_Cglo,(Pl_gl_Gnos,Pl_gl_Cpad))),(EE_is_Tmar,(Ex_ox_Mono,Ex_is_Tpyr))),(Pl_rh_Gsul,((Pl_rh_Ccoe,(Pl_rh_Rmac,Pl_rh_Paer)),(Pl_rh_Rmar…
DS1 - SEL+	583956	(Pl_gl, (Pl_gr, REST))	((((Pl_gr_Mver,(Pl_gr_Corb,(Pl_gr_ppat,((Pl_gr_atha,Pl_gr_rcom),Pl_gr_Atri)))),((Pl_gr_Cvar,Pl_gr_vcar),(Pl_gr_micr,Pl_gr_Npyr))),(((((((((Op_fu_Ncer,Op_fu_ecun),Op_fu_Npar),(Ex_fo_glae,Ex_fo_Ssal)),Op_nu_Falb),((Op_fu_Rirr,(Op_fu_Pspa,Op_fu_Bden)),((Op_fu_Mglo,(Op_fu_Mmel,Op_fu_lbic)),(Op_fu_spom,(Op_fu_scer,(Op_fu_ncra,Op_fu_afum)))))),(((Op_ic_Cowc,Op_ic_Sarc),(Op_ch_mbre,Op_ch_Sros)),(((((Op_…
DS1 - SEL+	583989	(Op_fu, (Op*, REST))	((((Op_fu_spom,(Op_fu_scer,(Op_fu_ncra,Op_fu_afum))),(Op_fu_Mglo,(Op_fu_lbic,Op_fu_Mmel))),((Op_fu_Pspa,Op_fu_Bden),Op_fu_Rirr)),((((((Op_me_nvec,Op_me_Hvul),(Op_me_Mlei,Op_me_Ppil)),((Op_me_tadh,Op_me_Ocar),Op_me_Aque)),((((Op_me_sman,Op_me_cele),Op_me_dmel),(Op_me_Acal,Op_me_Ctel)),((Op_me_cint,Op_me_hsap),(Op_me_Skow,Op_me_Bflo)))),(((Op_ch_Sros,Op_ch_mbre),Op_nu_Falb),(Op_ic_Sarc,Op_ic_Cowc))…
DS1 - SEL+	584001	((EE_ap_Rram, EE_is_Drot), REST)	(((((((Am_is_Vant,Am_th_Tqua),((Am_va_Usch,Am_di_Vrob),Am_va_Clsp)),((Am_di_Vexi,Am_di_Mspa),(Am_di_Naes,Am_di_Patl))),(((Am_hi_Gfon,(Am_is_Sram,Am_di_Acas)),(Am_is_Fnol,(Am_my_Ppol,(Am_my_ddis,Am_my_Ppal)))),((Am_di_Pess,Am_ar_Mbal),((Am_tu_Hver,EE_ap_Ftro),Am_is_Pmon)))),(((((Am_ar_Enut,Am_ar_ehis),(Op_fu_Npar,(Op_fu_Ncer,Op_fu_ecun))),(Op_nu_Falb,((Ex_fo_glae,Ex_fo_Ssal),(Ex_pa_tvag,(Ex_pa_Hme…
DS1 - SEL+	584096	(Pl_gl, (Pl_gr, REST))	(((((((((Am_di_Naes,Am_di_Patl),(Am_di_Mspa,Am_di_Vexi)),((Am_th_Tqua,Am_is_Vant),(Am_va_Clsp,(Am_di_Vrob,Am_va_Usch)))),((Am_hi_Gfon,(Am_is_Sram,Am_di_Acas)),((EE_ap_Ftro,Am_di_Pess),((Ex_ma_Mjak,Ex_ma_Mcal),Am_is_Pmon)))),(((((Ex_eu_Ndes,(Ex_eu_tbru,Ex_eu_lmaj)),(Ex_eu_Egra,Ex_eu_Egym)),(Ex_he_Ngru,(Ex_he_Smar,Ex_he_Pcos))),((EE_is_Tglo,(Ex_pa_tvag,(Ex_pa_Hmel,Ex_pa_Tfoe))),((Ex_fo_glae,Ex_fo_S…
DS1 - SEL+	584183	(Pl_gl, (Op*, REST))	((((((Op_ic_Sarc,Op_ic_Cowc),(Op_ch_mbre,Op_ch_Sros)),(((Op_me_Aque,(Op_me_tadh,Op_me_Ocar)),((Op_me_Mlei,Op_me_Ppil),(Op_me_Hvul,Op_me_nvec))),(((Op_me_Skow,Op_me_Bflo),(Op_me_hsap,Op_me_cint)),(((Op_me_sman,Op_me_cele),Op_me_dmel),(Op_me_Ctel,Op_me_Acal))))),(Op_nu_Falb,(((Op_fu_Bden,Op_fu_Pspa),Op_fu_Rirr),((Op_fu_spom,(Op_fu_scer,(Op_fu_ncra,Op_fu_afum))),(Op_fu_Mglo,(Op_fu_lbic,Op_fu_Mmel)))…
DS1 - SEL+	584184	(Pl_gl, REST)	((Pl_gl_Cglo,(Pl_gl_Cpad,Pl_gl_Gnos)),(((((Am_hi_Gfon,(Am_is_Sram,Am_di_Acas)),((Am_my_Ppol,(Am_my_ddis,Am_my_Ppal)),Am_is_Fnol)),(((Am_di_Naes,Am_di_Patl),(Am_di_Mspa,Am_di_Vexi)),((Am_va_Clsp,(Am_di_Vrob,Am_va_Usch)),(Am_is_Vant,Am_th_Tqua)))),(((EE_ap_Rram,EE_is_Drot),(Am_ar_Mbal,(Ex_ma_Mcal,Ex_ma_Mjak))),((Am_di_Pess,Am_is_Pmon),(Am_tu_Hver,EE_ap_Ftro)))),(((((((Op_fu_Bden,Op_fu_Pspa),Op_fu_R…
DS1 - SEL+	584242	(Pl_gl, (Pl_gr, REST))	(((Pl_gl_Cpad,Pl_gl_Gnos),Pl_gl_Cglo),((((Pl_gr_Npyr,Pl_gr_micr),(Pl_gr_vcar,Pl_gr_Cvar)),(Pl_gr_Mver,(Pl_gr_Corb,((Pl_gr_Atri,(Pl_gr_rcom,Pl_gr_atha)),Pl_gr_ppat)))),((((((((Sr_rh_Sspa,Sr_rh_Aspa),(Sr_rh_Rfil,Sr_rh_Erot)),(Sr_rh_Lvor,Sr_rh_Cten)),(Sr_rh_Bmot,(Sr_rh_Crep,Sr_rh_Bnat))),(((EE_ha_Pspa,EE_ha_Crho),EE_is_Tsub),((EE_ha_Cpol,EE_ha_Pant),(EE_ha_Ehux,EE_ha_Pcar)))),(((Sr_st_Bhom,(Sr_ci_Sl…
DS1 - SEL+	584265	(Op_fu, (Op*, REST))	((((Op_fu_Pspa,Op_fu_Bden),Op_fu_Rirr),((Op_fu_Mglo,(Op_fu_lbic,Op_fu_Mmel)),(Op_fu_spom,(Op_fu_scer,(Op_fu_afum,Op_fu_ncra))))),((((Op_ic_Cowc,Op_ic_Sarc),(Op_nu_Falb,(Op_ch_Sros,Op_ch_mbre))),((((Op_me_nvec,Op_me_Hvul),(Op_me_Mlei,Op_me_Ppil)),(Op_me_Aque,(Op_me_Ocar,Op_me_tadh))),(((Op_me_Bflo,Op_me_Skow),(Op_me_hsap,Op_me_cint)),((Op_me_Ctel,Op_me_Acal),((Op_me_cele,Op_me_sman),Op_me_dmel))))…
DS1 - SEL+	584300	(Ex_ma, (Op*, REST))	((Ex_ma_Mjak,Ex_ma_Mcal),(((((Op_ch_mbre,Op_ch_Sros),(Op_ic_Cowc,Op_ic_Sarc)),((((Op_me_Ppil,Op_me_Mlei),(Op_me_nvec,Op_me_Hvul)),(Op_me_Aque,(Op_me_tadh,Op_me_Ocar))),((((Op_me_sman,Op_me_cele),Op_me_dmel),(Op_me_Acal,Op_me_Ctel)),((Op_me_Bflo,Op_me_Skow),(Op_me_hsap,Op_me_cint))))),(Op_nu_Falb,(((Op_fu_Pspa,Op_fu_Bden),Op_fu_Rirr),((Op_fu_Mglo,(Op_fu_lbic,Op_fu_Mmel)),(Op_fu_spom,(Op_fu_scer,(O…
DS1 - SEL+	584322	(EE_ap_Ftro, (Op, REST))	((((((Op_ic_Cowc,Op_ic_Sarc),(Op_ch_Sros,Op_ch_mbre)),((((Op_me_Ppil,Op_me_Mlei),(Op_me_nvec,Op_me_Hvul)),(Op_me_Aque,(Op_me_tadh,Op_me_Ocar))),(((Op_me_Bflo,Op_me_Skow),(Op_me_hsap,Op_me_cint)),((Op_me_Acal,Op_me_Ctel),((Op_me_cele,Op_me_sman),Op_me_dmel))))),(Op_nu_Falb,(((Op_fu_Mglo,(Op_fu_lbic,Op_fu_Mmel)),(Op_fu_spom,(Op_fu_scer,(Op_fu_ncra,Op_fu_afum)))),(Op_fu_Rirr,(Op_fu_Bden,Op_fu_Pspa))…
DS1 - SEL+	584352	(Pl_gl, (Pl_gr, REST))	((((((((Op_ic_Sarc,Op_ic_Cowc),(Op_ch_mbre,Op_ch_Sros)),(((Op_me_Aque,(Op_me_Ocar,Op_me_tadh)),((Op_me_Mlei,Op_me_Ppil),(Op_me_Hvul,Op_me_nvec))),(((Op_me_dmel,(Op_me_cele,Op_me_sman)),(Op_me_Acal,Op_me_Ctel)),((Op_me_Skow,Op_me_Bflo),(Op_me_cint,Op_me_hsap))))),((((((Op_fu_Ncer,Op_fu_ecun),Op_fu_Npar),(Ex_fo_glae,Ex_fo_Ssal)),(EE_br_Stet,(Ex_pa_tvag,(Ex_pa_Tfoe,Ex_pa_Hmel)))),Op_nu_Falb),((Op_fu…
DS1 - SEL+	584361	(Op_fu, (Op*, REST))	(((Op_fu_Rirr,(Op_fu_Bden,Op_fu_Pspa)),(((Op_fu_scer,(Op_fu_ncra,Op_fu_afum)),Op_fu_spom),(Op_fu_Mglo,(Op_fu_lbic,Op_fu_Mmel)))),((((((((Am_di_Vexi,Am_di_Mspa),(Am_di_Patl,Am_di_Naes)),((Am_va_Usch,Am_di_Vrob),Am_va_Clsp)),((Am_th_Tqua,Am_is_Vant),(Am_hi_Gfon,(Am_is_Sram,Am_di_Acas)))),((((Am_my_Ppol,(Am_my_ddis,Am_my_Ppal)),(Am_tu_Hver,Am_ar_Mbal)),(Am_is_Fnol,Am_di_Pess)),((EE_is_Drot,EE_ap_Rra…
DS1 - SEL+	584382	(Pl_gl, (Pl_gr, REST))	((((((((Am_is_Vant,Am_th_Tqua),(Am_is_Pmon,Am_di_Pess)),(((Am_di_Vrob,Am_va_Usch),Am_va_Clsp),((Am_di_Patl,Am_di_Naes),(Am_di_Vexi,Am_di_Mspa)))),((((Am_my_Ppal,Am_my_ddis),Am_my_Ppol),(Am_tu_Hver,Am_is_Fnol)),((Am_hi_Gfon,(Am_is_Sram,Am_di_Acas)),(Am_ar_Mbal,(Am_ar_ehis,Am_ar_Enut))))),((((EE_ap_Rram,EE_is_Drot),((EE_ap_Ftro,Op_nu_Falb),((Op_fu_ecun,Op_fu_Ncer),Op_fu_Npar))),(((Op_fu_Pspa,Op_fu_…
DS1 - SEL+	584443	(Micros, (Op, REST))	(((Op_fu_Ncer,Op_fu_ecun),Op_fu_Npar),(((((((EE_ap_Ftro,(Ex_ma_Mcal,Ex_ma_Mjak)),EE_ap_Ttra),((EE_br_Stet,EE_ce_Rhet),EE_ce_Chsp)),(((Am_ar_Enut,Am_ar_ehis),((Ex_fo_glae,Ex_fo_Ssal),(Ex_pa_tvag,(Ex_pa_Tfoe,Ex_pa_Hmel)))),((EE_is_Drot,EE_ap_Rram),((Ex_is_Tpyr,Ex_ox_Mono),EE_is_Tmar)))),((((Am_my_Ppol,(Am_my_Ppal,Am_my_ddis)),(Am_is_Fnol,(Am_tu_Hver,Am_ar_Mbal))),((Am_is_Sram,Am_di_Acas),Am_hi_Gfon…
DS1 - SEL+	584611	(Pl_gl, (Pl_gr, REST))	(((((((((Am_tu_Hver,Am_is_Vant),Am_th_Tqua),(Am_hi_Gfon,(Am_is_Sram,Am_di_Acas))),((Am_va_Clsp,(Am_va_Usch,Am_di_Vrob)),((Am_di_Mspa,Am_di_Vexi),(Am_di_Naes,Am_di_Patl)))),((((EE_ap_Ftro,(Ex_ma_Mjak,Ex_ma_Mcal)),(EE_is_Tmar,(Ex_ox_Mono,Ex_is_Tpyr))),((Am_is_Pmon,EE_br_Stet),Am_di_Pess)),(((Am_my_Ppol,(Am_my_ddis,Am_my_Ppal)),Am_is_Fnol),(Am_ar_Mbal,(EE_ap_Rram,EE_is_Drot))))),(((((Op_nu_Falb,(Op_…
DS1 - SEL+	584616	((EE_ap_Rram, EE_is_Drot), REST)	((((((((Pl_gr_Npyr,Pl_gr_micr),(Pl_gr_Cvar,Pl_gr_vcar)),(Pl_gr_Mver,(Pl_gr_Corb,((Pl_gr_Atri,(Pl_gr_atha,Pl_gr_rcom)),Pl_gr_ppat)))),(((EE_is_Pbil,EE_ka_Rtru),(EE_cr_Hand,(EE_cr_Rlen,EE_cr_Ccur))),(Pl_rh_Gsul,(((Pl_rh_Pyez,Pl_rh_Ccho),Pl_rh_Rmar),(Pl_rh_Ccoe,(Pl_rh_Paer,Pl_rh_Rmac)))))),(((EE_ap_Ttra,(Pl_gl_Cglo,(Pl_gl_Gnos,Pl_gl_Cpad))),(EE_ce_Rhet,EE_ce_Chsp)),((EE_is_Tsub,(EE_ha_Pspa,EE_ha_Crh…
DS1 - SEL+	584629	(Pl_gl, (Pl_gr, REST))	((((((((((Am_di_Vrob,Am_va_Usch),Am_va_Clsp),Am_is_Vant),((Am_di_Mspa,Am_di_Vexi),(Am_di_Patl,Am_di_Naes))),((Am_th_Tqua,(Am_is_Pmon,Am_tu_Hver)),((Am_di_Acas,Am_is_Sram),Am_hi_Gfon))),(((Am_is_Fnol,Am_di_Pess),((Am_my_Ppal,Am_my_ddis),Am_my_Ppol)),(((Am_ar_Enut,Am_ar_ehis),(EE_ap_Ftro,Am_ar_Mbal)),((Ex_ma_Mjak,Ex_ma_Mcal),(EE_ap_Rram,EE_is_Drot))))),(((((Op_fu_spom,(Op_fu_scer,(Op_fu_ncra,Op_fu_…
DS1 - SEL+	584658	(Pl_gl, (Pl_gr, REST))	((((((((EE_ce_Rhet,EE_ce_Chsp),((Am_ar_Mbal,(Am_ar_Enut,Am_ar_ehis)),EE_ap_Ttra)),((EE_is_Drot,EE_ap_Rram),((EE_ap_Ftro,Am_is_Pmon),Am_di_Pess))),(((((Am_my_Ppal,Am_my_ddis),Am_my_Ppol),(Am_tu_Hver,Am_is_Fnol)),((Am_di_Naes,Am_di_Patl),(Am_di_Mspa,Am_di_Vexi))),(((Am_va_Clsp,(Am_di_Vrob,Am_va_Usch)),(Am_th_Tqua,Am_is_Vant)),((Am_di_Acas,Am_is_Sram),Am_hi_Gfon)))),((((Pl_rh_Gsul,((Pl_rh_Rmar,(Pl_r…
DS1 - SEL+	584756	(Pl_gl, (Pl_gr, REST))	((Pl_gl_Cglo,(Pl_gl_Gnos,Pl_gl_Cpad)),(((((((Am_th_Tqua,Am_is_Pmon),((Am_di_Acas,Am_is_Sram),Am_hi_Gfon)),(((Am_di_Mspa,Am_di_Vexi),(Am_di_Naes,Am_di_Patl)),(Am_is_Vant,(Am_va_Clsp,(Am_di_Vrob,Am_va_Usch))))),(((((Ex_ox_Mono,Ex_is_Tpyr),EE_is_Tmar),Am_tu_Hver),(Am_di_Pess,Am_is_Fnol)),(((Am_my_ddis,Am_my_Ppal),Am_my_Ppol),((Am_ar_Enut,Am_ar_ehis),(EE_ap_Ftro,Am_ar_Mbal))))),((((EE_is_Drot,EE_ap_R…
DS1 - SEL+	584777	(EE_ap_Ftro, (Op, REST))	(EE_ap_Ftro,((((((((Sr_ap_cmur,(Sr_ap_pfal,Sr_ap_tgon)),Sr_ch_Vbra),(Sr_pe_Perk,((Sr_di_Pbei,Sr_di_Shan),((Sr_di_Lpol,Sr_di_Pbah),Sr_di_Gcat)))),(((Sr_st_Tspa,(Sr_st_Bhom,Sr_st_Croe)),(Sr_st_pram,Sr_st_Sdic)),((((Sr_st_Spus,Sr_st_Selo),Sr_st_Ppar),(Sr_st_Csub,(Sr_st_Esil,Sr_st_Ngad))),((Sr_st_Bpac,((Sr_st_Tfra,Sr_st_Ptri),(Sr_st_tpse,Sr_st_Espi))),(Sr_st_Rmar,(Sr_st_Aana,Sr_st_Cspb)))))),((((EE_h…
DS1 - SEL+	584828	(Pl_gl, (Pl_gr, REST))	((Pl_gl_Cglo,(Pl_gl_Gnos,Pl_gl_Cpad)),((((Pl_gr_vcar,Pl_gr_Cvar),(Pl_gr_micr,Pl_gr_Npyr)),(Pl_gr_Mver,((Pl_gr_ppat,((Pl_gr_rcom,Pl_gr_atha),Pl_gr_Atri)),Pl_gr_Corb))),(((((((Ex_fo_Ssal,Ex_fo_glae),(Ex_pa_tvag,(Ex_pa_Hmel,Ex_pa_Tfoe))),((EE_is_Tmar,(Ex_is_Tpyr,Ex_ox_Mono)),(Am_ar_Mbal,(Am_ar_Enut,Am_ar_ehis)))),((Am_is_Fnol,(Am_my_Ppol,(Am_my_Ppal,Am_my_ddis))),(Am_di_Pess,(EE_is_Drot,EE_ap_Rram))…
DS1 - SEL+	584849	(Op_fu, (Op*, REST))	(((((Op_fu_scer,(Op_fu_ncra,Op_fu_afum)),Op_fu_spom),((Op_fu_lbic,Op_fu_Mmel),Op_fu_Mglo)),(Op_fu_Rirr,(Op_fu_Pspa,Op_fu_Bden))),((((Op_ic_Cowc,Op_ic_Sarc),(Op_nu_Falb,(Op_ch_Sros,Op_ch_mbre))),((((Op_me_Skow,Op_me_Bflo),(Op_me_hsap,Op_me_cint)),(((Op_me_cele,Op_me_sman),Op_me_dmel),(Op_me_Ctel,Op_me_Acal))),((Op_me_Aque,(Op_me_tadh,Op_me_Ocar)),((Op_me_nvec,Op_me_Hvul),(Op_me_Ppil,Op_me_Mlei))))…
DS1 - SEL+	584887	(EE_ap_Ftro, (Op, REST))	(EE_ap_Ftro,(((Op_nu_Falb,(((Op_fu_Pspa,Op_fu_Bden),Op_fu_Rirr),((Op_fu_Mglo,(Op_fu_Mmel,Op_fu_lbic)),(Op_fu_spom,(Op_fu_scer,(Op_fu_ncra,Op_fu_afum)))))),(((Op_ch_mbre,Op_ch_Sros),(Op_ic_Cowc,Op_ic_Sarc)),((((Op_me_nvec,Op_me_Hvul),(Op_me_Ppil,Op_me_Mlei)),(Op_me_Aque,(Op_me_Ocar,Op_me_tadh))),(((Op_me_cint,Op_me_hsap),(Op_me_Bflo,Op_me_Skow)),((Op_me_Acal,Op_me_Ctel),((Op_me_sman,Op_me_cele),Op…
DS1 - SEL+	584916	(Pl_gl, (Pl_gr, REST))	(((((((((EE_ha_Crho,EE_ha_Pspa),((EE_ha_Pcar,EE_ha_Ehux),(EE_ha_Pant,EE_ha_Cpol))),(Sr_st_Tspa,Sr_st_Bhom)),(((Sr_st_Sdic,Sr_st_pram),Sr_st_Croe),(((Sr_st_Bpac,((Sr_st_Espi,Sr_st_tpse),(Sr_st_Ptri,Sr_st_Tfra))),((Sr_st_Aana,Sr_st_Cspb),Sr_st_Rmar)),((Sr_st_Ppar,(Sr_st_Selo,Sr_st_Spus)),(Sr_st_Csub,(Sr_st_Ngad,Sr_st_Esil)))))),(((Sr_ch_Vbra,((Sr_ap_pfal,Sr_ap_tgon),Sr_ap_cmur)),(Sr_pe_Perk,((Sr_di…
DS1 - SEL+	584923	(Ex_ma, REST)	((Ex_ma_Mjak,Ex_ma_Mcal),(((((((Sr_ci_tthe,Sr_ci_Slem),(((EE_ha_Ehux,EE_ha_Pcar),(EE_ha_Cpol,EE_ha_Pant)),(EE_ha_Pspa,EE_ha_Crho))),((((Sr_rh_Rfil,Sr_rh_Erot),(Sr_rh_Sspa,Sr_rh_Aspa)),(Sr_rh_Lvor,Sr_rh_Cten)),(Sr_rh_Bmot,(Sr_rh_Crep,Sr_rh_Bnat)))),(((Sr_ch_Vbra,(Sr_ap_cmur,(Sr_ap_pfal,Sr_ap_tgon))),(Sr_pe_Perk,(((Sr_di_Pbah,Sr_di_Lpol),Sr_di_Gcat),(Sr_di_Shan,Sr_di_Pbei)))),(((Sr_st_Tspa,(Sr_st_B…
DS1 - SEL+	584988	((EE_ap_Rram, EE_is_Drot), REST)	((((((((Sr_st_Csub,(Sr_st_Esil,Sr_st_Ngad)),((Sr_st_Spus,Sr_st_Selo),Sr_st_Ppar)),((Sr_st_Rmar,(Sr_st_Cspb,Sr_st_Aana)),(Sr_st_Bpac,((Sr_st_Espi,Sr_st_tpse),(Sr_st_Tfra,Sr_st_Ptri))))),((Sr_st_Sdic,Sr_st_pram),(Sr_st_Tspa,(Sr_st_Croe,Sr_st_Bhom)))),((((Sr_ci_tthe,Sr_ci_Slem),((Sr_rh_Erot,Sr_rh_Rfil),(Sr_rh_Aspa,Sr_rh_Sspa))),((Sr_rh_Lvor,Sr_rh_Cten),((Sr_rh_Crep,Sr_rh_Bnat),Sr_rh_Bmot))),((((Sr_a…
DS1 - SEL+	585007	(Pl_gl, (Pl_gr, REST))	((((((((EE_br_Stet,((Ex_he_Pcos,Ex_he_Smar),Ex_he_Ngru)),((Ex_eu_Ndes,(Ex_eu_lmaj,Ex_eu_tbru)),(Ex_eu_Egra,Ex_eu_Egym))),((EE_ap_Ttra,(Ex_ja_Jbah,((Ex_ja_Secu,Ex_ja_Jlib),Ex_ja_Rame))),(EE_ce_Rhet,EE_ce_Chsp))),(((EE_cr_Hand,(EE_cr_Rlen,EE_cr_Ccur)),((EE_is_Tglo,EE_is_Pbil),(EE_ka_Rtru,EE_is_Tsub))),((Pl_rh_Gsul,(((Pl_rh_Pyez,Pl_rh_Ccho),Pl_rh_Rmar),(Pl_rh_Ccoe,(Pl_rh_Paer,Pl_rh_Rmac)))),((Ex_is_…
DS1 - SEL+	585148	(Sr_ci*, REST)	((Sr_ci_tthe,Sr_ci_Slem),(((((((Ex_ja_Jbah,(Ex_ja_Rame,(Ex_ja_Jlib,Ex_ja_Secu))),(((Op_fu_Ncer,Op_fu_ecun),Op_fu_Npar),EE_br_Stet)),((Op_fu_Rirr,(Op_fu_Pspa,Op_fu_Bden)),((Op_fu_Mglo,(Op_fu_Mmel,Op_fu_lbic)),(Op_fu_spom,(Op_fu_scer,(Op_fu_ncra,Op_fu_afum)))))),(((Ex_he_Ngru,(Ex_he_Smar,Ex_he_Pcos)),((Ex_eu_Egym,Ex_eu_Egra),(Ex_eu_Ndes,(Ex_eu_tbru,Ex_eu_lmaj)))),(Op_nu_Falb,((Ex_pa_tvag,(Ex_pa_Hme…
DS1 - SEL+	585204	(Op_fu, (Op*, REST))	((((Op_fu_Bden,Op_fu_Pspa),Op_fu_Rirr),((Op_fu_Mglo,(Op_fu_lbic,Op_fu_Mmel)),(Op_fu_spom,((Op_fu_afum,Op_fu_ncra),Op_fu_scer)))),((((Op_nu_Falb,(Op_ch_mbre,Op_ch_Sros)),(Op_ic_Cowc,Op_ic_Sarc)),((((Op_me_tadh,Op_me_Ocar),Op_me_Aque),((Op_me_Ppil,Op_me_Mlei),(Op_me_nvec,Op_me_Hvul))),(((Op_me_Ctel,Op_me_Acal),(Op_me_dmel,(Op_me_sman,Op_me_cele))),((Op_me_cint,Op_me_hsap),(Op_me_Skow,Op_me_Bflo))))…
DS1 - SEL+	585209	(Pl_gl, (Pl_gr, REST))	((Pl_gl_Cglo,(Pl_gl_Gnos,Pl_gl_Cpad)),((((Pl_gr_micr,Pl_gr_Npyr),(Pl_gr_vcar,Pl_gr_Cvar)),(Pl_gr_Mver,(Pl_gr_Corb,(Pl_gr_ppat,(Pl_gr_Atri,(Pl_gr_rcom,Pl_gr_atha)))))),(((((((Am_ar_Mbal,EE_ap_Ftro),(Am_ar_Enut,Am_ar_ehis)),(Am_is_Pmon,Am_di_Pess)),((Am_is_Fnol,Am_tu_Hver),(Am_my_Ppol,(Am_my_Ppal,Am_my_ddis)))),((((Am_di_Patl,Am_di_Naes),(Am_di_Mspa,Am_di_Vexi)),(Am_is_Vant,Am_th_Tqua)),((Am_va_Cls…
DS1 - SEL+	585280	((EE_ap_Rram, EE_is_Drot), REST)	((EE_is_Drot,EE_ap_Rram),(((((((Op_fu_Bden,Op_fu_Pspa),Op_fu_Rirr),(((Op_fu_scer,(Op_fu_afum,Op_fu_ncra)),Op_fu_spom),(Op_fu_Mglo,(Op_fu_Mmel,Op_fu_lbic)))),(Op_nu_Falb,((EE_ap_Ftro,EE_br_Stet),(Ex_ma_Mjak,Ex_ma_Mcal)))),(((Op_ic_Sarc,Op_ic_Cowc),(Op_ch_Sros,Op_ch_mbre)),(((Op_me_Aque,(Op_me_tadh,Op_me_Ocar)),((Op_me_nvec,Op_me_Hvul),(Op_me_Mlei,Op_me_Ppil))),(((Op_me_Acal,Op_me_Ctel),(Op_me_dmel…
DS1 - SEL+	585414	((EE_ap_Rram, EE_is_Drot), REST)	(((((((Am_tu_Hver,Am_is_Fnol),(Am_my_Ppol,(Am_my_Ppal,Am_my_ddis))),(((Am_ar_Enut,Am_ar_ehis),Am_ar_Mbal),(Am_di_Pess,Am_is_Pmon))),((((Am_di_Patl,Am_di_Naes),(Am_di_Mspa,Am_di_Vexi)),((Am_di_Vrob,Am_va_Usch),Am_va_Clsp)),((Am_hi_Gfon,(Am_di_Acas,Am_is_Sram)),(Am_is_Vant,Am_th_Tqua)))),((((Op_fu_Rirr,(Op_fu_Bden,Op_fu_Pspa)),(((Op_fu_lbic,Op_fu_Mmel),Op_fu_Mglo),(((Op_fu_ncra,Op_fu_afum),Op_fu_sc…
DS1 - SEL+	585513	(Ex_he*, REST)	(Ex_he_Smar,((Ex_he_Ngru,Ex_he_Pcos),((((((EE_ka_Rtru,((EE_cr_Ccur,EE_cr_Rlen),EE_cr_Hand)),((EE_is_Tsub,EE_is_Pbil),((Pl_gl_Gnos,Pl_gl_Cpad),Pl_gl_Cglo))),((Pl_gr_Mver,(Pl_gr_Corb,(Pl_gr_ppat,((Pl_gr_atha,Pl_gr_rcom),Pl_gr_Atri)))),((Pl_gr_micr,Pl_gr_Npyr),(Pl_gr_Cvar,Pl_gr_vcar)))),(((EE_ap_Ttra,(Ex_ja_Jbah,(Ex_ja_Rame,(Ex_ja_Jlib,Ex_ja_Secu)))),((Ex_eu_Ndes,(Ex_eu_tbru,Ex_eu_lmaj)),(Ex_eu_Egym…
DS1 - SEL+	585597	((EE_ap_Rram, EE_is_Drot), REST)	((((((Op_nu_Falb,(((Ex_fo_glae,Ex_fo_Ssal),(Op_fu_Npar,(Op_fu_Ncer,Op_fu_ecun))),(Ex_pa_tvag,(Ex_pa_Hmel,Ex_pa_Tfoe)))),(((Op_fu_Bden,Op_fu_Pspa),Op_fu_Rirr),(((Op_fu_scer,(Op_fu_afum,Op_fu_ncra)),Op_fu_spom),(Op_fu_Mglo,(Op_fu_Mmel,Op_fu_lbic))))),(((Op_ch_mbre,Op_ch_Sros),(Op_ic_Sarc,Op_ic_Cowc)),(((Op_me_Aque,(Op_me_tadh,Op_me_Ocar)),((Op_me_Mlei,Op_me_Ppil),(Op_me_Hvul,Op_me_nvec))),(((Op_me_…
DS1 - SEL+	585610	(Pl_gl, (Pl_gr, REST))	((((((((EE_ap_Rram,EE_is_Drot),(((Ex_ma_Mcal,Ex_ma_Mjak),EE_ap_Ftro),Op_nu_Falb)),(((Op_fu_Mglo,(Op_fu_lbic,Op_fu_Mmel)),(Op_fu_spom,((Op_fu_ncra,Op_fu_afum),Op_fu_scer))),(Op_fu_Rirr,(Op_fu_Bden,Op_fu_Pspa)))),(((Op_ch_mbre,Op_ch_Sros),(Op_ic_Sarc,Op_ic_Cowc)),((((Op_me_Hvul,Op_me_nvec),(Op_me_Ppil,Op_me_Mlei)),(Op_me_Aque,(Op_me_tadh,Op_me_Ocar))),(((Op_me_cint,Op_me_hsap),(Op_me_Skow,Op_me_Bfl…
DS1 - SEL+	585704	(EE_ap_Ftro, (Op, REST))	(EE_ap_Ftro,((((((((Pl_gr_vcar,Pl_gr_Cvar),(Pl_gr_Npyr,Pl_gr_micr)),(Pl_gr_Mver,(Pl_gr_Corb,(Pl_gr_ppat,((Pl_gr_atha,Pl_gr_rcom),Pl_gr_Atri))))),((EE_is_Tmar,(Ex_ox_Mono,Ex_is_Tpyr)),(EE_is_Drot,EE_ap_Rram))),(((EE_cr_Hand,(EE_cr_Rlen,EE_cr_Ccur)),(((Pl_rh_Ccoe,(Pl_rh_Rmac,Pl_rh_Paer)),((Pl_rh_Pyez,Pl_rh_Ccho),Pl_rh_Rmar)),Pl_rh_Gsul)),(((EE_is_Pbil,EE_is_Tsub),(Ex_ma_Mcal,Ex_ma_Mjak)),(((Pl_gl_G…
DS1 - SEL+	585750	(Pl_gl, (Op*, REST))	((((((((((Sr_rh_Lvor,Sr_rh_Cten),((Sr_rh_Sspa,Sr_rh_Aspa),(Sr_rh_Erot,Sr_rh_Rfil))),(Sr_rh_Bmot,(Sr_rh_Bnat,Sr_rh_Crep))),(((EE_ha_Ehux,EE_ha_Pcar),(EE_ha_Cpol,EE_ha_Pant)),(EE_ha_Crho,EE_ha_Pspa))),((((Sr_st_Bhom,Sr_st_Croe),Sr_st_Tspa),(Sr_st_Sdic,Sr_st_pram)),(((Sr_st_Ppar,(Sr_st_Selo,Sr_st_Spus)),(Sr_st_Bpac,((Sr_st_Ptri,Sr_st_Tfra),(Sr_st_Espi,Sr_st_tpse)))),(((Sr_st_Ngad,Sr_st_Esil),Sr_st_C…
DS1 - SEL+	585888	((EE_ap_Rram, EE_is_Drot), REST)	((EE_ap_Rram,EE_is_Drot),((((((EE_ap_Ftro,Op_nu_Falb),(EE_br_Stet,(Op_fu_Npar,(Op_fu_ecun,Op_fu_Ncer)))),((Op_fu_Rirr,(Op_fu_Bden,Op_fu_Pspa)),((Op_fu_Mglo,(Op_fu_Mmel,Op_fu_lbic)),((Op_fu_scer,(Op_fu_ncra,Op_fu_afum)),Op_fu_spom)))),(((Op_ch_mbre,Op_ch_Sros),(Op_ic_Cowc,Op_ic_Sarc)),((((Op_me_tadh,Op_me_Ocar),Op_me_Aque),((Op_me_Hvul,Op_me_nvec),(Op_me_Ppil,Op_me_Mlei))),((((Op_me_sman,Op_me_cel…
DS1 - SEL+	585912	(Ex_eu, REST)	((((((((Am_di_Patl,Am_di_Naes),(Am_di_Mspa,Am_di_Vexi)),((Am_is_Vant,Am_is_Pmon),((Am_va_Usch,Am_di_Vrob),Am_va_Clsp))),(((Am_my_Ppol,(Am_my_ddis,Am_my_Ppal)),(Am_th_Tqua,Am_di_Pess)),(((Am_tu_Hver,Am_ar_Mbal),Am_is_Fnol),(Am_hi_Gfon,(Am_di_Acas,Am_is_Sram))))),((((EE_ap_Rram,EE_is_Drot),(EE_br_Stet,EE_is_Tglo)),(EE_ap_Ttra,(EE_ce_Chsp,EE_ce_Rhet))),(((Ex_ja_Jbah,(Ex_ja_Rame,(Ex_ja_Secu,Ex_ja_Jli…
DS1 - SEL+	585995	(Pl_gl, (Op*, REST))	((((Op_nu_Falb,(((Op_fu_Pspa,Op_fu_Bden),Op_fu_Rirr),((Op_fu_spom,(Op_fu_scer,(Op_fu_afum,Op_fu_ncra))),(Op_fu_Mglo,(Op_fu_Mmel,Op_fu_lbic))))),(((Op_ic_Sarc,Op_ic_Cowc),(Op_ch_mbre,Op_ch_Sros)),((((Op_me_nvec,Op_me_Hvul),(Op_me_Mlei,Op_me_Ppil)),(Op_me_Aque,(Op_me_Ocar,Op_me_tadh))),(((Op_me_Skow,Op_me_Bflo),(Op_me_hsap,Op_me_cint)),(((Op_me_cele,Op_me_sman),Op_me_dmel),(Op_me_Ctel,Op_me_Acal)))…
DS1 - SEL+	586068	((EE_ap_Rram, EE_is_Drot), REST)	(((((((Am_th_Tqua,Am_is_Vant),(Am_is_Pmon,Am_di_Pess)),(((Am_di_Mspa,Am_di_Vexi),(Am_di_Naes,Am_di_Patl)),(Am_va_Clsp,(Am_di_Vrob,Am_va_Usch)))),(((Am_tu_Hver,Am_is_Fnol),(Am_my_Ppol,(Am_my_Ppal,Am_my_ddis))),(((Am_di_Acas,Am_is_Sram),Am_hi_Gfon),(Am_ar_Mbal,(Am_ar_ehis,Am_ar_Enut))))),((((((Ex_pa_Hmel,Ex_pa_Tfoe),Ex_pa_tvag),((Ex_fo_Ssal,Ex_fo_glae),(Op_fu_Npar,(Op_fu_Ncer,Op_fu_ecun)))),Op_nu_F…
DS1 - SEL+	586080	(Pl_gl, (Op*, REST))	((Pl_gl_Cglo,(Pl_gl_Cpad,Pl_gl_Gnos)),(((Op_nu_Falb,(((Op_fu_Bden,Op_fu_Pspa),Op_fu_Rirr),((Op_fu_Mglo,(Op_fu_lbic,Op_fu_Mmel)),(Op_fu_spom,(Op_fu_scer,(Op_fu_ncra,Op_fu_afum)))))),(((Op_ic_Sarc,Op_ic_Cowc),(Op_ch_Sros,Op_ch_mbre)),((((Op_me_Ppil,Op_me_Mlei),(Op_me_nvec,Op_me_Hvul)),(Op_me_Aque,(Op_me_tadh,Op_me_Ocar))),(((Op_me_cint,Op_me_hsap),(Op_me_Bflo,Op_me_Skow)),((Op_me_Acal,Op_me_Ctel),(…
DS1 - SEL+	586157	((EE_ap_Rram, EE_is_Drot), REST)	((EE_is_Drot,EE_ap_Rram),((((((((Ex_ja_Rame,(Ex_ja_Jlib,Ex_ja_Secu)),Ex_ja_Jbah),((Ex_he_Pcos,Ex_he_Smar),Ex_he_Ngru)),((Ex_eu_Egym,Ex_eu_Egra),(Ex_eu_Ndes,(Ex_eu_tbru,Ex_eu_lmaj)))),(((EE_br_Stet,(Ex_ma_Mjak,Ex_ma_Mcal)),(EE_is_Tglo,EE_ap_Ftro)),(Am_hi_Gfon,(Am_is_Sram,Am_di_Acas)))),((((Am_va_Clsp,(Am_di_Vrob,Am_va_Usch)),Am_th_Tqua),((Am_is_Fnol,Am_ar_Mbal),(Am_my_Ppol,(Am_my_Ppal,Am_my_ddis))…
DS1 - SEL+	586288	(Pl_gl, (Pl_gr, REST))	((Pl_gl_Cglo,(Pl_gl_Gnos,Pl_gl_Cpad)),((((Pl_gr_micr,Pl_gr_Npyr),(Pl_gr_vcar,Pl_gr_Cvar)),(Pl_gr_Mver,(Pl_gr_Corb,(((Pl_gr_rcom,Pl_gr_atha),Pl_gr_Atri),Pl_gr_ppat)))),((((((Am_di_Pess,Am_is_Fnol),(Am_my_Ppol,(Am_my_Ppal,Am_my_ddis))),((Am_th_Tqua,Am_tu_Hver),((Am_is_Sram,Am_di_Acas),Am_hi_Gfon))),((((Am_di_Naes,Am_di_Patl),Am_di_Mspa),((Am_ar_ehis,Am_ar_Enut),Am_di_Vexi)),((Am_va_Clsp,(Am_va_Usch…
DS1 - SEL+	586341	((EE_ap_Rram, EE_is_Drot), REST)	(((((((EE_ap_Ttra,(Pl_gl_Cglo,(Pl_gl_Cpad,Pl_gl_Gnos))),(EE_ce_Chsp,EE_ce_Rhet)),((((EE_cr_Rlen,EE_cr_Ccur),EE_cr_Hand),(EE_ka_Rtru,EE_is_Pbil)),(Pl_rh_Gsul,(((Pl_rh_Paer,Pl_rh_Rmac),Pl_rh_Ccoe),((Pl_rh_Pyez,Pl_rh_Ccho),Pl_rh_Rmar))))),((((Ex_ox_Mono,Ex_is_Tpyr),EE_is_Tmar),((EE_ha_Crho,EE_ha_Pspa),((EE_ha_Pcar,EE_ha_Ehux),(EE_ha_Pant,EE_ha_Cpol)))),(((EE_is_Tsub,Pl_gr_Mver),((((Pl_gr_rcom,Pl_gr_…
DS1 - SEL+	586571	((EE_ap_Rram, EE_is_Drot), REST)	((((((Am_th_Tqua,Am_di_Vexi),(Am_di_Mspa,(Am_di_Naes,Am_di_Patl))),((Am_is_Pmon,Am_is_Vant),((Am_di_Vrob,Am_va_Usch),Am_va_Clsp))),((((Am_is_Sram,Am_di_Acas),Am_hi_Gfon),(Am_ar_Mbal,Am_tu_Hver)),((Am_my_Ppol,(Am_my_ddis,Am_my_Ppal)),(Am_is_Fnol,Am_di_Pess)))),((((((Ex_ma_Mjak,Ex_ma_Mcal),EE_ap_Ftro),((Op_fu_Rirr,(Op_fu_Pspa,Op_fu_Bden)),((Op_fu_spom,((Op_fu_ncra,Op_fu_afum),Op_fu_scer)),(Op_fu_Mg…
DS1 - SEL+	586575	((EE_ap_Rram, EE_is_Drot), REST)	((((((Am_is_Vant,Am_is_Pmon),(Am_va_Clsp,(Am_di_Vrob,Am_va_Usch))),(Am_th_Tqua,(Am_hi_Gfon,(Am_di_Acas,Am_is_Sram)))),(((Am_di_Mspa,(Am_di_Naes,Am_di_Patl)),(Am_di_Vexi,Am_di_Pess)),(((Am_tu_Hver,Am_ar_Mbal),Am_is_Fnol),(Am_my_Ppol,(Am_my_ddis,Am_my_Ppal))))),((((((Op_ch_Sros,Op_ch_mbre),(Ex_ma_Mjak,Ex_ma_Mcal)),(Op_ic_Sarc,Op_ic_Cowc)),((((Op_me_Mlei,Op_me_Ppil),(Op_me_nvec,Op_me_Hvul)),(Op_me_A…
DS1 - SEL+	586772	(Ex_he*, REST)	(Ex_he_Smar,((Ex_he_Ngru,Ex_he_Pcos),((((((Op_ic_Sarc,Op_ic_Cowc),((Op_ch_mbre,Op_ch_Sros),EE_is_Tglo)),(((Op_me_Aque,(Op_me_tadh,Op_me_Ocar)),((Op_me_Mlei,Op_me_Ppil),(Op_me_nvec,Op_me_Hvul))),((((Op_me_cele,Op_me_sman),Op_me_dmel),(Op_me_Acal,Op_me_Ctel)),((Op_me_Skow,Op_me_Bflo),(Op_me_hsap,Op_me_cint))))),((((EE_br_Stet,((Ex_is_Tpyr,Ex_ox_Mono),EE_is_Tmar)),Op_nu_Falb),((Ex_pa_tvag,(Ex_pa_Tfo…
DS1 - SEL+	586830	(Ex_he*, REST)	(((Ex_he_Ngru,Ex_he_Pcos),((((((Pl_rh_Gsul,(((Pl_rh_Pyez,Pl_rh_Ccho),Pl_rh_Rmar),(Pl_rh_Ccoe,(Pl_rh_Rmac,Pl_rh_Paer)))),((EE_ce_Chsp,EE_ce_Rhet),EE_ap_Ttra)),((((EE_ha_Ehux,EE_ha_Pcar),(EE_ha_Pant,EE_ha_Cpol)),(EE_ha_Crho,EE_ha_Pspa)),(((Ex_eu_lmaj,Ex_eu_tbru),Ex_eu_Ndes),(Ex_eu_Egym,Ex_eu_Egra)))),((((Pl_gl_Cglo,(Pl_gl_Gnos,Pl_gl_Cpad)),(EE_is_Tsub,EE_is_Pbil)),((EE_cr_Hand,(EE_cr_Ccur,EE_cr_Rle…
DS1 - SEL+	586859	((EE_ap_Rram, EE_is_Drot), REST)	((EE_ap_Rram,EE_is_Drot),(((((Am_va_Clsp,(Am_di_Vrob,Am_va_Usch)),(Am_is_Vant,Am_th_Tqua)),((Am_di_Patl,Am_di_Naes),(Am_di_Vexi,Am_di_Mspa))),(((Am_is_Pmon,Am_di_Pess),(Am_hi_Gfon,(Am_is_Sram,Am_di_Acas))),((Am_is_Fnol,(Am_tu_Hver,Am_ar_Mbal)),((Am_my_Ppal,Am_my_ddis),Am_my_Ppol)))),(((((((Sr_ch_Vbra,(Sr_ap_cmur,(Sr_ap_tgon,Sr_ap_pfal))),(((Sr_di_Shan,Sr_di_Pbei),(Sr_di_Gcat,(Sr_di_Lpol,Sr_di_Pba…
DS1 - SEL+	586902	((EE_ap_Rram, EE_is_Drot), REST)	((EE_ap_Rram,EE_is_Drot),((((((Am_is_Fnol,Am_di_Pess),((Am_ar_Mbal,Am_tu_Hver),(Am_my_Ppol,(Am_my_Ppal,Am_my_ddis)))),(((Ex_ja_Jbah,((Ex_ja_Jlib,Ex_ja_Secu),Ex_ja_Rame)),(EE_is_Tglo,(Am_ar_ehis,Am_ar_Enut))),(((Ex_eu_Ndes,(Ex_eu_lmaj,Ex_eu_tbru)),(Ex_eu_Egra,Ex_eu_Egym)),((Ex_he_Pcos,Ex_he_Smar),Ex_he_Ngru)))),(((Am_th_Tqua,(Am_is_Pmon,Am_is_Vant)),(Am_va_Clsp,(Am_va_Usch,Am_di_Vrob))),((Am_hi_Gf…
DS1 - SEL+	586970	(Pl_rh, REST)	(((((((Op_nu_Falb,((Op_fu_Ncer,Op_fu_ecun),Op_fu_Npar)),((Op_fu_Rirr,(Op_fu_Pspa,Op_fu_Bden)),((((Op_fu_afum,Op_fu_ncra),Op_fu_scer),Op_fu_spom),((Op_fu_lbic,Op_fu_Mmel),Op_fu_Mglo)))),((((Op_me_Aque,(Op_me_Ocar,Op_me_tadh)),((Op_me_Mlei,Op_me_Ppil),(Op_me_Hvul,Op_me_nvec))),((((Op_me_cele,Op_me_sman),Op_me_dmel),(Op_me_Ctel,Op_me_Acal)),((Op_me_hsap,Op_me_cint),(Op_me_Bflo,Op_me_Skow)))),((Op_ic…
DS1 - SEL+	587111	((EE_ap_Rram, EE_is_Drot), REST)	((((((((Ex_he_Ngru,(Ex_he_Pcos,Ex_he_Smar)),(((Ex_pa_Hmel,Ex_pa_Tfoe),Ex_pa_tvag),(Ex_fo_Ssal,Ex_fo_glae))),(((Am_ar_ehis,Am_ar_Enut),((Op_fu_Ncer,Op_fu_ecun),Op_fu_Npar)),((Ex_eu_Egra,Ex_eu_Egym),((Ex_eu_tbru,Ex_eu_lmaj),Ex_eu_Ndes)))),(((EE_is_Tglo,(Ex_ja_Jbah,((Ex_ja_Secu,Ex_ja_Jlib),Ex_ja_Rame))),(Sr_ci_Slem,Sr_ci_tthe)),((Sr_ch_Vbra,((Sr_ap_pfal,Sr_ap_tgon),Sr_ap_cmur)),(((Sr_di_Gcat,(Sr_di_…
DS1 - SEL+	587229	(Pl_gl, (Pl_gr, REST))	(((((Pl_gr_Npyr,Pl_gr_micr),(Pl_gr_Cvar,Pl_gr_vcar)),(Pl_gr_Mver,(Pl_gr_Corb,(Pl_gr_ppat,(Pl_gr_Atri,(Pl_gr_rcom,Pl_gr_atha)))))),((((((((Ex_he_Smar,Ex_he_Pcos),Ex_he_Ngru),(EE_is_Tglo,(Ex_ja_Jbah,(Ex_ja_Rame,(Ex_ja_Secu,Ex_ja_Jlib))))),((Ex_eu_Egra,Ex_eu_Egym),((Ex_eu_lmaj,Ex_eu_tbru),Ex_eu_Ndes))),(((EE_ka_Rtru,EE_is_Pbil),((EE_cr_Rlen,EE_cr_Ccur),EE_cr_Hand)),((((Pl_rh_Ccho,Pl_rh_Pyez),Pl_rh_R…
DS1 - SEL+	588610	(Ex_he*, REST)	(Ex_he_Smar,((Ex_he_Ngru,Ex_he_Pcos),(((((((Am_di_Naes,Am_di_Patl),(Am_di_Mspa,Am_di_Vexi)),((Am_is_Vant,Am_th_Tqua),(Am_va_Clsp,(Am_va_Usch,Am_di_Vrob)))),((Am_hi_Gfon,(Am_is_Sram,Am_di_Acas)),(Am_is_Pmon,((Ex_is_Tpyr,Ex_ox_Mono),EE_is_Tmar)))),((((EE_ce_Rhet,EE_ce_Chsp),EE_ap_Ttra),(EE_ap_Ftro,Am_di_Pess)),((Am_my_Ppol,(Am_my_ddis,Am_my_Ppal)),(Am_is_Fnol,(Am_ar_Mbal,Am_tu_Hver))))),(((((Ex_eu_…
DS2 - RAN+	394393	(Op_fu*,(Op*, REST))	(Op_fu_Pspa,((((Op_ic_Cowc,Op_ch_mbre),(((Op_me_Odio,(Op_me_Lbai,Op_me_Cfol)),((Op_me_Hech,Op_me_Hvul),(Op_me_Ocar,Op_me_Lcha))),(((((Op_me_agam,Op_me_cpip),Op_me_amel),Op_me_Tspi),Op_me_Hrob),(Op_me_Bflo,(Op_me_ggal,(Op_me_oana,(Op_me_rnor,(Op_me_ecab,(Op_me_ptro,Op_me_mmul))))))))),((((((EE_is_Tsub,EE_ap_Ttra),(Am_ar_Mbal,(Am_ar_Enut,Am_ar_ehis))),(((Op_fu_ebie,Op_fu_eint),(Ex_fo_Ssal,(Ex_fo_gl…
DS2 - RAN+	394429	(Op_fu*,(Op*, REST))	(Op_fu_Pspa,(((Op_fu_calb,Op_fu_aory),(Op_fu_Mglo,((Op_fu_Mmel,Op_fu_Pgra),((Op_fu_cneg,Op_fu_cneo),(Op_fu_Dspa,(Op_fu_pchr,Op_fu_lbic)))))),(((Op_ic_Cowc,Op_ch_mbre),((((Op_me_Hvul,Op_me_Hech),(Op_me_Cfol,Op_me_Lbai)),(Op_me_Odio,(Op_me_Ocar,Op_me_Lcha))),((Op_me_Hrob,(Op_me_Tspi,(Op_me_amel,(Op_me_agam,Op_me_cpip)))),((Op_me_ggal,(Op_me_oana,(Op_me_rnor,(Op_me_ecab,(Op_me_mmul,Op_me_ptro))))),O…
DS2 - RAN+	394620	(Op_fu*,(Op*, REST))	(Op_fu_Pspa,(((Op_fu_aory,Op_fu_calb),(Op_fu_Mglo,((Op_fu_Mmel,Op_fu_Pgra),((Op_fu_cneo,Op_fu_cneg),(Op_fu_Dspa,(Op_fu_pchr,Op_fu_lbic)))))),((((((((Ex_he_Smar,Ex_he_Slip),(Ex_ja_Jbah,(Ex_ja_Haro,Ex_ja_Secu))),(EE_ap_Rram,(Op_fu_eint,Op_fu_ebie))),((Ex_pa_Hmel,(Ex_fo_Ssal,(Ex_fo_glab,(Ex_fo_glae,Ex_fo_glam)))),(Ex_eu_Ndes,(((Ex_eu_lbra,(Ex_eu_lmex,Ex_eu_lmaj)),Ex_eu_Scul),(Ex_eu_tcru,((Ex_eu_tbru…
DS2 - RAN+	394879	(Op_fu*,(Op*, REST))	(Op_fu_Pspa,(((Op_fu_aory,Op_fu_calb),(((Op_fu_Mmel,Op_fu_Pgra),((Op_fu_cneg,Op_fu_cneo),(Op_fu_Dspa,(Op_fu_pchr,Op_fu_lbic)))),Op_fu_Mglo)),(((Op_ch_mbre,Op_ic_Cowc),((((Op_me_Ocar,Op_me_Lcha),Op_me_Odio),((Op_me_Cfol,Op_me_Lbai),(Op_me_Hech,Op_me_Hvul))),((Op_me_Bflo,(Op_me_ggal,(Op_me_oana,(Op_me_rnor,(Op_me_ecab,(Op_me_ptro,Op_me_mmul)))))),(Op_me_Hrob,(Op_me_Tspi,(Op_me_amel,(Op_me_agam,Op_m…
DS2 - RAN+	395001	(Op_fu*,(Op*, REST))	(((((Op_ic_Cowc,Op_ch_mbre),(((Op_me_Hrob,(((Op_me_agam,Op_me_cpip),Op_me_amel),Op_me_Tspi)),(Op_me_Bflo,(Op_me_ggal,(Op_me_oana,(Op_me_rnor,(Op_me_ecab,(Op_me_mmul,Op_me_ptro))))))),(((Op_me_Cfol,Op_me_Lbai),Op_me_Odio),((Op_me_Hvul,Op_me_Hech),(Op_me_Lcha,Op_me_Ocar))))),((((((EE_is_Tglo,(Ex_he_Slip,Ex_he_Smar)),(EE_ap_Rram,EE_ap_Ftro)),(((Am_ar_Enut,Am_ar_ehis),Am_ar_Mbal),((Ex_ja_Jbah,(Ex_ja_…
DS2 - RAN+	395265	(Op_fu*,(Op*, REST))	(Op_fu_Pspa,(((((((((Ex_ja_Jbah,(Ex_ja_Haro,Ex_ja_Secu)),(Ex_is_Tpyr,EE_is_Tmar)),EE_ap_Rram),(((Op_fu_eint,Op_fu_ebie),EE_ap_Ftro),(Ex_pa_Hmel,(Ex_fo_Ssal,(Ex_fo_glab,(Ex_fo_glam,Ex_fo_glae)))))),((((Ex_he_Slip,Ex_he_Smar),EE_is_Tglo),((Am_ar_ehis,Am_ar_Enut),Am_ar_Mbal)),(EE_ap_Ttra,(Ex_eu_Ndes,((Ex_eu_Scul,((Ex_eu_lmex,Ex_eu_lmaj),Ex_eu_lbra)),((Ex_eu_tviv,(Ex_eu_tbrg,Ex_eu_tbru)),Ex_eu_tcru))…
DS2 - RAN+	395355	(Op_fu*,(Op*, REST))	(Op_fu_Pspa,((((((((Am_ar_Enut,Am_ar_ehis),(Am_ar_Mbal,EE_ap_Ftro)),((EE_ap_Ttra,EE_is_Tglo),EE_ap_Rram)),((((Ex_eu_Ndes,(((Ex_eu_tviv,(Ex_eu_tbrg,Ex_eu_tbru)),Ex_eu_tcru),(Ex_eu_Scul,((Ex_eu_lmex,Ex_eu_lmaj),Ex_eu_lbra)))),(Ex_he_Smar,Ex_he_Slip)),(Ex_pa_Hmel,((Ex_fo_glab,(Ex_fo_glae,Ex_fo_glam)),Ex_fo_Ssal))),(((Op_fu_eint,Op_fu_ebie),(Ex_ja_Jbah,(Ex_ja_Secu,Ex_ja_Haro))),(EE_is_Tmar,Ex_is_Tpyr…
DS2 - RAN+	395629	(Op_fu*,(Op*, REST))	(Op_fu_Pspa,((((((((EE_ce_Rhet,EE_ce_Acsp),(Pl_gl_Cglo,Pl_gl_Gnos)),(EE_cr_Gspb,((EE_cr_Htep,EE_cr_Ccur),(EE_cr_Rlen,EE_cr_Hphi)))),(((Pl_gr_Mver,Pl_gr_atha),((Pl_gr_Psal,(Pl_gr_Pspf,(Pl_gr_Pspa,Pl_gr_Cvar))),(Pl_gr_Csti,((Pl_gr_Bpra,Pl_gr_otau),(Pl_gr_Mspa,Pl_gr_Mpus))))),(Pl_rh_cmer,((Pl_rh_Rmar,Pl_rh_Rhod),(Pl_rh_Emad,Pl_rh_Paer))))),((((Sr_ci_tthe,(Sr_ci_Ehar,(Sr_ci_Slem,Sr_ci_Otri))),((Sr_ap…
DS2 - RAN+	395718	(Op_fu*,(Op*, REST))	(Op_fu_Pspa,(((((Op_fu_Mmel,Op_fu_Pgra),((Op_fu_cneg,Op_fu_cneo),((Op_fu_pchr,Op_fu_lbic),Op_fu_Dspa))),Op_fu_Mglo),(Op_fu_aory,Op_fu_calb)),((((((Am_th_Tqua,((Am_di_Acas,Am_is_Sram),(Am_hi_Gfon,Am_di_Endo))),((Am_is_Vant,(Am_di_Vrob,Am_va_Usch)),((Am_di_Vbac,Am_di_Vexi),(Am_di_Patl,Am_di_Mspa)))),(((Am_di_Pess,Am_is_Fflu),(Am_is_Fnol,Am_is_Fsin)),(Am_ar_Mbal,((Am_my_Dpur,Am_my_ddis),(Am_my_Asub,…
DS2 - RAN+	395841	(Op_fu*,(Op*, REST))	(Op_fu_Pspa,(((Op_fu_calb,Op_fu_aory),(Op_fu_Mglo,(((Op_fu_Dspa,(Op_fu_pchr,Op_fu_lbic)),(Op_fu_cneo,Op_fu_cneg)),(Op_fu_Mmel,Op_fu_Pgra)))),(((((((Am_th_Tqua,Am_is_Vant),(Am_va_Usch,Am_di_Vrob)),((Am_di_Vbac,Am_di_Vexi),(Am_di_Patl,Am_di_Mspa))),(((Am_di_Acas,Am_is_Sram),(Am_di_Endo,Am_hi_Gfon)),((Am_di_Pess,(Am_is_Fsin,Am_is_Fnol)),(Am_is_Fflu,((Am_my_Asub,Am_my_Ppal),(Am_my_Dpur,Am_my_ddis))))…
DS2 - RAN+	395847	(Op_fu*,(Op*, REST))	(((((Op_ch_mbre,Op_ic_Cowc),((((Op_me_Tspi,((Op_me_cpip,Op_me_agam),Op_me_amel)),Op_me_Hrob),(Op_me_Bflo,(Op_me_ggal,(Op_me_oana,(Op_me_rnor,(Op_me_ecab,(Op_me_mmul,Op_me_ptro))))))),(((Op_me_Lbai,Op_me_Cfol),(Op_me_Hvul,Op_me_Hech)),(Op_me_Odio,(Op_me_Ocar,Op_me_Lcha))))),((((((Ex_eu_Ndes,((Ex_eu_tcru,((Ex_eu_tbrg,Ex_eu_tbru),Ex_eu_tviv)),(Ex_eu_Scul,(Ex_eu_lbra,(Ex_eu_lmaj,Ex_eu_lmex))))),(EE_a…
DS2 - RAN+	395854	(Op_fu*,(Op*, REST))	(Op_fu_Pspa,((((((Op_me_Bflo,(Op_me_ggal,(Op_me_oana,(Op_me_rnor,(Op_me_ecab,(Op_me_mmul,Op_me_ptro)))))),(Op_me_Hrob,(Op_me_Tspi,(Op_me_amel,(Op_me_agam,Op_me_cpip))))),((Op_me_Ocar,(Op_me_Lcha,(Op_me_Lbai,Op_me_Cfol))),(Op_me_Odio,(Op_me_Hech,Op_me_Hvul)))),(Op_ic_Cowc,Op_ch_mbre)),(((((((Am_is_Fsin,Am_is_Fnol),Am_is_Fflu),((Am_my_Asub,Am_my_Ppal),(Am_my_ddis,Am_my_Dpur))),((Am_is_Sram,Am_di_Ac…
DS2 - RAN+	395893	(Op_fu*,(Op*, REST))	(((((((((Sr_st_Pult,(EE_ha_Crho,EE_ha_Plut)),((EE_ha_Clep,(EE_ha_Ispa,EE_ha_Ehux)),((EE_ha_Unid,EE_ha_Pant),EE_ha_Ppar))),((Sr_st_Chys,(Sr_st_Arad,((Sr_st_Acof,Sr_st_Apal),(Sr_st_Npun,Sr_st_Fcyl)))),(((Sr_st_Ospa,Sr_st_Spus),(Sr_st_Fser,Sr_st_Esil)),((Sr_st_Sspa,Sr_st_Ngad),(Sr_st_Fspa,Sr_st_Rmar))))),((((((Pl_gr_Mspa,Pl_gr_Mpus),(Pl_gr_otau,Pl_gr_Bpra)),Pl_gr_Csti),(Pl_gr_Psal,((Pl_gr_Pspa,Pl_gr…
DS2 - RAN+	395972	(Op_fu*,(Op*, REST))	(Op_fu_Pspa,((((Op_ch_mbre,Op_ic_Cowc),((((Op_me_Cfol,Op_me_Lbai),(Op_me_Hvul,Op_me_Hech)),((Op_me_Lcha,Op_me_Ocar),Op_me_Odio)),((Op_me_Hrob,((Op_me_amel,(Op_me_cpip,Op_me_agam)),Op_me_Tspi)),((((Op_me_rnor,(Op_me_ecab,(Op_me_ptro,Op_me_mmul))),Op_me_oana),Op_me_ggal),Op_me_Bflo)))),(((((EE_ap_Rram,(((Ex_fo_glab,(Ex_fo_glae,Ex_fo_glam)),Ex_fo_Ssal),Ex_pa_Hmel)),((Op_fu_eint,Op_fu_ebie),(Ex_is_Tp…
DS2 - RAN+	396145	(Op_fu*,(Op*, REST))	(Op_fu_Pspa,((((((((Am_di_Patl,Am_di_Mspa),((Am_di_Vexi,Am_di_Vbac),Am_is_Vant)),((Am_di_Pess,Am_th_Tqua),(Am_va_Usch,Am_di_Vrob))),((((Am_my_Ppal,Am_my_Asub),(Am_my_Dpur,Am_my_ddis)),((Am_is_Fsin,Am_is_Fnol),Am_is_Fflu)),((Am_di_Endo,Am_hi_Gfon),(Am_is_Sram,Am_di_Acas)))),((((EE_is_Tglo,(Ex_fo_Ssal,(Ex_fo_glab,(Ex_fo_glam,Ex_fo_glae)))),(EE_ap_Ftro,EE_ap_Rram)),(((Ex_he_Slip,Ex_he_Smar),Ex_pa_Hm…
DS2 - RAN+	396315	(Pl_gl*,(Op*,REST))	(Pl_gl_Gnos,(Pl_gl_Cglo,(((Op_fu_Pspa,((Op_fu_aory,Op_fu_calb),(Op_fu_Mglo,((Op_fu_Pgra,Op_fu_Mmel),((Op_fu_Dspa,(Op_fu_pchr,Op_fu_lbic)),(Op_fu_cneo,Op_fu_cneg)))))),((Op_ch_mbre,Op_ic_Cowc),(((Op_me_Bflo,(Op_me_ggal,(Op_me_oana,(Op_me_rnor,(Op_me_ecab,(Op_me_ptro,Op_me_mmul)))))),(Op_me_Hrob,(Op_me_Tspi,(Op_me_amel,(Op_me_agam,Op_me_cpip))))),(((Op_me_Cfol,Op_me_Lbai),(Op_me_Hech,Op_me_Hvul)),(…
DS2 - RAN+	396377	(Op_fu*,(Op*, REST))	(Op_fu_Pspa,((((Op_ch_mbre,Op_ic_Cowc),((((Op_me_Lbai,Op_me_Cfol),Op_me_Odio),((Op_me_Hvul,Op_me_Hech),(Op_me_Ocar,Op_me_Lcha))),((Op_me_Bflo,(Op_me_ggal,(Op_me_oana,(Op_me_rnor,(Op_me_ecab,(Op_me_mmul,Op_me_ptro)))))),(Op_me_Hrob,(Op_me_Tspi,((Op_me_cpip,Op_me_agam),Op_me_amel)))))),(((((((Am_di_Vexi,Am_di_Vbac),(Am_di_Patl,Am_di_Mspa)),((Am_va_Usch,Am_di_Vrob),Am_is_Vant)),(((Am_is_Sram,Am_di_A…
DS2 - RAN+	396408	(Op_fu*,(Op*, REST))	(Op_fu_Pspa,(((Op_fu_aory,Op_fu_calb),(Op_fu_Mglo,((Op_fu_Mmel,Op_fu_Pgra),((Op_fu_Dspa,(Op_fu_pchr,Op_fu_lbic)),(Op_fu_cneg,Op_fu_cneo))))),(((((((Ex_pa_Hmel,((Op_fu_eint,Op_fu_ebie),((Ex_fo_glab,(Ex_fo_glam,Ex_fo_glae)),Ex_fo_Ssal))),((Ex_he_Smar,Ex_he_Slip),(((((Ex_eu_lmaj,Ex_eu_lmex),Ex_eu_lbra),Ex_eu_Scul),(Ex_eu_tcru,(Ex_eu_tviv,(Ex_eu_tbrg,Ex_eu_tbru)))),Ex_eu_Ndes))),(((Ex_ja_Jbah,(Ex_ja_…
DS2 - RAN+	396449	(Op_fu*,(Op*, REST))	(Op_fu_Pspa,((((((((Ex_eu_Ndes,((Ex_eu_tcru,(Ex_eu_tviv,(Ex_eu_tbrg,Ex_eu_tbru))),(Ex_eu_Scul,(Ex_eu_lbra,(Ex_eu_lmex,Ex_eu_lmaj))))),(Ex_pa_Hmel,((Ex_fo_glab,(Ex_fo_glae,Ex_fo_glam)),Ex_fo_Ssal))),(EE_ap_Rram,((Op_fu_eint,Op_fu_ebie),(Ex_he_Slip,Ex_he_Smar)))),(((Ex_is_Tpyr,EE_is_Tmar),EE_ap_Ftro),((EE_is_Tglo,(Ex_ja_Jbah,(Ex_ja_Haro,Ex_ja_Secu))),EE_ap_Ttra))),((((Am_is_Fsin,Am_is_Fnol),(Am_di_…
DS2 - RAN+	396629	(Op_fu*,(Op*, REST))	(Op_fu_Pspa,((((Op_ic_Cowc,Op_ch_mbre),((((Op_me_Ocar,Op_me_Lcha),Op_me_Odio),((Op_me_Hech,Op_me_Hvul),(Op_me_Cfol,Op_me_Lbai))),((Op_me_Bflo,(Op_me_ggal,(Op_me_oana,(Op_me_rnor,(Op_me_ecab,(Op_me_ptro,Op_me_mmul)))))),(Op_me_Hrob,(Op_me_Tspi,(Op_me_amel,(Op_me_agam,Op_me_cpip))))))),((((((EE_is_Tmar,Ex_is_Tpyr),(Am_ar_Enut,Am_ar_ehis)),(Am_di_Pess,Am_ar_Mbal)),(((EE_is_Tglo,EE_ap_Ftro),EE_ap_Rra…
DS2 - RAN+	396856	(Pl_gl*,(Pl_gr,REST))	(((((Pl_gr_atha,Pl_gr_Mver),((Pl_gr_Csti,((Pl_gr_Bpra,Pl_gr_otau),(Pl_gr_Mspa,Pl_gr_Mpus))),(((Pl_gr_Cvar,Pl_gr_Pspa),Pl_gr_Pspf),Pl_gr_Psal))),(((((Sr_ci_tthe,(Sr_ci_Ehar,(Sr_ci_Slem,Sr_ci_Otri))),((Sr_ap_chom,(Sr_ap_Eten,(Sr_ap_Labb,Sr_ap_Gnip))),((Sr_di_Kmic,Sr_di_Amas),((Sr_di_Bnut,Sr_di_Shan),(Sr_di_Pbei,((Sr_di_Lpol,Sr_di_Aost),Sr_di_Gspi)))))),((((EE_ha_Plut,EE_ha_Crho),Sr_st_Pult),(((EE_h…
DS2 - RAN+	396899	(Pl_gl*,(Pl_gr,REST))	((Pl_gl_Cglo,((((((((Sr_di_Amas,Sr_di_Kmic),(((Sr_di_Gspi,(Sr_di_Aost,Sr_di_Lpol)),Sr_di_Pbei),(Sr_di_Shan,Sr_di_Bnut))),((Sr_ap_Eten,(Sr_ap_Gnip,Sr_ap_Labb)),Sr_ap_chom)),(Sr_ci_tthe,((Sr_ci_Slem,Sr_ci_Otri),Sr_ci_Ehar))),(((Sr_st_Chys,(Sr_st_Arad,((Sr_st_Apal,Sr_st_Acof),(Sr_st_Npun,Sr_st_Fcyl)))),(((Sr_st_Ospa,Sr_st_Spus),Sr_st_Ngad),((Sr_st_Rmar,Sr_st_Fspa),(Sr_st_Sspa,(Sr_st_Fser,Sr_st_Esil)…
DS2 - RAN+	397007	(Pl_gl*,(Op*,REST))	((Pl_gl_Cglo,((((Op_ic_Cowc,Op_ch_mbre),(((Op_me_Odio,(Op_me_Hvul,Op_me_Hech)),((Op_me_Lcha,(Op_me_Cfol,Op_me_Lbai)),Op_me_Ocar)),((Op_me_Bflo,(Op_me_ggal,(Op_me_oana,(Op_me_rnor,(Op_me_ecab,(Op_me_mmul,Op_me_ptro)))))),(Op_me_Hrob,(Op_me_Tspi,((Op_me_cpip,Op_me_agam),Op_me_amel)))))),(Op_fu_Pspa,((Op_fu_aory,Op_fu_calb),(Op_fu_Mglo,(((Op_fu_cneg,Op_fu_cneo),(Op_fu_Dspa,(Op_fu_lbic,Op_fu_pchr))),…
DS2 - RAN+	397038	(Op_fu*,(Op*, REST))	(Op_fu_Pspa,(((Op_fu_calb,Op_fu_aory),(Op_fu_Mglo,(((Op_fu_cneg,Op_fu_cneo),(Op_fu_Dspa,(Op_fu_pchr,Op_fu_lbic))),(Op_fu_Pgra,Op_fu_Mmel)))),(((Op_ch_mbre,Op_ic_Cowc),(((Op_me_Odio,(Op_me_Hvul,Op_me_Hech)),((Op_me_Lcha,(Op_me_Lbai,Op_me_Cfol)),Op_me_Ocar)),((Op_me_Hrob,(Op_me_Tspi,((Op_me_cpip,Op_me_agam),Op_me_amel))),(Op_me_Bflo,(Op_me_ggal,(Op_me_oana,(Op_me_rnor,(Op_me_ecab,(Op_me_mmul,Op_me_…
DS2 - RAN+	397085	(Pl_gl*,(Pl_gr,REST))	(Pl_gl_Gnos,((((Pl_gr_Mver,Pl_gr_atha),((((Pl_gr_Mpus,Pl_gr_Mspa),(Pl_gr_otau,Pl_gr_Bpra)),Pl_gr_Csti),((Pl_gr_Pspf,(Pl_gr_Cvar,Pl_gr_Pspa)),Pl_gr_Psal))),(((((EE_ce_Rhet,EE_ce_Acsp),(Pl_rh_cmer,((Pl_rh_Paer,Pl_rh_Emad),(Pl_rh_Rmar,Pl_rh_Rhod)))),((EE_cr_Gspb,((EE_cr_Hphi,EE_cr_Rlen),(EE_cr_Ccur,EE_cr_Htep))),((Sr_rh_Crep,Sr_rh_Lamo),((Sr_rh_Bmar,Sr_rh_Cten),((Sr_rh_Pmar,Sr_rh_Bmot),Sr_rh_Gcom)))…
DS2 - RAN+	397096	(Op_fu*,(Op*, REST))	(Op_fu_Pspa,(((((((((EE_ha_Plut,EE_ha_Crho),EE_is_Tsub),((EE_ha_Ppar,(EE_ha_Unid,EE_ha_Pant)),(EE_ha_Clep,(EE_ha_Ehux,EE_ha_Ispa)))),(((Pl_gl_Gnos,Pl_gl_Cglo),EE_is_Tglo),(((EE_cr_Rlen,EE_cr_Hphi),(EE_cr_Ccur,EE_cr_Htep)),EE_cr_Gspb))),(((EE_ce_Acsp,EE_ce_Rhet),(Pl_rh_cmer,((Pl_rh_Emad,Pl_rh_Paer),(Pl_rh_Rhod,Pl_rh_Rmar)))),((Pl_gr_Mver,Pl_gr_atha),((Pl_gr_Csti,((Pl_gr_Mpus,Pl_gr_Mspa),(Pl_gr_ota…
DS2 - RAN+	397115	(Pl_gl*,(Pl_gr,REST))	(Pl_gl_Gnos,((((((((Am_ar_Mbal,EE_ap_Ftro),(EE_ap_Ttra,(Am_ar_ehis,Am_ar_Enut))),((EE_ap_Rram,(Ex_is_Tpyr,EE_is_Tmar)),(EE_is_Tsub,Am_di_Pess))),((((Am_di_Vrob,Am_va_Usch),(Am_th_Tqua,Am_is_Vant)),((Am_di_Vexi,Am_di_Vbac),(Am_di_Mspa,Am_di_Patl))),((((Am_my_Asub,Am_my_Ppal),(Am_my_ddis,Am_my_Dpur)),(Am_is_Fflu,(Am_is_Fsin,Am_is_Fnol))),((Am_di_Acas,Am_is_Sram),(Am_di_Endo,Am_hi_Gfon))))),(((((Ex_…
DS2 - RAN+	397223	(Pl_gl*,(Pl_gr,REST))	((Pl_gr_atha,(((((((Am_is_Vant,(Am_va_Usch,Am_di_Vrob)),((Am_di_Vbac,Am_di_Vexi),(Am_di_Mspa,Am_di_Patl))),((Am_di_Pess,Am_th_Tqua),(Am_ar_Mbal,(Am_ar_ehis,Am_ar_Enut)))),(((Am_is_Fflu,(Am_is_Fsin,Am_is_Fnol)),((Am_my_Ppal,Am_my_Asub),(Am_my_ddis,Am_my_Dpur))),((Am_is_Sram,Am_di_Acas),(Am_di_Endo,Am_hi_Gfon)))),((((EE_is_Tglo,EE_ap_Rram),((Ex_ja_Jbah,(Ex_ja_Secu,Ex_ja_Haro)),(EE_is_Tmar,Ex_is_Tpy…
DS2 - RAN+	397253	(Pl_gl*,(Am*,REST))	((Pl_gl_Cglo,(((((Am_is_Sram,Am_di_Acas),(Am_di_Endo,Am_hi_Gfon)),(((Am_is_Fsin,Am_is_Fnol),Am_di_Pess),(Am_is_Fflu,((Am_my_ddis,Am_my_Dpur),(Am_my_Asub,Am_my_Ppal))))),(((Am_di_Vexi,Am_di_Vbac),(Am_di_Patl,Am_di_Mspa)),((Am_th_Tqua,Am_is_Vant),(Am_di_Vrob,Am_va_Usch)))),((((((Pl_gr_atha,Pl_gr_Mver),((((Pl_gr_Mspa,Pl_gr_Mpus),(Pl_gr_otau,Pl_gr_Bpra)),Pl_gr_Csti),(Pl_gr_Psal,(Pl_gr_Pspf,(Pl_gr_Cva…
DS2 - RAN+	397267	(Pl_gl*,(Pl_gr,REST))	(((((((((Sr_rh_Phya,(Op_ch_mbre,Op_ic_Cowc)),((((Op_me_Lcha,Op_me_Ocar),Op_me_Odio),((Op_me_Hech,Op_me_Hvul),(Op_me_Cfol,Op_me_Lbai))),((Op_me_Bflo,(Op_me_ggal,(Op_me_oana,(Op_me_rnor,(Op_me_ecab,(Op_me_mmul,Op_me_ptro)))))),(Op_me_Hrob,(Op_me_Tspi,(Op_me_amel,(Op_me_cpip,Op_me_agam))))))),((Op_fu_Pspa,(Op_fu_ebie,Op_fu_eint)),((Op_fu_aory,Op_fu_calb),(Op_fu_Mglo,(((Op_fu_cneo,Op_fu_cneg),(Op_fu_…
DS2 - RAN+	397338	(Pl_gl*,(Pl_gr,REST))	(Pl_gl_Gnos,(Pl_gl_Cglo,(((Pl_gr_Mver,Pl_gr_atha),((Pl_gr_Psal,((Pl_gr_Pspa,Pl_gr_Cvar),Pl_gr_Pspf)),(Pl_gr_Csti,((Pl_gr_otau,Pl_gr_Bpra),(Pl_gr_Mpus,Pl_gr_Mspa))))),((((((Am_di_Acas,Am_is_Sram),(Am_hi_Gfon,Am_di_Endo)),(((Am_is_Fnol,Am_is_Fsin),Am_di_Pess),(Am_is_Fflu,((Am_my_ddis,Am_my_Dpur),(Am_my_Ppal,Am_my_Asub))))),(((Am_is_Vant,Am_th_Tqua),((Am_ar_ehis,Am_ar_Enut),Am_ar_Mbal)),((Am_va_Usch…
DS2 - RAN+	397353	(Pl_gl*,(Pl_gr,REST))	(Pl_gl_Gnos,(Pl_gl_Cglo,((((((((Am_ar_ehis,Am_ar_Enut),(Am_ar_Mbal,EE_ap_Ftro)),((Am_my_ddis,Am_my_Dpur),(Am_my_Ppal,Am_my_Asub))),((EE_ap_Rram,Am_di_Pess),((Am_is_Fsin,Am_is_Fnol),Am_is_Fflu))),((((Am_di_Endo,Am_hi_Gfon),(Am_is_Sram,Am_di_Acas)),Am_th_Tqua),(((Am_di_Vbac,Am_di_Vexi),(Am_di_Mspa,Am_di_Patl)),((Am_di_Vrob,Am_va_Usch),Am_is_Vant)))),(((((((Ex_fo_glae,Ex_fo_glam),Ex_fo_glab),Ex_fo_S…
DS2 - RAN+	397355	(Ex_eu, REST)	((Ex_eu_Ndes,((Ex_eu_Scul,(Ex_eu_lbra,(Ex_eu_lmaj,Ex_eu_lmex))),((Ex_eu_tviv,(Ex_eu_tbrg,Ex_eu_tbru)),Ex_eu_tcru))),(((((((Pl_gl_Gnos,Pl_gl_Cglo),((Ex_ja_Secu,Ex_ja_Haro),Ex_ja_Jbah)),(EE_ce_Acsp,EE_ce_Rhet)),(EE_cr_Gspb,((EE_cr_Ccur,EE_cr_Htep),(EE_cr_Hphi,EE_cr_Rlen)))),((((Pl_gr_Csti,((Pl_gr_Mpus,Pl_gr_Mspa),(Pl_gr_Bpra,Pl_gr_otau))),(Pl_gr_Psal,(Pl_gr_Pspf,(Pl_gr_Pspa,Pl_gr_Cvar)))),(Pl_gr_Mv…
DS2 - RAN+	397366	(Op_fu*,(Op*, REST))	(Op_fu_Pspa,(((Op_fu_calb,Op_fu_aory),(Op_fu_Mglo,((Op_fu_Mmel,Op_fu_Pgra),(((Op_fu_pchr,Op_fu_lbic),Op_fu_Dspa),(Op_fu_cneo,Op_fu_cneg))))),(((Op_ic_Cowc,Op_ch_mbre),(((Op_me_Ocar,(Op_me_Lcha,(Op_me_Cfol,Op_me_Lbai))),(Op_me_Odio,(Op_me_Hech,Op_me_Hvul))),((Op_me_Bflo,(Op_me_ggal,(Op_me_oana,(((Op_me_mmul,Op_me_ptro),Op_me_ecab),Op_me_rnor)))),(Op_me_Hrob,(Op_me_Tspi,((Op_me_cpip,Op_me_agam),Op_…
DS2 - RAN+	397375	(Ex_eu, REST)	((((((((Am_di_Acas,Am_is_Sram),(Am_hi_Gfon,Am_di_Endo)),(Am_di_Vrob,Am_va_Usch)),((Am_th_Tqua,Am_is_Vant),((Am_di_Vbac,Am_di_Vexi),(Am_di_Mspa,Am_di_Patl)))),(((EE_ap_Rram,Am_di_Pess),((Am_ar_Enut,Am_ar_ehis),Am_ar_Mbal)),(((Am_is_Fsin,Am_is_Fnol),Am_is_Fflu),((Am_my_ddis,Am_my_Dpur),(Am_my_Asub,Am_my_Ppal))))),((((Op_ic_Cowc,Op_ch_mbre),Sr_rh_Phya),(((Op_me_Hrob,(Op_me_Tspi,((Op_me_cpip,Op_me_ag…
DS2 - RAN+	397415	(Pl_gl*,(Pl_gr,REST))	((Pl_gl_Cglo,((((((((Am_di_Vbac,Am_di_Vexi),(Am_di_Patl,Am_di_Mspa)),((Am_is_Vant,Am_th_Tqua),(Am_di_Vrob,Am_va_Usch))),(((Am_hi_Gfon,Am_di_Endo),(Am_is_Sram,Am_di_Acas)),(((Am_my_ddis,Am_my_Dpur),(Am_my_Asub,Am_my_Ppal)),(Am_is_Fflu,(Am_is_Fsin,Am_is_Fnol))))),(((Am_di_Pess,EE_ap_Ttra),(Am_ar_Mbal,(Am_ar_Enut,Am_ar_ehis))),((EE_ap_Rram,EE_ap_Ftro),(EE_is_Tmar,Ex_is_Tpyr)))),(((((Ex_he_Slip,Ex_he…
DS2 - RAN+	397455	(Ex_eu, REST)	((((((Sr_rh_Phya,(Op_ic_Cowc,Op_ch_mbre)),(((Op_me_Hrob,(Op_me_Tspi,((Op_me_cpip,Op_me_agam),Op_me_amel))),(Op_me_Bflo,(Op_me_ggal,(Op_me_oana,(Op_me_rnor,(Op_me_ecab,(Op_me_mmul,Op_me_ptro))))))),((Op_me_Odio,(Op_me_Lbai,Op_me_Cfol)),((Op_me_Hvul,Op_me_Hech),(Op_me_Lcha,Op_me_Ocar))))),((((Ex_fo_Ssal,(Ex_fo_glab,(Ex_fo_glam,Ex_fo_glae))),Ex_pa_Hmel),((Op_fu_ebie,Op_fu_eint),(EE_is_Tmar,Ex_is_Tpy…
DS2 - RAN+	397520	(Pl_gr*,REST)	(Pl_gr_Mver,(Pl_gr_atha,(((Pl_gr_Psal,((Pl_gr_Pspa,Pl_gr_Cvar),Pl_gr_Pspf)),(Pl_gr_Csti,((Pl_gr_Mpus,Pl_gr_Mspa),(Pl_gr_otau,Pl_gr_Bpra)))),(((((((Ex_is_Tpyr,EE_is_Tmar),((Ex_he_Smar,Ex_he_Slip),(Ex_ja_Jbah,(Ex_ja_Haro,Ex_ja_Secu)))),((Ex_eu_Ndes,((Ex_eu_tcru,((Ex_eu_tbrg,Ex_eu_tbru),Ex_eu_tviv)),(Ex_eu_Scul,(Ex_eu_lbra,(Ex_eu_lmaj,Ex_eu_lmex))))),EE_ap_Ttra)),((Ex_pa_Hmel,((Op_fu_ebie,Op_fu_eint…
DS2 - RAN+	397522	(Ex_eu, REST)	((Ex_eu_Ndes,((Ex_eu_tcru,(Ex_eu_tviv,(Ex_eu_tbru,Ex_eu_tbrg))),(Ex_eu_Scul,((Ex_eu_lmaj,Ex_eu_lmex),Ex_eu_lbra)))),((((((Ex_pa_Hmel,EE_ap_Ftro),(EE_ap_Rram,(Ex_fo_Ssal,(Ex_fo_glab,(Ex_fo_glam,Ex_fo_glae))))),((Ex_is_Tpyr,EE_is_Tmar),EE_ap_Ttra)),((((Op_fu_eint,Op_fu_ebie),Op_fu_Pspa),((Op_fu_calb,Op_fu_aory),(((Op_fu_Mmel,Op_fu_Pgra),((Op_fu_cneo,Op_fu_cneg),(Op_fu_Dspa,(Op_fu_pchr,Op_fu_lbic)))…
DS2 - RAN+	397538	(Pl_gl*,(Pl_gr,REST))	((Pl_gl_Cglo,(((Pl_gr_Mver,Pl_gr_atha),((Pl_gr_Psal,((Pl_gr_Pspa,Pl_gr_Cvar),Pl_gr_Pspf)),(((Pl_gr_Mspa,Pl_gr_Mpus),(Pl_gr_Bpra,Pl_gr_otau)),Pl_gr_Csti))),((((((((Ex_he_Smar,Ex_he_Slip),(Ex_ja_Jbah,(Ex_ja_Secu,Ex_ja_Haro))),(Ex_eu_Ndes,((Ex_eu_Scul,((Ex_eu_lmex,Ex_eu_lmaj),Ex_eu_lbra)),(Ex_eu_tcru,(Ex_eu_tviv,(Ex_eu_tbru,Ex_eu_tbrg)))))),(Op_fu_Pspa,((Op_fu_Mglo,((Op_fu_Pgra,Op_fu_Mmel),((Op_fu_c…
DS2 - RAN+	397558	(Pl_gl*,(Op*,REST))	(Pl_gl_Gnos,(Pl_gl_Cglo,((((Op_ic_Cowc,Op_ch_mbre),((((Op_me_Lbai,Op_me_Cfol),Op_me_Odio),((Op_me_Hvul,Op_me_Hech),(Op_me_Ocar,Op_me_Lcha))),((Op_me_Bflo,(Op_me_ggal,(Op_me_oana,(((Op_me_ptro,Op_me_mmul),Op_me_ecab),Op_me_rnor)))),(Op_me_Hrob,(((Op_me_agam,Op_me_cpip),Op_me_amel),Op_me_Tspi))))),(Op_fu_Pspa,((Op_fu_aory,Op_fu_calb),(Op_fu_Mglo,(((Op_fu_Dspa,(Op_fu_pchr,Op_fu_lbic)),(Op_fu_cneo,Op…
DS2 - RAN+	397601	(Ex_eu, REST)	((Ex_eu_Ndes,((Ex_eu_tcru,(Ex_eu_tviv,(Ex_eu_tbrg,Ex_eu_tbru))),((Ex_eu_lbra,(Ex_eu_lmaj,Ex_eu_lmex)),Ex_eu_Scul))),((((((EE_ap_Ftro,Ex_pa_Hmel),(EE_ap_Rram,(Ex_fo_Ssal,(Ex_fo_glab,(Ex_fo_glam,Ex_fo_glae))))),(EE_ap_Ttra,(Ex_is_Tpyr,EE_is_Tmar))),(((Op_fu_Pspa,(Op_fu_eint,Op_fu_ebie)),((Op_fu_aory,Op_fu_calb),(Op_fu_Mglo,((((Op_fu_pchr,Op_fu_lbic),Op_fu_Dspa),(Op_fu_cneo,Op_fu_cneg)),(Op_fu_Pgra,…
DS2 - RAN+	397602	(Pl_gl*,(Pl_gr,REST))	((Pl_gl_Cglo,(((Pl_gr_Mver,Pl_gr_atha),((Pl_gr_Psal,(Pl_gr_Pspf,(Pl_gr_Cvar,Pl_gr_Pspa))),(((Pl_gr_Mspa,Pl_gr_Mpus),(Pl_gr_Bpra,Pl_gr_otau)),Pl_gr_Csti))),(((((((Am_my_Ppal,Am_my_Asub),(Am_my_ddis,Am_my_Dpur)),(Am_is_Fflu,(Am_is_Fsin,Am_is_Fnol))),((Am_hi_Gfon,Am_di_Endo),(Am_di_Acas,Am_is_Sram))),(((Am_di_Pess,Am_is_Vant),(Am_ar_Mbal,Am_th_Tqua)),((Am_di_Vrob,Am_va_Usch),((Am_di_Patl,Am_di_Mspa)…
DS2 - RAN+	397704	(Ex_eu, REST)	((Ex_eu_Ndes,((Ex_eu_Scul,(Ex_eu_lbra,(Ex_eu_lmaj,Ex_eu_lmex))),(Ex_eu_tcru,(Ex_eu_tviv,(Ex_eu_tbru,Ex_eu_tbrg))))),(((((((Am_is_Fsin,Am_is_Fnol),Am_di_Pess),(((Am_my_ddis,Am_my_Dpur),(Am_my_Asub,Am_my_Ppal)),Am_is_Fflu)),((Am_ar_Mbal,(Am_ar_Enut,Am_ar_ehis)),((Am_di_Acas,Am_is_Sram),(Am_di_Endo,Am_hi_Gfon)))),(((Am_th_Tqua,Am_is_Vant),(Am_va_Usch,Am_di_Vrob)),((Am_di_Vbac,Am_di_Vexi),(Am_di_Mspa…
DS2 - RAN+	397740	(Ex_eu, REST)	((Ex_eu_Ndes,((((Ex_eu_tbrg,Ex_eu_tbru),Ex_eu_tviv),Ex_eu_tcru),(Ex_eu_Scul,(Ex_eu_lbra,(Ex_eu_lmaj,Ex_eu_lmex))))),(((((((Sr_rh_Cten,Sr_rh_Bmar),(Pl_gl_Gnos,Pl_gl_Cglo)),((Sr_rh_Lamo,Sr_rh_Crep),(Sr_rh_Gcom,(Sr_rh_Bmot,Sr_rh_Pmar)))),((((Pl_rh_Paer,Pl_rh_Emad),(Pl_rh_Rmar,Pl_rh_Rhod)),Pl_rh_cmer),((Ex_ja_Jbah,(Ex_ja_Secu,Ex_ja_Haro)),(EE_is_Tglo,(Ex_he_Smar,Ex_he_Slip))))),((EE_cr_Gspb,((EE_cr_H…
DS2 - RAN+	397745	(Pl_gl*,(Pl_gr,REST))	(((((((((((Sr_st_Spus,Sr_st_Ospa),Sr_st_Ngad),((Sr_st_Rmar,Sr_st_Fspa),(Sr_st_Sspa,(Sr_st_Fser,Sr_st_Esil)))),(Sr_st_Chys,(Sr_st_Arad,((Sr_st_Acof,Sr_st_Apal),(Sr_st_Npun,Sr_st_Fcyl))))),(Sr_st_Pult,((Sr_ci_Ehar,(Sr_ci_Slem,Sr_ci_Otri)),Sr_ci_tthe))),(((EE_is_Tsub,(EE_ha_Crho,EE_ha_Plut)),((EE_ha_Ppar,(EE_ha_Pant,EE_ha_Unid)),((EE_ha_Ispa,EE_ha_Ehux),EE_ha_Clep))),((Sr_ap_chom,((Sr_ap_Gnip,Sr_ap_…
DS2 - RAN+	397816	(Op_fu*,(Op*, REST))	((((Op_fu_aory,Op_fu_calb),(Op_fu_Mglo,(((Op_fu_Dspa,(Op_fu_pchr,Op_fu_lbic)),(Op_fu_cneo,Op_fu_cneg)),(Op_fu_Pgra,Op_fu_Mmel)))),((((((Am_di_Patl,Am_di_Mspa),((Am_di_Vexi,Am_di_Vbac),Am_is_Vant)),((Am_th_Tqua,Am_di_Pess),(Am_va_Usch,Am_di_Vrob))),(((((Am_my_ddis,Am_my_Dpur),(Am_my_Ppal,Am_my_Asub)),Am_is_Fflu),((Am_is_Fnol,Am_is_Fsin),Am_ar_Mbal)),((Am_di_Endo,Am_hi_Gfon),(Am_di_Acas,Am_is_Sram)…
DS2 - RAN+	397826	(Pl_gl*,(Pl_gr,REST))	((Pl_gl_Cglo,((((((((Am_di_Vbac,Am_di_Vexi),(Am_di_Patl,Am_di_Mspa)),(Am_th_Tqua,Am_is_Vant)),((Am_va_Usch,Am_di_Vrob),(Am_di_Pess,(Am_ar_Mbal,(Am_ar_Enut,Am_ar_ehis))))),(((Am_is_Fflu,(Am_is_Fnol,Am_is_Fsin)),((Am_my_Asub,Am_my_Ppal),(Am_my_Dpur,Am_my_ddis))),((Am_is_Sram,Am_di_Acas),(Am_hi_Gfon,Am_di_Endo)))),((((EE_is_Tglo,EE_ap_Ttra),EE_ap_Rram),((EE_is_Tmar,Ex_is_Tpyr),(EE_ap_Ftro,Ex_pa_Hmel…
DS2 - RAN+	397831	(Ex_eu, REST)	(((((((Ex_pa_Hmel,((Ex_fo_glab,(Ex_fo_glae,Ex_fo_glam)),Ex_fo_Ssal)),(Ex_is_Tpyr,EE_is_Tmar)),((Op_fu_Pspa,(Op_fu_ebie,Op_fu_eint)),((Op_fu_aory,Op_fu_calb),(Op_fu_Mglo,(((Op_fu_cneo,Op_fu_cneg),((Op_fu_lbic,Op_fu_pchr),Op_fu_Dspa)),(Op_fu_Mmel,Op_fu_Pgra)))))),((Sr_rh_Phya,(Op_ic_Cowc,Op_ch_mbre)),(((Op_me_Hrob,((Op_me_amel,(Op_me_cpip,Op_me_agam)),Op_me_Tspi)),((Op_me_ggal,(Op_me_oana,(Op_me_rn…
DS2 - RAN+	397871	(Ex_eu, REST)	((Ex_eu_Ndes,((Ex_eu_Scul,(Ex_eu_lbra,(Ex_eu_lmaj,Ex_eu_lmex))),(Ex_eu_tcru,((Ex_eu_tbru,Ex_eu_tbrg),Ex_eu_tviv)))),((((((Sr_ap_chom,(Sr_ap_Eten,(Sr_ap_Labb,Sr_ap_Gnip))),((Sr_di_Kmic,Sr_di_Amas),((Sr_di_Shan,Sr_di_Bnut),(Sr_di_Pbei,((Sr_di_Lpol,Sr_di_Aost),Sr_di_Gspi))))),((Sr_ci_tthe,((Sr_ci_Slem,Sr_ci_Otri),Sr_ci_Ehar)),((Sr_rh_Cten,(Sr_rh_Gcom,(Sr_rh_Bmot,Sr_rh_Pmar))),(Sr_rh_Lamo,Sr_rh_Crep)…
DS2 - RAN+	397882	(Pl_gr*,REST)	((Pl_gr_atha,((((((((Ex_ja_Jbah,(Ex_ja_Haro,Ex_ja_Secu)),((Ex_he_Smar,Ex_he_Slip),EE_is_Tglo)),((Am_ar_ehis,Am_ar_Enut),(Ex_eu_Ndes,((Ex_eu_Scul,(Ex_eu_lbra,(Ex_eu_lmaj,Ex_eu_lmex))),(Ex_eu_tcru,(Ex_eu_tviv,(Ex_eu_tbru,Ex_eu_tbrg))))))),(((EE_is_Tmar,Ex_is_Tpyr),EE_ap_Ttra),(EE_ap_Ftro,EE_ap_Rram))),(((Sr_rh_Phya,(Op_ch_mbre,Op_ic_Cowc)),(((Op_me_Odio,(Op_me_Ocar,Op_me_Lcha)),((Op_me_Hvul,Op_me_H…
DS2 - RAN+	397910	(Ex_eu, REST)	((((((((Am_di_Vexi,Am_di_Vbac),(Am_di_Mspa,Am_di_Patl)),(Am_di_Vrob,Am_va_Usch)),((Am_is_Vant,Am_th_Tqua),(EE_ap_Ftro,(Ex_is_Tpyr,EE_is_Tmar)))),(((Am_di_Endo,Am_hi_Gfon),(Am_di_Acas,Am_is_Sram)),((((Am_is_Fsin,Am_is_Fnol),Am_is_Fflu),((Am_my_Dpur,Am_my_ddis),(Am_my_Ppal,Am_my_Asub))),(Am_di_Pess,((Am_ar_ehis,Am_ar_Enut),Am_ar_Mbal))))),((((Ex_pa_Hmel,(Ex_fo_Ssal,(Ex_fo_glab,(Ex_fo_glae,Ex_fo_gla…
DS2 - RAN+	397976	(Ex_eu, REST)	((((((Am_di_Pess,((Am_ar_Enut,Am_ar_ehis),Am_ar_Mbal)),(((Am_my_Ppal,Am_my_Asub),(Am_my_Dpur,Am_my_ddis)),(Am_is_Fflu,(Am_is_Fnol,Am_is_Fsin)))),((((Am_di_Vexi,Am_di_Vbac),(Am_di_Mspa,Am_di_Patl)),(Am_is_Vant,(Am_di_Vrob,Am_va_Usch))),(Am_th_Tqua,((Am_di_Endo,Am_hi_Gfon),(Am_di_Acas,Am_is_Sram))))),((((((Ex_ja_Haro,Ex_ja_Secu),Ex_ja_Jbah),(EE_is_Tglo,(Ex_he_Slip,Ex_he_Smar))),((Ex_is_Tpyr,EE_is_T…
DS2 - RAN+	398025	(Ex_eu, REST)	((Ex_eu_Ndes,((Ex_eu_Scul,(Ex_eu_lbra,(Ex_eu_lmex,Ex_eu_lmaj))),(Ex_eu_tcru,(Ex_eu_tviv,(Ex_eu_tbrg,Ex_eu_tbru))))),(((((((Am_di_Vbac,Am_di_Vexi),(Am_di_Mspa,Am_di_Patl)),(Am_is_Vant,Am_th_Tqua)),((Am_di_Vrob,Am_va_Usch),((Am_hi_Gfon,Am_di_Endo),(Am_di_Acas,Am_is_Sram)))),(((EE_ap_Ftro,Am_di_Pess),(Am_ar_Mbal,(Am_ar_Enut,Am_ar_ehis))),((Am_is_Fflu,(Am_is_Fnol,Am_is_Fsin)),((Am_my_Ppal,Am_my_Asub)…
DS2 - RAN+	398026	(Ex_eu, REST)	((Ex_eu_Ndes,((Ex_eu_Scul,(Ex_eu_lbra,(Ex_eu_lmaj,Ex_eu_lmex))),(Ex_eu_tcru,(Ex_eu_tviv,(Ex_eu_tbrg,Ex_eu_tbru))))),(((((((Am_di_Patl,Am_di_Mspa),(Am_di_Vbac,Am_di_Vexi)),(Am_is_Vant,(Am_va_Usch,Am_di_Vrob))),(((Am_hi_Gfon,Am_di_Endo),(Am_is_Sram,Am_di_Acas)),Am_th_Tqua)),((((Am_ar_Enut,Am_ar_ehis),Am_ar_Mbal),Am_di_Pess),(((Am_is_Fnol,Am_is_Fsin),Am_is_Fflu),((Am_my_Asub,Am_my_Ppal),(Am_my_Dpur,…
DS2 - RAN+	398030	(Pl_gl*,(Op*,REST))	(((((Op_fu_Pspa,((Op_fu_aory,Op_fu_calb),(Op_fu_Mglo,((Op_fu_Mmel,Op_fu_Pgra),((Op_fu_cneo,Op_fu_cneg),(Op_fu_Dspa,(Op_fu_lbic,Op_fu_pchr))))))),((Op_ic_Cowc,Op_ch_mbre),(((Op_me_Odio,(Op_me_Ocar,Op_me_Lcha)),((Op_me_Cfol,Op_me_Lbai),(Op_me_Hvul,Op_me_Hech))),((Op_me_Hrob,(Op_me_Tspi,(Op_me_amel,(Op_me_cpip,Op_me_agam)))),(Op_me_Bflo,(Op_me_ggal,(Op_me_oana,((Op_me_ecab,(Op_me_mmul,Op_me_ptro)),O…
DS2 - RAN+	398034	(Pl_gl*,(Pl_gr,REST))	(Pl_gl_Gnos,(((((Pl_gr_Psal,(Pl_gr_Pspf,(Pl_gr_Cvar,Pl_gr_Pspa))),(Pl_gr_Csti,((Pl_gr_Mspa,Pl_gr_Mpus),(Pl_gr_otau,Pl_gr_Bpra)))),(Pl_gr_Mver,Pl_gr_atha)),(((((((Am_my_Ppal,Am_my_Asub),(Am_my_Dpur,Am_my_ddis)),(Am_is_Fflu,(Am_is_Fsin,Am_is_Fnol))),((Am_di_Endo,Am_hi_Gfon),(Am_di_Acas,Am_is_Sram))),(((Am_ar_Mbal,Am_is_Vant),(Am_di_Pess,Am_th_Tqua)),((Am_va_Usch,Am_di_Vrob),((Am_di_Patl,Am_di_Mspa)…
DS2 - RAN+	398048	(Pl_gl*,(Pl_gr,REST))	(Pl_gl_Gnos,(Pl_gl_Cglo,(((Pl_gr_Mver,Pl_gr_atha),((((Pl_gr_otau,Pl_gr_Bpra),(Pl_gr_Mspa,Pl_gr_Mpus)),Pl_gr_Csti),(Pl_gr_Psal,(Pl_gr_Pspf,(Pl_gr_Cvar,Pl_gr_Pspa))))),(((((((Am_hi_Gfon,Am_di_Endo),(Am_di_Acas,Am_is_Sram)),(Am_va_Usch,Am_di_Vrob)),((Am_th_Tqua,Am_is_Vant),((Am_di_Vbac,Am_di_Vexi),(Am_di_Mspa,Am_di_Patl)))),((((Am_is_Fsin,Am_is_Fnol),Am_is_Fflu),((Am_my_Ppal,Am_my_Asub),(Am_my_Dpur,…
DS2 - RAN+	398069	(Pl_gl*,(Pl_gr,REST))	(((((Pl_gr_Mver,Pl_gr_atha),((Pl_gr_Csti,((Pl_gr_Mspa,Pl_gr_Mpus),(Pl_gr_Bpra,Pl_gr_otau))),((Pl_gr_Pspf,(Pl_gr_Cvar,Pl_gr_Pspa)),Pl_gr_Psal))),(((((((Ex_is_Tpyr,EE_is_Tmar),EE_ap_Rram),(Ex_pa_Hmel,(Ex_fo_Ssal,((Ex_fo_glam,Ex_fo_glae),Ex_fo_glab)))),(((EE_is_Tglo,((Ex_ja_Haro,Ex_ja_Secu),Ex_ja_Jbah)),EE_ap_Ttra),((Ex_eu_Ndes,((Ex_eu_Scul,(Ex_eu_lbra,(Ex_eu_lmex,Ex_eu_lmaj))),(Ex_eu_tcru,((Ex_eu_t…
DS2 - RAN+	398092	(Am*, REST)	(((((((Sr_rh_Phya,(Op_ic_Cowc,Op_ch_mbre)),(((Op_me_Bflo,(Op_me_ggal,(Op_me_oana,(Op_me_rnor,(Op_me_ecab,(Op_me_mmul,Op_me_ptro)))))),(Op_me_Hrob,(Op_me_Tspi,(Op_me_amel,(Op_me_agam,Op_me_cpip))))),(((Op_me_Lbai,Op_me_Cfol),Op_me_Odio),((Op_me_Lcha,Op_me_Ocar),(Op_me_Hech,Op_me_Hvul))))),((Ex_pa_Hmel,((((Ex_fo_glam,Ex_fo_glae),Ex_fo_glab),Ex_fo_Ssal),(Op_fu_eint,Op_fu_ebie))),(Op_fu_Pspa,((Op_fu_…
DS2 - RAN+	398100	(Ex_eu, REST)	(((((((Sr_ci_tthe,((Sr_ci_Otri,Sr_ci_Slem),Sr_ci_Ehar)),(EE_ce_Rhet,EE_ce_Acsp)),((Sr_ap_chom,((Sr_ap_Gnip,Sr_ap_Labb),Sr_ap_Eten)),((Sr_di_Amas,Sr_di_Kmic),((Sr_di_Bnut,Sr_di_Shan),(Sr_di_Pbei,(Sr_di_Gspi,(Sr_di_Aost,Sr_di_Lpol))))))),((((EE_ha_Clep,(EE_ha_Ispa,EE_ha_Ehux)),(EE_ha_Ppar,(EE_ha_Pant,EE_ha_Unid))),((Sr_st_Pult,EE_is_Tsub),(EE_ha_Crho,EE_ha_Plut))),((((Sr_st_Ospa,Sr_st_Spus),Sr_st_N…
DS2 - RAN+	398121	(Ex_eu, REST)	(((((((EE_cr_Gspb,EE_is_Tglo),((EE_cr_Htep,EE_cr_Ccur),(EE_cr_Hphi,EE_cr_Rlen))),((EE_ap_Rram,(Ex_he_Smar,Ex_he_Slip)),((EE_is_Tmar,Ex_is_Tpyr),(Ex_ja_Jbah,(Ex_ja_Secu,Ex_ja_Haro))))),(((Pl_rh_cmer,((Pl_rh_Paer,Pl_rh_Emad),(Pl_rh_Rhod,Pl_rh_Rmar))),(Pl_gl_Cglo,Pl_gl_Gnos)),((Pl_gr_Mver,Pl_gr_atha),((Pl_gr_Psal,(Pl_gr_Pspf,(Pl_gr_Cvar,Pl_gr_Pspa))),(Pl_gr_Csti,((Pl_gr_Mpus,Pl_gr_Mspa),(Pl_gr_otau,…
DS2 - RAN+	398129	(Ex_ja, (EE_ap_Rram, REST))	((((((((Am_is_Vant,(Am_va_Usch,Am_di_Vrob)),((Am_di_Vexi,Am_di_Vbac),(Am_di_Mspa,Am_di_Patl))),(((Am_is_Sram,Am_di_Acas),(Am_di_Endo,Am_hi_Gfon)),Am_th_Tqua)),((((EE_ap_Ftro,Am_ar_Mbal),(Am_ar_ehis,Am_ar_Enut)),(Am_di_Pess,(EE_is_Tmar,Ex_is_Tpyr))),((Am_is_Fflu,(Am_is_Fsin,Am_is_Fnol)),((Am_my_Dpur,Am_my_ddis),(Am_my_Asub,Am_my_Ppal))))),(((((Op_fu_ebie,Op_fu_eint),(Ex_eu_Ndes,((Ex_eu_tcru,(Ex_eu…
DS2 - RAN+	398131	(Ex_eu, REST)	(((((((((Pl_gr_Cvar,Pl_gr_Pspa),Pl_gr_Pspf),Pl_gr_Psal),(Pl_gr_Csti,((Pl_gr_Bpra,Pl_gr_otau),(Pl_gr_Mpus,Pl_gr_Mspa)))),((Pl_gr_Mver,Pl_gr_atha),(Pl_gl_Gnos,Pl_gl_Cglo))),(((EE_cr_Gspb,EE_is_Tglo),((EE_cr_Hphi,EE_cr_Rlen),(EE_cr_Htep,EE_cr_Ccur))),((((Pl_rh_Emad,Pl_rh_Paer),(Pl_rh_Rmar,Pl_rh_Rhod)),Pl_rh_cmer),((Ex_he_Slip,Ex_he_Smar),(Ex_ja_Jbah,(Ex_ja_Haro,Ex_ja_Secu)))))),(((((EE_ha_Plut,EE_ha…
DS2 - RAN+	398155	(Ex_eu, REST)	((((((Sr_rh_Phya,(Op_ch_mbre,Op_ic_Cowc)),((((Op_me_Ocar,Op_me_Lcha),Op_me_Odio),((Op_me_Cfol,Op_me_Lbai),(Op_me_Hech,Op_me_Hvul))),((Op_me_Bflo,(Op_me_ggal,(Op_me_oana,(Op_me_rnor,(Op_me_ecab,(Op_me_mmul,Op_me_ptro)))))),(Op_me_Hrob,(Op_me_Tspi,(Op_me_amel,(Op_me_cpip,Op_me_agam))))))),(((EE_ap_Ftro,EE_ap_Rram),((Ex_fo_Ssal,((Ex_fo_glae,Ex_fo_glam),Ex_fo_glab)),Ex_pa_Hmel)),((EE_ap_Ttra,(Op_fu_e…
DS2 - RAN+	398187	(Pl_gl*,(Pl_gr,REST))	(Pl_gl_Gnos,(Pl_gl_Cglo,(((Pl_gr_atha,Pl_gr_Mver),((Pl_gr_Psal,((Pl_gr_Cvar,Pl_gr_Pspa),Pl_gr_Pspf)),(((Pl_gr_Mspa,Pl_gr_Mpus),(Pl_gr_otau,Pl_gr_Bpra)),Pl_gr_Csti))),((((((Am_th_Tqua,(Am_is_Vant,Am_di_Pess)),(((Am_di_Vexi,Am_di_Vbac),(Am_di_Patl,Am_di_Mspa)),(Am_di_Vrob,Am_va_Usch))),((((Am_is_Fnol,Am_is_Fsin),Am_is_Fflu),((Am_my_Dpur,Am_my_ddis),(Am_my_Asub,Am_my_Ppal))),((Am_di_Acas,Am_is_Sram)…
DS2 - RAN+	398195	(Ex_eu, REST)	(((((((EE_ap_Rram,EE_ap_Ftro),EE_ap_Ttra),(((Ex_fo_Ssal,((Ex_fo_glam,Ex_fo_glae),Ex_fo_glab)),Ex_pa_Hmel),(EE_is_Tmar,Ex_is_Tpyr))),(((Op_fu_Pspa,(Op_fu_ebie,Op_fu_eint)),((Op_fu_aory,Op_fu_calb),(((Op_fu_Pgra,Op_fu_Mmel),((Op_fu_Dspa,(Op_fu_lbic,Op_fu_pchr)),(Op_fu_cneg,Op_fu_cneo))),Op_fu_Mglo))),((Sr_rh_Phya,(Op_ic_Cowc,Op_ch_mbre)),(((Op_me_Hrob,(Op_me_Tspi,(Op_me_amel,(Op_me_cpip,Op_me_agam)…
DS2 - RAN+	398207	(Ex_eu, REST)	((Ex_eu_Ndes,((Ex_eu_Scul,(Ex_eu_lbra,(Ex_eu_lmaj,Ex_eu_lmex))),(Ex_eu_tcru,((Ex_eu_tbrg,Ex_eu_tbru),Ex_eu_tviv)))),((((((Am_di_Vrob,Am_va_Usch),((Am_di_Vbac,Am_di_Vexi),(Am_di_Mspa,Am_di_Patl))),(((Am_ar_ehis,Am_ar_Enut),Am_ar_Mbal),(Am_is_Vant,Am_th_Tqua))),(((Am_is_Fflu,((Am_my_Ppal,Am_my_Asub),(Am_my_ddis,Am_my_Dpur))),((Am_is_Fnol,Am_is_Fsin),Am_di_Pess)),((Am_di_Acas,Am_is_Sram),(Am_hi_Gfon…
DS2 - RAN+	398217	(Pl_gl*,(Pl_gr,REST))	(Pl_gl_Gnos,(Pl_gl_Cglo,(((Pl_gr_atha,Pl_gr_Mver),((Pl_gr_Psal,((Pl_gr_Pspa,Pl_gr_Cvar),Pl_gr_Pspf)),(Pl_gr_Csti,((Pl_gr_otau,Pl_gr_Bpra),(Pl_gr_Mspa,Pl_gr_Mpus))))),((((((EE_is_Tsub,(EE_ha_Crho,EE_ha_Plut)),((EE_ha_Ppar,(EE_ha_Unid,EE_ha_Pant)),(EE_ha_Clep,(EE_ha_Ispa,EE_ha_Ehux)))),(EE_ce_Acsp,EE_ce_Rhet)),((((Sr_rh_Bmar,Sr_rh_Cten),Sr_st_Pult),((Sr_rh_Gcom,(Sr_rh_Pmar,Sr_rh_Bmot)),(Sr_rh_Lamo,…
DS2 - RAN+	398232	(Ex_eu, REST)	((((((Sr_rh_Phya,(Op_ic_Cowc,Op_ch_mbre)),((((Op_me_Hech,Op_me_Hvul),Op_me_Odio),(Op_me_Ocar,((Op_me_Lbai,Op_me_Cfol),Op_me_Lcha))),(((Op_me_ggal,((Op_me_rnor,((Op_me_ptro,Op_me_mmul),Op_me_ecab)),Op_me_oana)),Op_me_Bflo),(Op_me_Hrob,(Op_me_Tspi,(Op_me_amel,(Op_me_agam,Op_me_cpip))))))),(((Op_fu_Pspa,(Op_fu_eint,Op_fu_ebie)),((Op_fu_calb,Op_fu_aory),(Op_fu_Mglo,(((Op_fu_cneo,Op_fu_cneg),((Op_fu_l…
DS2 - RAN+	398251	(Pl_gl*,(Op*,REST))	(Pl_gl_Gnos,(Pl_gl_Cglo,(((Op_fu_Pspa,((Op_fu_aory,Op_fu_calb),(((Op_fu_Mmel,Op_fu_Pgra),((Op_fu_Dspa,(Op_fu_lbic,Op_fu_pchr)),(Op_fu_cneo,Op_fu_cneg))),Op_fu_Mglo))),((Op_ch_mbre,Op_ic_Cowc),(((Op_me_Bflo,(Op_me_ggal,(((Op_me_ecab,(Op_me_ptro,Op_me_mmul)),Op_me_rnor),Op_me_oana))),((Op_me_Tspi,(Op_me_amel,(Op_me_cpip,Op_me_agam))),Op_me_Hrob)),(((Op_me_Lcha,Op_me_Ocar),(Op_me_Hech,Op_me_Hvul)),(…
DS2 - RAN+	398251	(Ex_eu, REST)	(((((((EE_ap_Ftro,EE_ap_Ttra),(Ex_pa_Hmel,(((Ex_fo_glae,Ex_fo_glam),Ex_fo_glab),Ex_fo_Ssal))),((Op_fu_Pspa,(Op_fu_eint,Op_fu_ebie)),((Op_fu_calb,Op_fu_aory),(Op_fu_Mglo,((Op_fu_Pgra,Op_fu_Mmel),((Op_fu_cneg,Op_fu_cneo),(Op_fu_Dspa,(Op_fu_lbic,Op_fu_pchr)))))))),((Sr_rh_Phya,(Op_ch_mbre,Op_ic_Cowc)),((((Op_me_Lcha,(Op_me_Cfol,Op_me_Lbai)),Op_me_Ocar),(Op_me_Odio,(Op_me_Hech,Op_me_Hvul))),((Op_me_H…
DS2 - RAN+	398288	(Ex_eu, REST)	(((((((((Op_fu_eint,Op_fu_ebie),(((Ex_fo_glae,Ex_fo_glam),Ex_fo_glab),Ex_fo_Ssal)),Ex_pa_Hmel),(Op_fu_Pspa,((Op_fu_aory,Op_fu_calb),(Op_fu_Mglo,((Op_fu_Mmel,Op_fu_Pgra),((Op_fu_cneg,Op_fu_cneo),((Op_fu_pchr,Op_fu_lbic),Op_fu_Dspa))))))),((Sr_rh_Phya,(Op_ic_Cowc,Op_ch_mbre)),(((Op_me_Hrob,(Op_me_Tspi,(Op_me_amel,(Op_me_cpip,Op_me_agam)))),(Op_me_Bflo,(Op_me_ggal,(Op_me_oana,(Op_me_rnor,(Op_me_ecab…
DS2 - RAN+	398298	(Ex_eu, REST)	(((((((EE_ce_Rhet,EE_ce_Acsp),(Sr_ci_tthe,(Sr_ci_Ehar,(Sr_ci_Slem,Sr_ci_Otri)))),(((Sr_ap_Eten,(Sr_ap_Labb,Sr_ap_Gnip)),Sr_ap_chom),((Sr_di_Kmic,Sr_di_Amas),((Sr_di_Pbei,((Sr_di_Lpol,Sr_di_Aost),Sr_di_Gspi)),(Sr_di_Bnut,Sr_di_Shan))))),((((Sr_rh_Cten,Sr_rh_Bmar),Sr_st_Pult),((Sr_rh_Crep,Sr_rh_Lamo),(Sr_rh_Gcom,(Sr_rh_Pmar,Sr_rh_Bmot)))),(((Sr_st_Sspa,(Sr_st_Fspa,Sr_st_Rmar)),(Sr_st_Chys,(((Sr_st_…
DS2 - RAN+	398314	(Ex_eu, REST)	((((((Sr_rh_Phya,(Op_ch_mbre,Op_ic_Cowc)),((((Op_me_Hech,Op_me_Hvul),(Op_me_Lbai,Op_me_Cfol)),(Op_me_Odio,(Op_me_Ocar,Op_me_Lcha))),((Op_me_Hrob,(Op_me_Tspi,((Op_me_agam,Op_me_cpip),Op_me_amel))),(Op_me_Bflo,(Op_me_ggal,(((Op_me_ecab,(Op_me_ptro,Op_me_mmul)),Op_me_rnor),Op_me_oana)))))),(((EE_ap_Ttra,(Am_ar_Enut,Am_ar_ehis)),((Op_fu_ebie,Op_fu_eint),((Ex_fo_glab,(Ex_fo_glae,Ex_fo_glam)),Ex_fo_Ssa…
DS2 - RAN+	398318	(Pl_gl*,(Pl_gr,REST))	(Pl_gl_Gnos,(Pl_gl_Cglo,(((Pl_gr_Mver,Pl_gr_atha),((Pl_gr_Csti,((Pl_gr_Mpus,Pl_gr_Mspa),(Pl_gr_otau,Pl_gr_Bpra))),(Pl_gr_Psal,(Pl_gr_Pspf,(Pl_gr_Pspa,Pl_gr_Cvar))))),((((((Am_is_Fflu,(Am_is_Fsin,Am_is_Fnol)),((Am_my_Dpur,Am_my_ddis),(Am_my_Ppal,Am_my_Asub))),(((Am_ar_ehis,Am_ar_Enut),Am_di_Pess),(Am_ar_Mbal,EE_ap_Ftro))),((((Am_di_Vexi,Am_di_Vbac),(Am_di_Mspa,Am_di_Patl)),(Am_is_Vant,Am_th_Tqua))…
DS2 - RAN+	398323	(Ex_eu, REST)	(((((((EE_is_Tglo,Am_th_Tqua),((Am_is_Sram,Am_di_Acas),(Am_hi_Gfon,Am_di_Endo))),(((Am_di_Mspa,Am_di_Patl),(Am_di_Vbac,Am_di_Vexi)),((Am_va_Usch,Am_di_Vrob),Am_is_Vant))),((((EE_ap_Ftro,Am_ar_Mbal),(Am_ar_ehis,Am_ar_Enut)),(((Ex_ja_Jbah,(Ex_ja_Secu,Ex_ja_Haro)),(Ex_he_Smar,Ex_he_Slip)),(EE_is_Tmar,Ex_is_Tpyr))),(((Am_is_Fsin,Am_is_Fnol),Am_di_Pess),(((Am_my_Asub,Am_my_Ppal),(Am_my_Dpur,Am_my_ddis…
DS2 - RAN+	398332	(Ex_eu, REST)	(((((((EE_ap_Ftro,EE_ap_Ttra),((Ex_fo_Ssal,((Ex_fo_glam,Ex_fo_glae),Ex_fo_glab)),Ex_pa_Hmel)),((Op_fu_Pspa,(Op_fu_ebie,Op_fu_eint)),((Op_fu_aory,Op_fu_calb),(Op_fu_Mglo,((Op_fu_Mmel,Op_fu_Pgra),((Op_fu_cneo,Op_fu_cneg),((Op_fu_lbic,Op_fu_pchr),Op_fu_Dspa))))))),((Sr_rh_Phya,(Op_ic_Cowc,Op_ch_mbre)),((((Op_me_Lcha,Op_me_Ocar),Op_me_Odio),((Op_me_Hvul,Op_me_Hech),(Op_me_Cfol,Op_me_Lbai))),((Op_me_H…
DS2 - RAN+	398375	(Ex_eu, REST)	(((((((Am_ar_Mbal,(Am_is_Fsin,Am_is_Fnol)),(Am_is_Fflu,((Am_my_Dpur,Am_my_ddis),(Am_my_Ppal,Am_my_Asub)))),((Am_di_Acas,Am_is_Sram),(Am_hi_Gfon,Am_di_Endo))),(((Am_di_Pess,(Am_di_Vexi,Am_di_Vbac)),(Am_di_Patl,Am_di_Mspa)),((Am_va_Usch,Am_di_Vrob),(Am_th_Tqua,Am_is_Vant)))),((((Op_fu_Pspa,((Op_fu_calb,Op_fu_aory),(Op_fu_Mglo,((Op_fu_Mmel,Op_fu_Pgra),(((Op_fu_lbic,Op_fu_pchr),Op_fu_Dspa),(Op_fu_cne…
DS2 - RAN+	398383	(Ex_eu, REST)	((Ex_eu_Ndes,((Ex_eu_Scul,(Ex_eu_lbra,(Ex_eu_lmaj,Ex_eu_lmex))),(Ex_eu_tcru,(Ex_eu_tviv,(Ex_eu_tbrg,Ex_eu_tbru))))),((((((Op_fu_Pspa,Ex_pa_Hmel),((Op_fu_calb,Op_fu_aory),(Op_fu_Mglo,(((Op_fu_cneg,Op_fu_cneo),(Op_fu_Dspa,(Op_fu_lbic,Op_fu_pchr))),(Op_fu_Mmel,Op_fu_Pgra))))),((EE_ap_Ftro,EE_ap_Ttra),((Ex_fo_Ssal,((Ex_fo_glae,Ex_fo_glam),Ex_fo_glab)),(Op_fu_ebie,Op_fu_eint)))),((Sr_rh_Phya,(Op_ch_mb…
DS2 - RAN+	398424	(Ex_eu, REST)	((Ex_eu_Ndes,((Ex_eu_Scul,(Ex_eu_lbra,(Ex_eu_lmaj,Ex_eu_lmex))),(Ex_eu_tcru,(Ex_eu_tviv,(Ex_eu_tbru,Ex_eu_tbrg))))),((((((EE_ap_Ftro,(Am_ar_ehis,Am_ar_Enut)),((Ex_he_Smar,Ex_he_Slip),(((Ex_fo_glab,(Ex_fo_glae,Ex_fo_glam)),Ex_fo_Ssal),Ex_pa_Hmel))),(((Ex_ja_Jbah,(Ex_ja_Secu,Ex_ja_Haro)),(Ex_is_Tpyr,EE_is_Tmar)),(EE_ap_Rram,EE_ap_Ttra))),((((Op_ch_mbre,Op_ic_Cowc),Sr_rh_Phya),(((Op_me_Hrob,(Op_me_T…
DS2 - RAN+	398453	(Pl_gl*,(Pl_gr,REST))	(((((Pl_gr_Mver,Pl_gr_atha),(((Pl_gr_Pspf,(Pl_gr_Cvar,Pl_gr_Pspa)),Pl_gr_Psal),(Pl_gr_Csti,((Pl_gr_otau,Pl_gr_Bpra),(Pl_gr_Mpus,Pl_gr_Mspa))))),((((((Am_ar_Mbal,(Am_ar_ehis,Am_ar_Enut)),((Am_is_Fsin,Am_is_Fnol),Am_is_Fflu)),((EE_ap_Ftro,Am_di_Pess),((Am_my_Ppal,Am_my_Asub),(Am_my_Dpur,Am_my_ddis)))),((((Am_di_Vrob,Am_va_Usch),Am_is_Vant),((Am_di_Vbac,Am_di_Vexi),(Am_di_Mspa,Am_di_Patl))),(Am_th_T…
DS2 - RAN+	398457	(Pl_gl*,(Pl_gr,REST))	((Pl_gl_Cglo,(((((((Am_is_Vant,(Am_va_Usch,Am_di_Vrob)),((Am_di_Vbac,Am_di_Vexi),(Am_di_Mspa,Am_di_Patl))),((EE_ap_Rram,((Am_ar_ehis,Am_ar_Enut),Am_ar_Mbal)),(EE_ap_Ttra,(EE_is_Tmar,Ex_is_Tpyr)))),((Am_th_Tqua,((Am_di_Endo,Am_hi_Gfon),(Am_is_Sram,Am_di_Acas))),((Am_di_Pess,(Am_is_Fflu,EE_ap_Ftro)),((Am_is_Fsin,Am_is_Fnol),((Am_my_Dpur,Am_my_ddis),(Am_my_Asub,Am_my_Ppal)))))),(((((((Op_me_amel,(Op…
DS2 - RAN+	398470	(Ex_eu, REST)	((Ex_eu_Ndes,((Ex_eu_Scul,(Ex_eu_lbra,(Ex_eu_lmaj,Ex_eu_lmex))),(Ex_eu_tcru,(Ex_eu_tviv,(Ex_eu_tbrg,Ex_eu_tbru))))),((((((Am_di_Vrob,Am_va_Usch),((Am_hi_Gfon,Am_di_Endo),(Am_di_Acas,Am_is_Sram))),((Am_is_Vant,Am_th_Tqua),((Am_di_Mspa,Am_di_Patl),(Am_di_Vbac,Am_di_Vexi)))),(((EE_ap_Rram,(EE_ap_Ftro,Am_ar_Mbal)),(Am_di_Pess,(Am_ar_Enut,Am_ar_ehis))),(((Am_is_Fnol,Am_is_Fsin),Am_is_Fflu),((Am_my_ddi…
DS2 - RAN+	398471	((Ex_is_Tpyr, EE_is_Tmar), REST)	((Ex_is_Tpyr,EE_is_Tmar),((((((Sr_rh_Phya,EE_is_Tglo),(Op_ic_Cowc,Op_ch_mbre)),(((Op_me_Hrob,(Op_me_Tspi,((Op_me_agam,Op_me_cpip),Op_me_amel))),((Op_me_ggal,((Op_me_rnor,(Op_me_ecab,(Op_me_mmul,Op_me_ptro))),Op_me_oana)),Op_me_Bflo)),(((Op_me_Cfol,Op_me_Lbai),Op_me_Odio),((Op_me_Hech,Op_me_Hvul),(Op_me_Ocar,Op_me_Lcha))))),(((Ex_pa_Hmel,((Op_fu_ebie,Op_fu_eint),(Ex_fo_Ssal,(Ex_fo_glab,(Ex_fo_glae…
DS2 - RAN+	398504	(Ex_eu, REST)	((Ex_eu_Ndes,((Ex_eu_Scul,(Ex_eu_lbra,(Ex_eu_lmex,Ex_eu_lmaj))),((Ex_eu_tviv,(Ex_eu_tbru,Ex_eu_tbrg)),Ex_eu_tcru))),((((((EE_ap_Rram,Am_di_Pess),(Am_ar_Mbal,(Am_ar_ehis,Am_ar_Enut))),((EE_ap_Ftro,EE_ap_Ttra),(Ex_is_Tpyr,EE_is_Tmar))),((((Am_di_Vbac,Am_di_Vexi),(Am_di_Patl,Am_di_Mspa)),((Am_di_Vrob,Am_va_Usch),(Am_is_Vant,Am_th_Tqua))),(((Am_di_Acas,Am_is_Sram),(Am_hi_Gfon,Am_di_Endo)),(((Am_my_Pp…
DS2 - RAN+	398535	(Ex_eu, REST)	(((((((Ex_pa_Hmel,(Ex_fo_Ssal,(Ex_fo_glab,(Ex_fo_glam,Ex_fo_glae)))),((Ex_is_Tpyr,EE_is_Tmar),EE_ap_Ttra)),((Op_fu_Pspa,((Op_fu_aory,Op_fu_calb),(Op_fu_Mglo,(((Op_fu_Dspa,(Op_fu_lbic,Op_fu_pchr)),(Op_fu_cneo,Op_fu_cneg)),(Op_fu_Mmel,Op_fu_Pgra))))),((Op_fu_ebie,Op_fu_eint),EE_ap_Rram))),((((Op_me_Hrob,(Op_me_Tspi,((Op_me_cpip,Op_me_agam),Op_me_amel))),(Op_me_Bflo,((Op_me_oana,(Op_me_rnor,((Op_me_…
DS2 - RAN+	398539	(Ex_eu, REST)	(((((((((Sr_di_Amas,Sr_di_Kmic),((Sr_di_Shan,Sr_di_Bnut),(Sr_di_Pbei,(Sr_di_Gspi,(Sr_di_Lpol,Sr_di_Aost))))),(((Sr_ap_Gnip,Sr_ap_Labb),Sr_ap_Eten),Sr_ap_chom)),(((Sr_ci_Slem,Sr_ci_Otri),Sr_ci_Ehar),Sr_ci_tthe)),(((Sr_st_Pult,Sr_st_Chys),(Sr_st_Arad,((Sr_st_Apal,Sr_st_Acof),(Sr_st_Fcyl,Sr_st_Npun)))),(((Sr_st_Rmar,Sr_st_Fspa),(Sr_st_Ngad,Sr_st_Sspa)),((Sr_st_Spus,Sr_st_Ospa),(Sr_st_Fser,Sr_st_Esil…
DS2 - RAN+	398684	(EE_ap*, REST)	((((((((Am_hi_Gfon,Am_di_Endo),(Am_is_Sram,Am_di_Acas)),((Am_is_Fflu,(Am_is_Fsin,Am_is_Fnol)),((Am_my_Ppal,Am_my_Asub),(Am_my_ddis,Am_my_Dpur)))),((Am_th_Tqua,(Am_is_Vant,Am_di_Pess)),(((Am_di_Patl,Am_di_Mspa),(Am_di_Vbac,Am_di_Vexi)),(Am_va_Usch,Am_di_Vrob)))),((((Op_fu_Pspa,(Op_fu_ebie,Op_fu_eint)),((Op_fu_calb,Op_fu_aory),(Op_fu_Mglo,((Op_fu_Mmel,Op_fu_Pgra),((Op_fu_cneo,Op_fu_cneg),(Op_fu_Dsp…
DS2 - RAN+	398747	(Pl_rh*, REST)	(Pl_rh_cmer,((((((((Sr_di_Kmic,Sr_di_Amas),((Sr_di_Shan,Sr_di_Bnut),((Sr_di_Gspi,(Sr_di_Aost,Sr_di_Lpol)),Sr_di_Pbei))),(((Sr_ap_Gnip,Sr_ap_Labb),Sr_ap_Eten),Sr_ap_chom)),(Sr_ci_tthe,(Sr_ci_Ehar,(Sr_ci_Slem,Sr_ci_Otri)))),(((Sr_st_Pult,(Sr_rh_Cten,Sr_rh_Bmar)),((Sr_rh_Crep,Sr_rh_Lamo),(Sr_rh_Gcom,(Sr_rh_Pmar,Sr_rh_Bmot)))),((Sr_st_Chys,(Sr_st_Arad,((Sr_st_Acof,Sr_st_Apal),(Sr_st_Fcyl,Sr_st_Npun))…
DS2 - RAN+	398855	(EE_ap_Rram, REST)	(EE_ap_Rram,((((((Ex_pa_Hmel,(Ex_fo_Ssal,(Ex_fo_glab,(Ex_fo_glam,Ex_fo_glae)))),((Ex_he_Slip,Ex_he_Smar),(Ex_eu_Ndes,((Ex_eu_Scul,((Ex_eu_lmaj,Ex_eu_lmex),Ex_eu_lbra)),(Ex_eu_tcru,((Ex_eu_tbrg,Ex_eu_tbru),Ex_eu_tviv)))))),((Pl_gr_atha,Pl_gr_Mver),((Pl_gr_Psal,(Pl_gr_Pspf,(Pl_gr_Pspa,Pl_gr_Cvar))),(Pl_gr_Csti,((Pl_gr_Mpus,Pl_gr_Mspa),(Pl_gr_otau,Pl_gr_Bpra)))))),((((EE_is_Tmar,Ex_is_Tpyr),((Ex_ja_…
DS2 - RAN+	398856	((Ex_is_Tpyr, EE_is_Tmar), REST)	((Ex_is_Tpyr,EE_is_Tmar),(((((((Am_my_Asub,Am_my_Ppal),(Am_my_Dpur,Am_my_ddis)),(Am_is_Fflu,(Am_is_Fnol,Am_is_Fsin))),((EE_ap_Ftro,Am_di_Pess),(Am_ar_Mbal,(Am_ar_Enut,Am_ar_ehis)))),((Am_th_Tqua,((Am_is_Sram,Am_di_Acas),(Am_di_Endo,Am_hi_Gfon))),(((Am_di_Mspa,Am_di_Patl),(Am_di_Vbac,Am_di_Vexi)),((Am_va_Usch,Am_di_Vrob),Am_is_Vant)))),(((EE_ap_Rram,(Ex_pa_Hmel,EE_ap_Ttra)),(((Op_fu_Mglo,((Op_fu_P…
DS2 - RAN+	398888	(Pl_gr*, REST)	(Pl_gr_Mver,(Pl_gr_atha,((((((((Am_di_Vexi,Am_di_Vbac),(Am_di_Patl,Am_di_Mspa)),(Am_th_Tqua,Am_is_Vant)),(((Am_di_Acas,Am_is_Sram),(Am_hi_Gfon,Am_di_Endo)),(Am_di_Vrob,Am_va_Usch))),((((Am_ar_ehis,Am_ar_Enut),Am_di_Pess),((Am_is_Fsin,Am_is_Fnol),Am_is_Fflu)),((EE_ap_Ftro,Am_ar_Mbal),((Am_my_ddis,Am_my_Dpur),(Am_my_Ppal,Am_my_Asub))))),(((EE_ap_Rram,(EE_is_Tglo,EE_ap_Ttra)),((Op_fu_Pspa,(Op_fu_ein…
DS2 - RAN+	398992	(Ex_eu, REST)	((((((Sr_ci_tthe,(Sr_ci_Ehar,(Sr_ci_Otri,Sr_ci_Slem))),((((Sr_di_Bnut,Sr_di_Shan),(Sr_di_Pbei,(Sr_di_Gspi,(Sr_di_Lpol,Sr_di_Aost)))),(Sr_di_Kmic,Sr_di_Amas)),(((Sr_ap_Labb,Sr_ap_Gnip),Sr_ap_Eten),Sr_ap_chom))),(((EE_ce_Acsp,EE_ce_Rhet),((Sr_rh_Crep,Sr_rh_Lamo),(Sr_rh_Cten,(Sr_rh_Gcom,(Sr_rh_Bmot,Sr_rh_Pmar))))),((Pl_gl_Cglo,(Sr_rh_Bmar,Pl_gl_Gnos)),(((Pl_rh_Emad,Pl_rh_Paer),(Pl_rh_Rhod,Pl_rh_Rmar…
DS2 - RAN+	399023	(Ex_eu, REST)	((Ex_eu_Ndes,((Ex_eu_Scul,(Ex_eu_lbra,(Ex_eu_lmex,Ex_eu_lmaj))),(Ex_eu_tcru,((Ex_eu_tbru,Ex_eu_tbrg),Ex_eu_tviv)))),(((((((Am_is_Fsin,Am_is_Fnol),Am_is_Fflu),(Am_ar_Mbal,(Am_ar_Enut,Am_ar_ehis))),(((Am_my_Ppal,Am_my_Asub),(Am_my_ddis,Am_my_Dpur)),(Am_di_Pess,EE_ap_Ftro))),((((Am_di_Vrob,Am_va_Usch),Am_is_Vant),((Am_di_Patl,Am_di_Mspa),(Am_di_Vbac,Am_di_Vexi))),(Am_th_Tqua,((Am_hi_Gfon,Am_di_Endo)…
DS2 - RAN+	399182	(Ex_eu, REST)	(((((((Am_is_Fsin,Am_is_Fnol),(Am_is_Fflu,Am_di_Pess)),(((Am_my_Dpur,Am_my_ddis),(Am_my_Asub,Am_my_Ppal)),(Am_ar_Mbal,(Am_ar_Enut,Am_ar_ehis)))),(((Am_is_Vant,(Am_di_Vrob,Am_va_Usch)),((Am_di_Vbac,Am_di_Vexi),(Am_di_Patl,Am_di_Mspa))),(Am_th_Tqua,((Am_di_Endo,Am_hi_Gfon),(Am_is_Sram,Am_di_Acas))))),((((EE_ap_Rram,EE_ap_Ftro),EE_ap_Ttra),((((Ex_fo_Ssal,((Ex_fo_glae,Ex_fo_glam),Ex_fo_glab)),(Op_fu_…
DS2 - RAN+	399381	(EE_ap_Rram, (Am, REST))	(EE_ap_Rram,(((((Am_di_Acas,Am_is_Sram),(Am_di_Endo,Am_hi_Gfon)),((((Am_my_Dpur,Am_my_ddis),(Am_my_Ppal,Am_my_Asub)),Am_is_Fflu),((Am_is_Fsin,Am_is_Fnol),Am_ar_Mbal))),(((Am_di_Pess,Am_is_Vant),(Am_di_Vrob,Am_va_Usch)),(Am_th_Tqua,((Am_di_Patl,Am_di_Mspa),(Am_di_Vbac,Am_di_Vexi))))),((((((((Sr_di_Kmic,Sr_di_Amas),((Sr_di_Bnut,Sr_di_Shan),(Sr_di_Pbei,(Sr_di_Gspi,(Sr_di_Aost,Sr_di_Lpol))))),(((Sr_a…
DS2 - RAN+	399860	(Ex_eu, REST)	((Ex_eu_Ndes,((Ex_eu_tcru,(Ex_eu_tviv,(Ex_eu_tbrg,Ex_eu_tbru))),(Ex_eu_Scul,(Ex_eu_lbra,(Ex_eu_lmaj,Ex_eu_lmex))))),((((((Am_is_Fflu,((Am_my_Dpur,Am_my_ddis),(Am_my_Asub,Am_my_Ppal))),(Am_di_Pess,(Am_is_Fsin,Am_is_Fnol))),(((Am_di_Endo,Am_hi_Gfon),(Am_di_Acas,Am_is_Sram)),(Am_ar_Mbal,(Am_ar_ehis,Am_ar_Enut)))),(((Am_di_Vbac,Am_di_Vexi),(Am_di_Patl,Am_di_Mspa)),((Am_th_Tqua,Am_is_Vant),(Am_va_Usch…
DS2 - RAN+	399916	(Ex_eu, REST)	((((((Ex_eu_tbru,Ex_eu_tbrg),Ex_eu_tviv),Ex_eu_tcru),(Ex_eu_Scul,(Ex_eu_lbra,(Ex_eu_lmaj,Ex_eu_lmex)))),Ex_eu_Ndes),(((((((Am_my_Asub,Am_my_Ppal),(Am_my_ddis,Am_my_Dpur)),(Am_is_Fflu,(Am_is_Fsin,Am_is_Fnol))),(((Am_ar_Mbal,(Am_ar_Enut,Am_ar_ehis)),Am_di_Pess),((EE_is_Tmar,Ex_is_Tpyr),EE_ap_Ftro))),((((Am_is_Sram,Am_di_Acas),(Am_hi_Gfon,Am_di_Endo)),Am_th_Tqua),(((Am_va_Usch,Am_di_Vrob),Am_is_Vant…
DS2 - RAN+	400158	(EE_ap_Rram, (Am, REST))	((((((Am_is_Vant,Am_di_Pess),(Am_th_Tqua,Am_ar_Mbal)),((Am_di_Vrob,Am_va_Usch),((Am_di_Vbac,Am_di_Vexi),(Am_di_Mspa,Am_di_Patl)))),((((Am_my_Dpur,Am_my_ddis),(Am_my_Asub,Am_my_Ppal)),(Am_is_Fflu,(Am_is_Fsin,Am_is_Fnol))),((Am_di_Acas,Am_is_Sram),(Am_di_Endo,Am_hi_Gfon)))),(((((EE_cr_Gspb,((EE_cr_Rlen,EE_cr_Hphi),(EE_cr_Htep,EE_cr_Ccur))),(((Pl_gl_Cglo,Pl_gl_Gnos),(Sr_rh_Bmar,Sr_rh_Cten)),((Sr_rh_…
DS3 - SEL-	576685	(Op_fu, (Op*, REST))	(((((((((Ex_eu_Egra,Ex_eu_Egym),(Ex_eu_Ndes,(Ex_eu_lmaj,Ex_eu_tbru))),((Ex_he_Smar,Ex_he_Pcos),Ex_he_Ngru)),((EE_is_Drot,EE_ap_Rram),(EE_is_Tglo,((Ex_ja_Jbah,Ex_ja_Rame),(Ex_ja_Jlib,Ex_ja_Secu))))),(((EE_is_Tmar,(Ex_ox_Mono,Ex_is_Tpyr)),(EE_ap_Ftro,(Ex_ma_Mjak,Ex_ma_Mcal))),(((Ex_fo_Ssal,Ex_fo_glae),((Ex_pa_Hmel,Ex_pa_Tfoe),Ex_pa_tvag)),((Am_ar_Enut,Am_ar_ehis),EE_br_Stet)))),((((Am_di_Naes,Am_di…
DS3 - SEL-	576832	(Op_fu, (Op*, REST))	((((((((Am_th_Tqua,Am_is_Vant),(Am_va_Clsp,(Am_va_Usch,Am_di_Vrob))),((Am_di_Mspa,Am_di_Vexi),(Am_di_Naes,Am_di_Patl))),(((Am_is_Fnol,(Am_tu_Hver,Am_ar_Mbal)),(Am_my_Ppol,(Am_my_ddis,Am_my_Ppal))),((Am_di_Pess,Am_is_Pmon),((Am_is_Sram,Am_di_Acas),Am_hi_Gfon)))),((((((Am_ar_Enut,Am_ar_ehis),EE_is_Tglo),((Ex_ja_Rame,Ex_ja_Jbah),(Ex_ja_Jlib,Ex_ja_Secu))),((Ex_he_Smar,Ex_he_Pcos),Ex_he_Ngru)),(((Ex_e…
DS3 - SEL-	576838	(Op_fu, (Op*, REST))	(((((Op_fu_Mmel,Op_fu_lbic),Op_fu_Mglo),(Op_fu_spom,(Op_fu_scer,(Op_fu_afum,Op_fu_ncra)))),(Op_fu_Rirr,(Op_fu_Pspa,Op_fu_Bden))),((((Op_ic_Cowc,Op_ic_Sarc),(Op_nu_Falb,(Op_ch_mbre,Op_ch_Sros))),(((Op_me_tadh,(Op_me_Hvul,Op_me_nvec)),(((Op_me_Ppil,Op_me_Mlei),Op_me_Ocar),Op_me_Aque)),((((Op_me_sman,Op_me_cele),Op_me_dmel),(Op_me_Acal,Op_me_Ctel)),((Op_me_Bflo,Op_me_Skow),(Op_me_hsap,Op_me_cint))))…
DS3 - SEL-	577021	(Op_fu, (Op*, REST))	((((Op_fu_Mglo,(Op_fu_Mmel,Op_fu_lbic)),(Op_fu_spom,(Op_fu_scer,(Op_fu_afum,Op_fu_ncra)))),(Op_fu_Rirr,(Op_fu_Bden,Op_fu_Pspa))),((((Op_ic_Cowc,Op_ic_Sarc),(Op_nu_Falb,(Op_ch_Sros,Op_ch_mbre))),((((Op_me_Ocar,Op_me_tadh),Op_me_Aque),((Op_me_Mlei,Op_me_Ppil),(Op_me_nvec,Op_me_Hvul))),(((Op_me_Acal,Op_me_Ctel),((Op_me_sman,Op_me_cele),Op_me_dmel)),((Op_me_Bflo,Op_me_Skow),(Op_me_hsap,Op_me_cint))))…
DS3 - SEL-	577089	(EE_ap_Ftro, (Op, REST))	(EE_ap_Ftro,(((((Op_ic_Sarc,Op_ic_Cowc),(Op_ch_Sros,Op_ch_mbre)),((((Op_me_Ctel,Op_me_Acal),(Op_me_dmel,(Op_me_cele,Op_me_sman))),((Op_me_Skow,Op_me_Bflo),(Op_me_cint,Op_me_hsap))),((Op_me_tadh,(Op_me_nvec,Op_me_Hvul)),(((Op_me_Mlei,Op_me_Ppil),Op_me_Ocar),Op_me_Aque)))),(Op_nu_Falb,(((Op_fu_Pspa,Op_fu_Bden),Op_fu_Rirr),((((Op_fu_ncra,Op_fu_afum),Op_fu_scer),Op_fu_spom),(Op_fu_Mglo,(Op_fu_lbic,Op…
DS3 - SEL-	577097	(Op_fu, (Op*, REST))	(((((Op_fu_lbic,Op_fu_Mmel),Op_fu_Mglo),((Op_fu_scer,(Op_fu_afum,Op_fu_ncra)),Op_fu_spom)),((Op_fu_Bden,Op_fu_Pspa),Op_fu_Rirr)),(((((((((Ex_ja_Rame,Ex_ja_Jbah),(Ex_ja_Jlib,Ex_ja_Secu)),((Ex_is_Tpyr,Ex_ox_Mono),EE_is_Tmar)),((Ex_eu_Egym,Ex_eu_Egra),(Ex_eu_Ndes,(Ex_eu_lmaj,Ex_eu_tbru)))),((EE_br_Stet,(Ex_he_Ngru,(Ex_he_Smar,Ex_he_Pcos))),((Ex_pa_tvag,(Ex_pa_Tfoe,Ex_pa_Hmel)),(Ex_fo_Ssal,Ex_fo_glae…
DS3 - SEL-	577271	(Pl_gl, (Op, REST))	(((((((((Ex_fo_glae,Ex_fo_Ssal),(Am_ar_ehis,Am_ar_Enut)),(Ex_he_Ngru,(Ex_he_Pcos,Ex_he_Smar))),(((Ex_eu_Egym,Ex_eu_Egra),(Ex_eu_Ndes,(Ex_eu_tbru,Ex_eu_lmaj))),(((Ex_pa_Hmel,Ex_pa_Tfoe),Ex_pa_tvag),EE_br_Stet))),(((EE_ap_Rram,EE_is_Drot),(EE_ap_Ftro,(Ex_ma_Mcal,Ex_ma_Mjak))),((EE_is_Tglo,((Ex_ja_Secu,Ex_ja_Jlib),(Ex_ja_Jbah,Ex_ja_Rame))),(EE_is_Tmar,(Ex_ox_Mono,Ex_is_Tpyr))))),(((((Am_my_Ppal,Am_m…
DS3 - SEL-	577297	(Pl_gl, (Op, REST))	((Pl_gl_Cglo,(Pl_gl_Cpad,Pl_gl_Gnos)),(((((((Ex_he_Ngru,(Ex_he_Smar,Ex_he_Pcos)),((Ex_pa_tvag,(Ex_pa_Tfoe,Ex_pa_Hmel)),(Ex_fo_glae,Ex_fo_Ssal))),(((Ex_eu_Egra,Ex_eu_Egym),(Ex_eu_Ndes,(Ex_eu_lmaj,Ex_eu_tbru))),((EE_is_Tglo,(Am_ar_ehis,Am_ar_Enut)),((Ex_ja_Secu,Ex_ja_Jlib),(Ex_ja_Jbah,Ex_ja_Rame))))),(((EE_ce_Rhet,EE_ce_Chsp),((Ex_ma_Mcal,Ex_ma_Mjak),EE_ap_Ttra)),((EE_ap_Rram,EE_is_Drot),((EE_is_Tm…
DS3 - SEL-	577364	(Pl_gl, (Op, REST))	(((((((((Am_ar_Mbal,Am_tu_Hver),Am_is_Fnol),(Am_my_Ppol,(Am_my_ddis,Am_my_Ppal))),((Am_di_Acas,Am_is_Sram),Am_hi_Gfon)),((((Am_va_Usch,Am_di_Vrob),Am_va_Clsp),((Am_di_Vexi,Am_di_Mspa),(Am_di_Patl,Am_di_Naes))),((Am_is_Vant,Am_th_Tqua),(Am_is_Pmon,Am_di_Pess)))),((((Ex_he_Ngru,(Ex_he_Pcos,Ex_he_Smar)),((Am_ar_ehis,Am_ar_Enut),(Ex_fo_glae,Ex_fo_Ssal))),((EE_br_Stet,((Ex_pa_Tfoe,Ex_pa_Hmel),Ex_pa_tv…
DS3 - SEL-	577376	(Op_fu, (Op*, REST))	(((Op_fu_Rirr,(Op_fu_Pspa,Op_fu_Bden)),((((Op_fu_ncra,Op_fu_afum),Op_fu_scer),Op_fu_spom),(Op_fu_Mglo,(Op_fu_Mmel,Op_fu_lbic)))),((((Op_ic_Sarc,Op_ic_Cowc),((Op_ch_Sros,Op_ch_mbre),Op_nu_Falb)),((((Op_me_Skow,Op_me_Bflo),(Op_me_hsap,Op_me_cint)),((Op_me_Ctel,Op_me_Acal),(Op_me_dmel,(Op_me_cele,Op_me_sman)))),(((Op_me_nvec,Op_me_Hvul),Op_me_tadh),(((Op_me_Mlei,Op_me_Ppil),Op_me_Ocar),Op_me_Aque)))…
DS3 - SEL-	577377	(Op_fu, (Op*, REST))	((((Op_fu_Pspa,Op_fu_Bden),Op_fu_Rirr),((Op_fu_Mglo,(Op_fu_Mmel,Op_fu_lbic)),(Op_fu_spom,((Op_fu_ncra,Op_fu_afum),Op_fu_scer)))),(((((Op_me_Aque,(Op_me_Ocar,Op_me_tadh)),((Op_me_nvec,Op_me_Hvul),(Op_me_Ppil,Op_me_Mlei))),(((Op_me_cint,Op_me_hsap),(Op_me_Skow,Op_me_Bflo)),((Op_me_Acal,Op_me_Ctel),((Op_me_sman,Op_me_cele),Op_me_dmel)))),((Op_ic_Cowc,Op_ic_Sarc),(Op_nu_Falb,(Op_ch_mbre,Op_ch_Sros)))…
DS3 - SEL-	577409	(Pl_gl, (Op, REST))	((((((Op_ch_mbre,Op_ch_Sros),(Op_ic_Cowc,Op_ic_Sarc)),(((((Op_me_Mlei,Op_me_Ppil),Op_me_Ocar),Op_me_Aque),((Op_me_Hvul,Op_me_nvec),Op_me_tadh)),(((Op_me_Acal,Op_me_Ctel),(Op_me_dmel,(Op_me_cele,Op_me_sman))),((Op_me_hsap,Op_me_cint),(Op_me_Bflo,Op_me_Skow))))),(Op_nu_Falb,(((Op_fu_spom,(Op_fu_scer,(Op_fu_ncra,Op_fu_afum))),((Op_fu_Mmel,Op_fu_lbic),Op_fu_Mglo)),((Op_fu_Bden,Op_fu_Pspa),Op_fu_Rirr)…
DS3 - SEL-	577453	(Op_fu, (Op*, REST))	((((Op_fu_spom,((Op_fu_afum,Op_fu_ncra),Op_fu_scer)),((Op_fu_lbic,Op_fu_Mmel),Op_fu_Mglo)),(Op_fu_Rirr,(Op_fu_Bden,Op_fu_Pspa))),((((Op_ic_Cowc,Op_ic_Sarc),(Op_nu_Falb,(Op_ch_Sros,Op_ch_mbre))),(((((Op_me_Ppil,Op_me_Mlei),Op_me_Ocar),Op_me_Aque),(Op_me_tadh,(Op_me_Hvul,Op_me_nvec))),(((Op_me_dmel,(Op_me_cele,Op_me_sman)),(Op_me_Acal,Op_me_Ctel)),((Op_me_hsap,Op_me_cint),(Op_me_Skow,Op_me_Bflo))))…
DS3 - SEL-	577525	(Ex_ma, (Op, REST))	((Ex_ma_Mjak,Ex_ma_Mcal),(((((((Ex_he_Ngru,(Ex_he_Pcos,Ex_he_Smar)),((Ex_eu_Egym,Ex_eu_Egra),((Ex_eu_lmaj,Ex_eu_tbru),Ex_eu_Ndes))),((EE_is_Drot,EE_ap_Rram),((EE_ap_Ftro,EE_is_Tglo),((Ex_ja_Rame,Ex_ja_Jbah),(Ex_ja_Secu,Ex_ja_Jlib))))),((((Ex_fo_Ssal,Ex_fo_glae),(Am_ar_Enut,Am_ar_ehis)),(EE_br_Stet,((Ex_pa_Hmel,Ex_pa_Tfoe),Ex_pa_tvag))),((EE_ce_Rhet,EE_ce_Chsp),(EE_ap_Ttra,((Ex_is_Tpyr,Ex_ox_Mono)…
DS3 - SEL-	577617	(Pl_gl, (Op, REST))	((Pl_gl_Cglo,(Pl_gl_Cpad,Pl_gl_Gnos)),((((((Op_fu_Bden,Op_fu_Pspa),Op_fu_Rirr),((Op_fu_Mglo,(Op_fu_Mmel,Op_fu_lbic)),(Op_fu_spom,(Op_fu_scer,(Op_fu_ncra,Op_fu_afum))))),Op_nu_Falb),(((Op_ch_Sros,Op_ch_mbre),(Op_ic_Cowc,Op_ic_Sarc)),((((Op_me_Bflo,Op_me_Skow),(Op_me_cint,Op_me_hsap)),(((Op_me_cele,Op_me_sman),Op_me_dmel),(Op_me_Acal,Op_me_Ctel))),((Op_me_nvec,Op_me_Hvul),((Op_me_Ocar,Op_me_Aque),(…
DS3 - SEL-	577666	(Pl_gl, (Op, REST))	((((((((EE_is_Tglo,(Ex_fo_glae,Ex_fo_Ssal)),(Ex_he_Ngru,(Ex_he_Smar,Ex_he_Pcos))),((((Ex_pa_Hmel,Ex_pa_Tfoe),Ex_pa_tvag),EE_br_Stet),(((Ex_ja_Rame,Ex_ja_Jbah),(Ex_ja_Secu,Ex_ja_Jlib)),EE_ap_Ftro))),(((Ex_ma_Mjak,Ex_ma_Mcal),((Ex_eu_Egra,Ex_eu_Egym),(Ex_eu_Ndes,(Ex_eu_lmaj,Ex_eu_tbru)))),((EE_is_Drot,EE_ap_Rram),((Ex_is_Tpyr,Ex_ox_Mono),EE_is_Tmar)))),((((Am_my_Ppol,(Am_my_Ppal,Am_my_ddis)),(Am_is…
DS3 - SEL-	577838	(Pl_gl, (Op, REST))	(((Pl_gl_Cpad,Pl_gl_Gnos),Pl_gl_Cglo),(((Op_nu_Falb,(((Op_fu_Pspa,Op_fu_Bden),Op_fu_Rirr),((Op_fu_Mglo,(Op_fu_lbic,Op_fu_Mmel)),((Op_fu_scer,(Op_fu_ncra,Op_fu_afum)),Op_fu_spom)))),(((Op_ic_Cowc,Op_ic_Sarc),(Op_ch_Sros,Op_ch_mbre)),((((Op_me_Skow,Op_me_Bflo),(Op_me_hsap,Op_me_cint)),((Op_me_Acal,Op_me_Ctel),(Op_me_dmel,(Op_me_cele,Op_me_sman)))),((Op_me_Aque,(Op_me_Ocar,Op_me_tadh)),((Op_me_nvec,…
DS3 - SEL-	577853	(EE_ap_Ftro, (Op, REST))	(EE_ap_Ftro,((((((((Ex_eu_Ndes,(Ex_eu_tbru,Ex_eu_lmaj)),(Ex_eu_Egra,Ex_eu_Egym)),(EE_is_Tglo,((Ex_ja_Secu,Ex_ja_Jlib),(Ex_ja_Jbah,Ex_ja_Rame)))),((EE_is_Tmar,(Ex_ox_Mono,Ex_is_Tpyr)),(Ex_he_Ngru,(Ex_he_Smar,Ex_he_Pcos)))),(((Ex_pa_tvag,(Ex_pa_Hmel,Ex_pa_Tfoe)),(EE_is_Drot,EE_ap_Rram)),(((Ex_fo_Ssal,Ex_fo_glae),(Am_ar_Enut,Am_ar_ehis)),(EE_br_Stet,(Ex_ma_Mcal,Ex_ma_Mjak))))),((((Am_is_Pmon,Am_is_V…
DS3 - SEL-	577877	(EE_ap_Ftro, (Op, REST))	((((((((EE_br_Stet,EE_ap_Ttra),(EE_ce_Rhet,EE_ce_Chsp)),((Ex_ma_Mcal,Ex_ma_Mjak),(EE_ap_Rram,EE_is_Drot))),(((Ex_he_Ngru,(Ex_he_Pcos,Ex_he_Smar)),(((Ex_eu_lmaj,Ex_eu_tbru),Ex_eu_Ndes),(Ex_eu_Egym,Ex_eu_Egra))),((EE_is_Tmar,(Ex_ox_Mono,Ex_is_Tpyr)),(EE_is_Tglo,((Ex_ja_Jbah,Ex_ja_Rame),(Ex_ja_Jlib,Ex_ja_Secu)))))),((((Am_hi_Gfon,(Am_is_Sram,Am_di_Acas)),((Am_is_Pmon,Am_tu_Hver),Am_th_Tqua)),((Am_is…
DS3 - SEL-	577923	(Op_fu, (Op*, REST))	((((Op_fu_Bden,Op_fu_Pspa),Op_fu_Rirr),((Op_fu_spom,((Op_fu_ncra,Op_fu_afum),Op_fu_scer)),(Op_fu_Mglo,(Op_fu_lbic,Op_fu_Mmel)))),((((((((EE_ka_Rtru,EE_is_Tsub),EE_is_Pbil),(EE_cr_Ccur,(EE_cr_Rlen,EE_cr_Hand))),((((Pl_rh_Ccoe,(Pl_rh_Pyez,Pl_rh_Ccho)),(Pl_rh_Rmar,(Pl_rh_Paer,Pl_rh_Rmac))),Pl_rh_Gsul),((Pl_gl_Gnos,Pl_gl_Cpad),Pl_gl_Cglo))),((EE_ap_Ttra,(EE_ce_Chsp,EE_ce_Rhet)),(((Pl_gr_Cvar,Pl_gr_vc…
DS3 - SEL-	577983	(Op_fu, (Op*, REST))	((((((((Sr_ch_Vbra,(Sr_ap_cmur,(Sr_ap_tgon,Sr_ap_pfal))),(Sr_pe_Perk,((Sr_di_Shan,Sr_di_Pbei),(Sr_di_Gcat,(Sr_di_Lpol,Sr_di_Pbah))))),(((Sr_rh_Lvor,Sr_rh_Cten),(Sr_rh_Bmot,(Sr_rh_Crep,Sr_rh_Bnat))),(((Sr_rh_Sspa,Sr_rh_Aspa),(Sr_rh_Erot,Sr_rh_Rfil)),(Sr_ci_Slem,Sr_ci_tthe)))),((((Sr_st_Ppar,(Sr_st_Selo,Sr_st_Spus)),(((Sr_st_Tfra,Sr_st_Ptri),(Sr_st_Espi,Sr_st_tpse)),Sr_st_Bpac)),((Sr_st_Rmar,(Sr_st…
DS3 - SEL-	578131	(EE_ap_Ftro, (Op, REST))	(EE_ap_Ftro,(((Op_nu_Falb,((Op_fu_Rirr,(Op_fu_Pspa,Op_fu_Bden)),((Op_fu_Mglo,(Op_fu_Mmel,Op_fu_lbic)),(Op_fu_spom,((Op_fu_afum,Op_fu_ncra),Op_fu_scer))))),(((Op_ch_mbre,Op_ch_Sros),(Op_ic_Cowc,Op_ic_Sarc)),((((Op_me_dmel,(Op_me_cele,Op_me_sman)),(Op_me_Ctel,Op_me_Acal)),((Op_me_cint,Op_me_hsap),(Op_me_Bflo,Op_me_Skow))),((Op_me_Aque,(Op_me_Ocar,Op_me_tadh)),((Op_me_Hvul,Op_me_nvec),(Op_me_Ppil,Op…
DS3 - SEL-	578358	(Pl_gl, (Pl_gr, REST))	((Pl_gl_Cglo,(Pl_gl_Cpad,Pl_gl_Gnos)),((((Pl_gr_micr,Pl_gr_Npyr),(Pl_gr_Cvar,Pl_gr_vcar)),(Pl_gr_Mver,(Pl_gr_Corb,((Pl_gr_Atri,(Pl_gr_atha,Pl_gr_rcom)),Pl_gr_ppat)))),(((((((EE_ha_Pspa,EE_ha_Crho),((EE_ha_Pant,EE_ha_Cpol),(EE_ha_Ehux,EE_ha_Pcar))),(Sr_ci_tthe,Sr_ci_Slem)),((Sr_ch_Vbra,((Sr_ap_tgon,Sr_ap_pfal),Sr_ap_cmur)),(Sr_pe_Perk,((Sr_di_Pbei,Sr_di_Shan),((Sr_di_Lpol,Sr_di_Pbah),Sr_di_Gcat)))…
DS3 - SEL-	578428	(Pl_gl, (Pl_gr, REST))	(((((Pl_gr_micr,Pl_gr_Npyr),(Pl_gr_Cvar,Pl_gr_vcar)),(Pl_gr_Mver,(Pl_gr_Corb,(Pl_gr_ppat,(Pl_gr_Atri,(Pl_gr_rcom,Pl_gr_atha)))))),(((((((Ex_fo_Ssal,Ex_fo_glae),(Ex_pa_tvag,(Ex_pa_Hmel,Ex_pa_Tfoe))),(((Op_fu_Mglo,(Op_fu_lbic,Op_fu_Mmel)),(Op_fu_spom,(Op_fu_scer,(Op_fu_afum,Op_fu_ncra)))),((Op_fu_Bden,Op_fu_Pspa),Op_fu_Rirr))),(Op_nu_Falb,((EE_ce_Rhet,EE_ce_Chsp),(EE_br_Stet,EE_ap_Ttra)))),(((Op_ic…
DS3 - SEL-	578533	(Op_fu, (Op*, REST))	((((Op_fu_spom,((Op_fu_ncra,Op_fu_afum),Op_fu_scer)),(Op_fu_Mglo,(Op_fu_lbic,Op_fu_Mmel))),((Op_fu_Bden,Op_fu_Pspa),Op_fu_Rirr)),((((Op_ic_Sarc,Op_ic_Cowc),(Op_nu_Falb,(Op_ch_mbre,Op_ch_Sros))),((((Op_me_Ocar,Op_me_tadh),Op_me_Aque),((Op_me_Hvul,Op_me_nvec),(Op_me_Ppil,Op_me_Mlei))),(((Op_me_hsap,Op_me_cint),(Op_me_Bflo,Op_me_Skow)),((Op_me_Acal,Op_me_Ctel),(Op_me_dmel,(Op_me_cele,Op_me_sman)))))…
DS3 - SEL-	578583	(Ex_ma, (Op, REST))	((((((((Am_my_Ppol,(Am_my_Ppal,Am_my_ddis)),(Am_is_Fnol,Am_di_Pess)),(((Am_is_Sram,Am_di_Acas),Am_hi_Gfon),(Am_is_Pmon,(Am_ar_Mbal,Am_tu_Hver)))),(((Am_th_Tqua,Am_is_Vant),((Am_va_Usch,Am_di_Vrob),Am_va_Clsp)),((Am_di_Naes,Am_di_Patl),(Am_di_Mspa,Am_di_Vexi)))),((((Am_ar_Enut,Am_ar_ehis),(((Ex_eu_lmaj,Ex_eu_tbru),Ex_eu_Ndes),(Ex_eu_Egra,Ex_eu_Egym))),((((Ex_ja_Jbah,Ex_ja_Rame),(Ex_ja_Secu,Ex_ja_J…
DS3 - SEL-	578600	(Pl_gl, (Pl_gr, REST))	(((((((((EE_is_Drot,EE_ap_Rram),((Ex_is_Tpyr,Ex_ox_Mono),EE_is_Tmar)),(((Ex_pa_Tfoe,Ex_pa_Hmel),Ex_pa_tvag),((Ex_fo_Ssal,Ex_fo_glae),(Am_ar_ehis,Am_ar_Enut)))),((((Ex_ja_Jbah,Ex_ja_Rame),(Ex_ja_Jlib,Ex_ja_Secu)),((Ex_eu_Egym,Ex_eu_Egra),((Ex_eu_tbru,Ex_eu_lmaj),Ex_eu_Ndes))),((EE_is_Tglo,(Ex_ma_Mjak,Ex_ma_Mcal)),((Ex_he_Smar,Ex_he_Pcos),Ex_he_Ngru)))),((((Am_hi_Gfon,(Am_is_Sram,Am_di_Acas)),(Am_t…
DS3 - SEL-	578624	(Pl_gl, (Pl_gr, REST))	((Pl_gl_Cglo,(Pl_gl_Cpad,Pl_gl_Gnos)),((((Pl_gr_vcar,Pl_gr_Cvar),(Pl_gr_Npyr,Pl_gr_micr)),(Pl_gr_Mver,((Pl_gr_ppat,(Pl_gr_Atri,(Pl_gr_atha,Pl_gr_rcom))),Pl_gr_Corb))),((((((EE_ce_Rhet,EE_ce_Chsp),((Am_ar_ehis,Am_ar_Enut),EE_ap_Ttra)),((EE_is_Drot,EE_ap_Rram),((EE_is_Tmar,(Ex_is_Tpyr,Ex_ox_Mono)),(EE_ap_Ftro,(Ex_ma_Mcal,Ex_ma_Mjak))))),((((Am_ar_Mbal,Am_is_Fnol),(Am_my_Ppol,(Am_my_ddis,Am_my_Ppal)…
DS3 - SEL-	578754	(Pl_gl, (Pl_gr, REST))	(((((Pl_gr_Cvar,Pl_gr_vcar),(Pl_gr_Npyr,Pl_gr_micr)),((Pl_gr_Corb,((Pl_gr_Atri,(Pl_gr_rcom,Pl_gr_atha)),Pl_gr_ppat)),Pl_gr_Mver)),(((((((Ex_eu_Egym,Ex_eu_Egra),(Ex_eu_Ndes,(Ex_eu_lmaj,Ex_eu_tbru))),((Ex_he_Pcos,Ex_he_Smar),Ex_he_Ngru)),((((Ex_ja_Jbah,Ex_ja_Rame),(Ex_ja_Secu,Ex_ja_Jlib)),((Am_ar_ehis,Am_ar_Enut),EE_is_Tglo)),((Ex_fo_glae,Ex_fo_Ssal),((Ex_pa_Hmel,Ex_pa_Tfoe),Ex_pa_tvag)))),((((Op_c…
DS3 - SEL-	578797	(Pl_gl, (Pl_gr, REST))	((Pl_gl_Cglo,(Pl_gl_Gnos,Pl_gl_Cpad)),((((Pl_gr_vcar,Pl_gr_Cvar),(Pl_gr_Npyr,Pl_gr_micr)),(Pl_gr_Mver,((((Pl_gr_atha,Pl_gr_rcom),Pl_gr_Atri),Pl_gr_ppat),Pl_gr_Corb))),(((((((Op_ch_mbre,Op_ch_Sros),(Op_ic_Cowc,Op_ic_Sarc)),(((Op_me_nvec,Op_me_Hvul),((Op_me_Aque,Op_me_Ocar),((Op_me_Mlei,Op_me_Ppil),Op_me_tadh))),(((Op_me_Skow,Op_me_Bflo),(Op_me_hsap,Op_me_cint)),((Op_me_Acal,Op_me_Ctel),(Op_me_dmel…
DS3 - SEL-	578838	(Pl_gl, (Pl_gr, REST))	((Pl_gl_Cglo,(Pl_gl_Cpad,Pl_gl_Gnos)),((((Pl_gr_micr,Pl_gr_Npyr),(Pl_gr_vcar,Pl_gr_Cvar)),(Pl_gr_Mver,(Pl_gr_Corb,(Pl_gr_ppat,(Pl_gr_Atri,(Pl_gr_rcom,Pl_gr_atha)))))),(((((((Ex_he_Ngru,(Ex_he_Smar,Ex_he_Pcos)),((Ex_eu_Egym,Ex_eu_Egra),((Ex_eu_lmaj,Ex_eu_tbru),Ex_eu_Ndes))),Op_nu_Falb),((((Op_fu_Pspa,Op_fu_Bden),Op_fu_Rirr),((Op_fu_Mglo,(Op_fu_Mmel,Op_fu_lbic)),(Op_fu_spom,(Op_fu_scer,(Op_fu_afum,…
DS3 - SEL-	579007	(Op_fu, (Op*, REST))	((((Op_fu_Mglo,(Op_fu_Mmel,Op_fu_lbic)),(Op_fu_spom,((Op_fu_afum,Op_fu_ncra),Op_fu_scer))),(Op_fu_Rirr,(Op_fu_Bden,Op_fu_Pspa))),((((Op_nu_Falb,(Op_ch_Sros,Op_ch_mbre)),(Op_ic_Cowc,Op_ic_Sarc)),((((Op_me_tadh,Op_me_Ocar),Op_me_Aque),((Op_me_Ppil,Op_me_Mlei),(Op_me_Hvul,Op_me_nvec))),(((Op_me_dmel,(Op_me_cele,Op_me_sman)),(Op_me_Acal,Op_me_Ctel)),((Op_me_Skow,Op_me_Bflo),(Op_me_cint,Op_me_hsap))))…
DS3 - SEL-	579071	(Pl_gl, (Pl_gr, REST))	(((Pl_gl_Gnos,Pl_gl_Cpad),Pl_gl_Cglo),(((Pl_gr_Mver,((Pl_gr_ppat,((Pl_gr_atha,Pl_gr_rcom),Pl_gr_Atri)),Pl_gr_Corb)),((Pl_gr_vcar,Pl_gr_Cvar),(Pl_gr_micr,Pl_gr_Npyr))),(((((((Ex_pa_tvag,(Ex_pa_Hmel,Ex_pa_Tfoe)),(Ex_fo_glae,Ex_fo_Ssal)),((Am_ar_ehis,Am_ar_Enut),((Ex_is_Tpyr,Ex_ox_Mono),EE_is_Tmar))),(((Ex_eu_Egra,Ex_eu_Egym),(Ex_eu_Ndes,(Ex_eu_lmaj,Ex_eu_tbru))),((Ex_he_Ngru,(Ex_he_Smar,Ex_he_Pcos)…
DS3 - SEL-	579183	(Pl_gl, (Pl_gr, REST))	(((((((Pl_rh_Gsul,((Pl_rh_Ccoe,(Pl_rh_Paer,Pl_rh_Rmac)),(Pl_rh_Rmar,(Pl_rh_Ccho,Pl_rh_Pyez)))),((EE_is_Pbil,EE_ka_Rtru),(EE_cr_Ccur,(EE_cr_Hand,EE_cr_Rlen)))),(((Sr_rh_Cten,Sr_rh_Lvor),((Sr_rh_Rfil,Sr_rh_Erot),(Sr_rh_Aspa,Sr_rh_Sspa))),((Sr_rh_Bmot,EE_is_Tsub),(Sr_rh_Crep,Sr_rh_Bnat)))),((((Sr_ch_Vbra,(Sr_ap_cmur,(Sr_ap_pfal,Sr_ap_tgon))),(Sr_pe_Perk,((Sr_di_Pbei,Sr_di_Shan),(Sr_di_Gcat,(Sr_di_Lp…
DS3 - SEL-	579378	(Pl_gl, (Pl_gr, REST))	((Pl_gl_Cglo,(Pl_gl_Gnos,Pl_gl_Cpad)),((((((((Am_is_Vant,Am_th_Tqua),(Am_va_Clsp,(Am_di_Vrob,Am_va_Usch))),((Am_di_Naes,Am_di_Patl),(Am_di_Vexi,Am_di_Mspa))),((((Am_my_ddis,Am_my_Ppal),Am_my_Ppol),(Am_is_Fnol,Am_tu_Hver)),((Am_di_Acas,Am_is_Sram),Am_hi_Gfon))),((((Ex_he_Ngru,(Ex_he_Smar,Ex_he_Pcos)),(((Ex_ja_Rame,Ex_ja_Jbah),(Ex_ja_Jlib,Ex_ja_Secu)),EE_is_Tglo)),((Ex_eu_Egra,Ex_eu_Egym),(Ex_eu_Nd…
DS3 - SEL-	579548	(Op_fu, (Op*, REST))	((((((Op_me_Aque,(Op_me_tadh,Op_me_Ocar)),((Op_me_Hvul,Op_me_nvec),(Op_me_Mlei,Op_me_Ppil))),(((Op_me_Skow,Op_me_Bflo),(Op_me_cint,Op_me_hsap)),(((Op_me_cele,Op_me_sman),Op_me_dmel),(Op_me_Ctel,Op_me_Acal)))),((Op_nu_Falb,(Op_ch_Sros,Op_ch_mbre)),(Op_ic_Cowc,Op_ic_Sarc))),(((((EE_ce_Chsp,EE_ce_Rhet),((EE_ap_Ftro,(Ex_ma_Mcal,Ex_ma_Mjak)),((Ex_is_Tpyr,Ex_ox_Mono),EE_is_Tmar))),((EE_ap_Ttra,(Pl_gl_C…
DS3 - SEL-	579550	(Pl_gl, (Op, REST))	((((Op_nu_Falb,(((Op_fu_Pspa,Op_fu_Bden),Op_fu_Rirr),((Op_fu_Mglo,(Op_fu_lbic,Op_fu_Mmel)),(Op_fu_spom,(Op_fu_scer,(Op_fu_afum,Op_fu_ncra)))))),(((Op_ic_Cowc,Op_ic_Sarc),(Op_ch_mbre,Op_ch_Sros)),(((Op_me_tadh,(Op_me_nvec,Op_me_Hvul)),(Op_me_Aque,(Op_me_Ocar,(Op_me_Mlei,Op_me_Ppil)))),(((Op_me_Skow,Op_me_Bflo),(Op_me_hsap,Op_me_cint)),((Op_me_dmel,(Op_me_cele,Op_me_sman)),(Op_me_Acal,Op_me_Ctel)))…
DS3 - SEL-	579641	(Pl_gl, (Pl_gr, REST))	((((((((EE_ce_Chsp,EE_ce_Rhet),EE_ap_Ttra),(((EE_ha_Cpol,EE_ha_Pant),(EE_ha_Pcar,EE_ha_Ehux)),((EE_ha_Pspa,EE_ha_Crho),EE_is_Tsub))),((Pl_rh_Gsul,(((Pl_rh_Rmac,Pl_rh_Paer),Pl_rh_Rmar),((Pl_rh_Ccho,Pl_rh_Pyez),Pl_rh_Ccoe))),((EE_cr_Ccur,(EE_cr_Rlen,EE_cr_Hand)),(EE_ka_Rtru,EE_is_Pbil)))),((((Sr_pe_Perk,((Sr_di_Shan,Sr_di_Pbei),(Sr_di_Gcat,(Sr_di_Pbah,Sr_di_Lpol)))),((Sr_ap_cmur,(Sr_ap_tgon,Sr_ap_p…
DS3 - SEL-	579748	(Pl_gl, (Pl_gr, REST))	((Pl_gl_Cglo,(Pl_gl_Cpad,Pl_gl_Gnos)),(((((((EE_br_Stet,(Op_ch_mbre,Op_ch_Sros)),(Op_ic_Sarc,Op_ic_Cowc)),((((Op_me_nvec,Op_me_Hvul),(Op_me_Ppil,Op_me_Mlei)),(Op_me_Aque,(Op_me_Ocar,Op_me_tadh))),(((Op_me_hsap,Op_me_cint),(Op_me_Skow,Op_me_Bflo)),((Op_me_Ctel,Op_me_Acal),(Op_me_dmel,(Op_me_cele,Op_me_sman)))))),(((EE_is_Tglo,((Ex_ja_Jbah,Ex_ja_Rame),(Ex_ja_Secu,Ex_ja_Jlib))),(((Op_fu_Bden,Op_fu_P…
DS3 - SEL-	579794	(Pl_gl, (Pl_gr, REST))	((Pl_gl_Cglo,(Pl_gl_Cpad,Pl_gl_Gnos)),((((((((Am_is_Vant,Am_di_Pess),(Am_is_Pmon,Am_th_Tqua)),(((Am_di_Vrob,Am_va_Usch),Am_va_Clsp),((Am_di_Mspa,Am_di_Vexi),(Am_di_Patl,Am_di_Naes)))),((Am_hi_Gfon,(Am_is_Sram,Am_di_Acas)),((Am_is_Fnol,(Am_ar_Mbal,Am_tu_Hver)),(Am_my_Ppol,(Am_my_Ppal,Am_my_ddis))))),(((((Ex_eu_lmaj,Ex_eu_tbru),Ex_eu_Ndes),(Ex_eu_Egra,Ex_eu_Egym)),((((Ex_ja_Rame,Ex_ja_Jbah),(Ex_ja_…
DS3 - SEL-	579851	(Ex_ma, (Op, REST))	((Ex_ma_Mcal,Ex_ma_Mjak),(((Op_nu_Falb,(((Op_fu_Bden,Op_fu_Pspa),Op_fu_Rirr),((Op_fu_Mglo,(Op_fu_lbic,Op_fu_Mmel)),(Op_fu_spom,(Op_fu_scer,(Op_fu_afum,Op_fu_ncra)))))),(((Op_ic_Sarc,Op_ic_Cowc),(Op_ch_mbre,Op_ch_Sros)),(((Op_me_tadh,(Op_me_nvec,Op_me_Hvul)),(Op_me_Aque,(Op_me_Ocar,(Op_me_Ppil,Op_me_Mlei)))),(((Op_me_Skow,Op_me_Bflo),(Op_me_hsap,Op_me_cint)),((Op_me_Acal,Op_me_Ctel),(Op_me_dmel,(O…
DS3 - SEL-	579933	(Pl_gl, (Pl_gr, REST))	((Pl_gl_Cglo,(Pl_gl_Cpad,Pl_gl_Gnos)),(((((((Am_is_Fnol,Am_tu_Hver),(Am_hi_Gfon,(Am_is_Sram,Am_di_Acas))),(((Am_is_Pmon,Am_ar_Mbal),Am_di_Pess),(Am_my_Ppol,(Am_my_Ppal,Am_my_ddis)))),(((Am_th_Tqua,Am_is_Vant),(Am_va_Clsp,(Am_va_Usch,Am_di_Vrob))),((Am_di_Vexi,Am_di_Mspa),(Am_di_Patl,Am_di_Naes)))),((((Op_ic_Sarc,Op_ic_Cowc),(Op_ch_mbre,Op_ch_Sros)),(((Op_me_Aque,(Op_me_tadh,Op_me_Ocar)),((Op_me_M…
DS3 - SEL-	580032	(Pl_gl, (Pl_gr, REST))	((Pl_gl_Cglo,(Pl_gl_Cpad,Pl_gl_Gnos)),((((Pl_gr_micr,Pl_gr_Npyr),(Pl_gr_Cvar,Pl_gr_vcar)),(Pl_gr_Mver,((Pl_gr_ppat,(Pl_gr_Atri,(Pl_gr_atha,Pl_gr_rcom))),Pl_gr_Corb))),((((((EE_ap_Ttra,(Ex_ma_Mjak,Ex_ma_Mcal)),(EE_ce_Rhet,EE_ce_Chsp)),((EE_is_Drot,EE_ap_Rram),(EE_ap_Ftro,((Ex_ox_Mono,Ex_is_Tpyr),EE_is_Tmar)))),((((Am_va_Clsp,(Am_di_Vrob,Am_va_Usch)),(Am_th_Tqua,Am_is_Vant)),((Am_di_Vexi,Am_di_Mspa…
DS3 - SEL-	580038	(Pl_gl, (Pl_gr, REST))	(((Pl_gl_Cpad,Pl_gl_Gnos),Pl_gl_Cglo),(((Pl_gr_Mver,(Pl_gr_Corb,(Pl_gr_ppat,((Pl_gr_atha,Pl_gr_rcom),Pl_gr_Atri)))),((Pl_gr_Cvar,Pl_gr_vcar),(Pl_gr_Npyr,Pl_gr_micr))),((((((Am_is_Vant,Am_th_Tqua),((Am_is_Sram,Am_di_Acas),Am_hi_Gfon)),(((Am_di_Patl,Am_di_Naes),(Am_di_Vexi,Am_di_Mspa)),(Am_va_Clsp,(Am_di_Vrob,Am_va_Usch)))),(((Am_is_Fnol,Am_tu_Hver),(Am_my_Ppol,(Am_my_ddis,Am_my_Ppal))),((Am_di_Pes…
DS3 - SEL-	580052	(Op_fu, (Op*, REST))	((((Op_fu_Mglo,(Op_fu_Mmel,Op_fu_lbic)),(Op_fu_spom,(Op_fu_scer,(Op_fu_afum,Op_fu_ncra)))),(Op_fu_Rirr,(Op_fu_Pspa,Op_fu_Bden))),(((((((((Ex_eu_tbru,Ex_eu_lmaj),Ex_eu_Ndes),(Ex_eu_Egym,Ex_eu_Egra)),((EE_is_Tglo,((Ex_ja_Jbah,Ex_ja_Rame),(Ex_ja_Jlib,Ex_ja_Secu))),(Ex_he_Ngru,(Ex_he_Smar,Ex_he_Pcos)))),((((Sr_rh_Aspa,Sr_rh_Sspa),(Sr_rh_Erot,Sr_rh_Rfil)),(Sr_rh_Lvor,Sr_rh_Cten)),(Sr_rh_Bmot,(Sr_rh_Bn…
DS3 - SEL-	580196	(Pl_gl, (Pl_gr, REST))	((Pl_gl_Cglo,(Pl_gl_Cpad,Pl_gl_Gnos)),((((Pl_gr_Corb,(Pl_gr_ppat,(Pl_gr_Atri,(Pl_gr_rcom,Pl_gr_atha)))),Pl_gr_Mver),((Pl_gr_Cvar,Pl_gr_vcar),(Pl_gr_micr,Pl_gr_Npyr))),(((((((Am_is_Vant,Am_is_Pmon),((Am_di_Vrob,Am_va_Usch),Am_va_Clsp)),((Am_th_Tqua,Am_di_Vexi),(Am_di_Mspa,(Am_di_Naes,Am_di_Patl)))),(((Am_ar_Mbal,Am_is_Fnol),(Am_my_Ppol,(Am_my_ddis,Am_my_Ppal))),((Am_tu_Hver,Am_di_Pess),(Am_hi_Gfon…
DS3 - SEL-	580226	(EE_ap_Ftro, (Op, REST))	((((((((Pl_gr_Mver,(Pl_gr_Corb,(Pl_gr_ppat,(Pl_gr_Atri,(Pl_gr_atha,Pl_gr_rcom))))),((Pl_gr_vcar,Pl_gr_Cvar),(Pl_gr_micr,Pl_gr_Npyr))),((((Pl_rh_Ccoe,(Pl_rh_Rmac,Pl_rh_Paer)),(Pl_rh_Rmar,(Pl_rh_Pyez,Pl_rh_Ccho))),Pl_rh_Gsul),(EE_ap_Rram,EE_is_Drot))),(((EE_ka_Rtru,(EE_cr_Ccur,(EE_cr_Rlen,EE_cr_Hand))),(EE_is_Pbil,(Pl_gl_Cglo,(Pl_gl_Cpad,Pl_gl_Gnos)))),((EE_ap_Ttra,(Ex_ma_Mjak,Ex_ma_Mcal)),(EE_ce_R…
DS3 - SEL-	580246	(Pl_gl, (Pl_gr, REST))	((Pl_gl_Cglo,(Pl_gl_Gnos,Pl_gl_Cpad)),(((((((((Ex_ma_Mcal,Ex_ma_Mjak),EE_ap_Ftro),Op_nu_Falb),(EE_is_Drot,EE_ap_Rram)),(((Op_fu_Bden,Op_fu_Pspa),Op_fu_Rirr),(((Op_fu_lbic,Op_fu_Mmel),Op_fu_Mglo),((Op_fu_scer,(Op_fu_afum,Op_fu_ncra)),Op_fu_spom)))),(((Op_ic_Sarc,Op_ic_Cowc),(Op_ch_mbre,Op_ch_Sros)),((((Op_me_cint,Op_me_hsap),(Op_me_Skow,Op_me_Bflo)),((Op_me_dmel,(Op_me_cele,Op_me_sman)),(Op_me_Cte…
DS3 - SEL-	580315	(Pl_gl, (Op, REST))	(((((((((Am_ar_Mbal,Am_tu_Hver),Am_is_Fnol),(Am_my_Ppol,(Am_my_ddis,Am_my_Ppal))),((Am_di_Acas,Am_is_Sram),Am_hi_Gfon)),(((Am_is_Vant,Am_th_Tqua),(Am_is_Pmon,Am_di_Pess)),(((Am_di_Naes,Am_di_Patl),(Am_di_Mspa,Am_di_Vexi)),(Am_va_Clsp,(Am_di_Vrob,Am_va_Usch))))),((((EE_ce_Rhet,EE_ce_Chsp),EE_ap_Ttra),((EE_br_Stet,EE_ap_Ftro),((Ex_is_Tpyr,Ex_ox_Mono),EE_is_Tmar))),(((EE_is_Drot,EE_ap_Rram),(Ex_ma_M…
DS3 - SEL-	580376	(Ex_ma, (Op, REST))	(((((((Op_fu_Bden,Op_fu_Pspa),Op_fu_Rirr),((Op_fu_Mglo,(Op_fu_Mmel,Op_fu_lbic)),((Op_fu_scer,(Op_fu_afum,Op_fu_ncra)),Op_fu_spom))),Op_nu_Falb),(((Op_ic_Sarc,Op_ic_Cowc),(Op_ch_Sros,Op_ch_mbre)),(((Op_me_tadh,(Op_me_nvec,Op_me_Hvul)),(((Op_me_Ppil,Op_me_Mlei),Op_me_Ocar),Op_me_Aque)),(((Op_me_cint,Op_me_hsap),(Op_me_Skow,Op_me_Bflo)),((Op_me_Acal,Op_me_Ctel),((Op_me_sman,Op_me_cele),Op_me_dmel)))…
DS3 - SEL-	580453	(Pl_gl, (Pl_gr, REST))	(((((Pl_gr_Cvar,Pl_gr_vcar),(Pl_gr_Npyr,Pl_gr_micr)),((Pl_gr_Corb,(Pl_gr_ppat,((Pl_gr_rcom,Pl_gr_atha),Pl_gr_Atri))),Pl_gr_Mver)),(((((Op_nu_Falb,((EE_ap_Rram,EE_is_Drot),(EE_ap_Ftro,(Ex_ma_Mjak,Ex_ma_Mcal)))),((Op_fu_Rirr,(Op_fu_Bden,Op_fu_Pspa)),((Op_fu_Mglo,(Op_fu_Mmel,Op_fu_lbic)),((Op_fu_scer,(Op_fu_ncra,Op_fu_afum)),Op_fu_spom)))),(((Op_ic_Cowc,Op_ic_Sarc),(Op_ch_Sros,Op_ch_mbre)),(((Op_me_…
DS3 - SEL-	580462	(Pl_gl, (Op, REST))	((((((((EE_is_Drot,EE_ap_Rram),((Ex_ma_Mcal,Ex_ma_Mjak),EE_ap_Ftro)),((EE_br_Stet,EE_ap_Ttra),(EE_ce_Rhet,EE_ce_Chsp))),(((Ex_he_Ngru,(Ex_he_Smar,Ex_he_Pcos)),((Ex_eu_Ndes,(Ex_eu_tbru,Ex_eu_lmaj)),(Ex_eu_Egra,Ex_eu_Egym))),((((Ex_ja_Secu,Ex_ja_Jlib),(Ex_ja_Rame,Ex_ja_Jbah)),EE_is_Tglo),((Ex_ox_Mono,Ex_is_Tpyr),EE_is_Tmar)))),((((Am_di_Patl,Am_di_Naes),(Am_di_Vexi,Am_di_Mspa)),((Am_is_Vant,Am_th_T…
DS3 - SEL-	580525	(Pl_gl, (Pl_gr, REST))	(((((((((EE_is_Tglo,(Ex_ma_Mcal,Ex_ma_Mjak)),(EE_is_Drot,EE_ap_Rram)),(((Ex_eu_Egym,Ex_eu_Egra),(Ex_eu_Ndes,(Ex_eu_tbru,Ex_eu_lmaj))),((Ex_ja_Rame,Ex_ja_Jbah),(Ex_ja_Secu,Ex_ja_Jlib)))),(((Ex_he_Ngru,(Ex_he_Smar,Ex_he_Pcos)),(EE_is_Tmar,(Ex_ox_Mono,Ex_is_Tpyr))),(((Am_ar_ehis,Am_ar_Enut),(Ex_fo_Ssal,Ex_fo_glae)),((Ex_pa_Hmel,Ex_pa_Tfoe),Ex_pa_tvag)))),((((Am_di_Pess,Am_is_Pmon),(Am_va_Clsp,(Am_va…
DS3 - SEL-	580603	(Pl_gl, (Pl_gr, REST))	((((Pl_gr_Mver,(Pl_gr_Corb,(((Pl_gr_atha,Pl_gr_rcom),Pl_gr_Atri),Pl_gr_ppat))),((Pl_gr_Cvar,Pl_gr_vcar),(Pl_gr_Npyr,Pl_gr_micr))),(((((((EE_ha_Pspa,EE_ha_Crho),EE_is_Tsub),((EE_ha_Cpol,EE_ha_Pant),(EE_ha_Pcar,EE_ha_Ehux))),((((Pl_rh_Ccho,Pl_rh_Pyez),Pl_rh_Rmar),(Pl_rh_Ccoe,(Pl_rh_Rmac,Pl_rh_Paer))),Pl_rh_Gsul)),(((EE_is_Pbil,EE_ka_Rtru),(EE_cr_Ccur,(EE_cr_Rlen,EE_cr_Hand))),((EE_ce_Rhet,EE_ce_Chs…
DS3 - SEL-	580682	(Pl_gr, REST)	((((Pl_gr_Cvar,Pl_gr_vcar),(Pl_gr_micr,Pl_gr_Npyr)),((Pl_gr_Corb,(Pl_gr_ppat,(Pl_gr_Atri,(Pl_gr_atha,Pl_gr_rcom)))),Pl_gr_Mver)),((((((((Op_me_sman,Op_me_cele),Op_me_dmel),(Op_me_Ctel,Op_me_Acal)),((Op_me_cint,Op_me_hsap),(Op_me_Skow,Op_me_Bflo))),((Op_me_Aque,(Op_me_Ocar,(Op_me_Mlei,Op_me_Ppil))),(Op_me_tadh,(Op_me_nvec,Op_me_Hvul)))),((Op_ic_Cowc,Op_ic_Sarc),(Op_ch_mbre,Op_ch_Sros))),((((Pl_gl_…
DS3 - SEL-	580721	((EE_is_Drot,EE_ap_Rram), REST)	((EE_is_Drot,EE_ap_Rram),((((((Am_di_Pess,Am_is_Fnol),(Am_ar_Mbal,(Am_my_Ppol,(Am_my_ddis,Am_my_Ppal)))),((Am_tu_Hver,Am_hi_Gfon),(Am_is_Sram,Am_di_Acas))),(((Am_di_Vexi,Am_is_Pmon),((Am_di_Patl,Am_di_Naes),Am_di_Mspa)),((Am_va_Clsp,(Am_di_Vrob,Am_va_Usch)),(Am_is_Vant,Am_th_Tqua)))),(((((Op_fu_Pspa,Op_fu_Bden),Op_fu_Rirr),((Op_fu_Mglo,(Op_fu_lbic,Op_fu_Mmel)),(Op_fu_spom,(Op_fu_scer,(Op_fu_afum,…
DS3 - SEL-	580826	(Ex_ma, (Op, REST))	((((((Op_ic_Sarc,Op_ic_Cowc),(Op_ch_Sros,Op_ch_mbre)),((((Op_me_cint,Op_me_hsap),(Op_me_Bflo,Op_me_Skow)),((Op_me_Ctel,Op_me_Acal),(Op_me_dmel,(Op_me_sman,Op_me_cele)))),((((Op_me_Mlei,Op_me_Ppil),Op_me_Ocar),Op_me_Aque),((Op_me_Hvul,Op_me_nvec),Op_me_tadh)))),(Op_nu_Falb,(((Op_fu_Pspa,Op_fu_Bden),Op_fu_Rirr),(((Op_fu_Mmel,Op_fu_lbic),Op_fu_Mglo),((Op_fu_scer,(Op_fu_afum,Op_fu_ncra)),Op_fu_spom))…
DS3 - SEL-	580853	(Op_fu, (Op*, REST))	(((((Op_fu_Mmel,Op_fu_lbic),Op_fu_Mglo),((Op_fu_scer,(Op_fu_ncra,Op_fu_afum)),Op_fu_spom)),(Op_fu_Rirr,(Op_fu_Pspa,Op_fu_Bden))),((((Op_ic_Cowc,Op_ic_Sarc),(Op_nu_Falb,(Op_ch_Sros,Op_ch_mbre))),(((Op_me_Aque,(Op_me_Ocar,Op_me_tadh)),((Op_me_Mlei,Op_me_Ppil),(Op_me_Hvul,Op_me_nvec))),(((Op_me_Bflo,Op_me_Skow),(Op_me_cint,Op_me_hsap)),((Op_me_Ctel,Op_me_Acal),((Op_me_sman,Op_me_cele),Op_me_dmel))))…
DS3 - SEL-	580854	(Pl_gl, (Op, REST))	(((Pl_gl_Cpad,Pl_gl_Gnos),Pl_gl_Cglo),(((Op_nu_Falb,(((Op_fu_Pspa,Op_fu_Bden),Op_fu_Rirr),((Op_fu_spom,(Op_fu_scer,(Op_fu_afum,Op_fu_ncra))),(Op_fu_Mglo,(Op_fu_lbic,Op_fu_Mmel))))),(((Op_ic_Sarc,Op_ic_Cowc),(Op_ch_Sros,Op_ch_mbre)),(((Op_me_Aque,(Op_me_Ocar,Op_me_tadh)),((Op_me_Ppil,Op_me_Mlei),(Op_me_nvec,Op_me_Hvul))),(((Op_me_Bflo,Op_me_Skow),(Op_me_cint,Op_me_hsap)),((Op_me_dmel,(Op_me_cele,O…
DS3 - SEL-	580859	(Pl_gl, (Pl_gr, REST))	(((((Pl_gr_micr,Pl_gr_Npyr),(Pl_gr_vcar,Pl_gr_Cvar)),(Pl_gr_Mver,(Pl_gr_Corb,((Pl_gr_Atri,(Pl_gr_atha,Pl_gr_rcom)),Pl_gr_ppat)))),(((((Op_nu_Falb,((EE_ce_Rhet,EE_ce_Chsp),((EE_is_Tmar,(Ex_ox_Mono,Ex_is_Tpyr)),EE_ap_Ttra))),((EE_ap_Ftro,EE_br_Stet),((Op_fu_Rirr,(Op_fu_Pspa,Op_fu_Bden)),((Op_fu_Mglo,(Op_fu_Mmel,Op_fu_lbic)),((Op_fu_scer,(Op_fu_afum,Op_fu_ncra)),Op_fu_spom))))),((((Op_me_Aque,(Op_me…
DS3 - SEL-	580946	(Pl_gl, (Pl_gr, REST))	((Pl_gl_Cglo,(Pl_gl_Cpad,Pl_gl_Gnos)),((((Pl_gr_Cvar,Pl_gr_vcar),(Pl_gr_micr,Pl_gr_Npyr)),(((Pl_gr_ppat,((Pl_gr_rcom,Pl_gr_atha),Pl_gr_Atri)),Pl_gr_Corb),Pl_gr_Mver)),((((((Am_hi_Gfon,(Am_di_Acas,Am_is_Sram)),(Am_ar_Mbal,Am_tu_Hver)),((Am_my_Ppol,(Am_my_Ppal,Am_my_ddis)),(Am_is_Fnol,Am_di_Pess))),(((Am_is_Vant,Am_th_Tqua),(Am_va_Clsp,(Am_di_Vrob,Am_va_Usch))),((Am_is_Pmon,Am_di_Vexi),(Am_di_Mspa,…
DS3 - SEL-	580957	(Pl_gl, (Pl_gr, REST))	((Pl_gl_Cglo,(Pl_gl_Gnos,Pl_gl_Cpad)),((((Pl_gr_micr,Pl_gr_Npyr),(Pl_gr_vcar,Pl_gr_Cvar)),(Pl_gr_Mver,(Pl_gr_Corb,(Pl_gr_ppat,((Pl_gr_rcom,Pl_gr_atha),Pl_gr_Atri))))),((((((Sr_pe_Perk,(((Sr_di_Pbah,Sr_di_Lpol),Sr_di_Gcat),(Sr_di_Pbei,Sr_di_Shan))),(Sr_ch_Vbra,(Sr_ap_cmur,(Sr_ap_tgon,Sr_ap_pfal)))),(Sr_st_Bhom,(Sr_ci_tthe,Sr_ci_Slem))),(((Sr_st_Sdic,Sr_st_pram),(Sr_st_Tspa,Sr_st_Croe)),(((Sr_st_Rm…
DS3 - SEL-	581005	(Pl_gl, (Pl_gr, REST))	(((((((((Am_di_Naes,Am_di_Patl),(Am_di_Mspa,Am_di_Vexi)),(Am_is_Vant,((Am_va_Usch,Am_di_Vrob),Am_va_Clsp))),((Am_th_Tqua,(Am_tu_Hver,Am_is_Pmon)),(Am_hi_Gfon,(Am_is_Sram,Am_di_Acas)))),(((Am_di_Pess,Am_is_Fnol),(Am_my_Ppol,(Am_my_Ppal,Am_my_ddis))),(((EE_is_Drot,EE_ap_Rram),(Ex_ma_Mjak,Ex_ma_Mcal)),((Am_ar_ehis,Am_ar_Enut),(EE_ap_Ftro,Am_ar_Mbal))))),(((((Op_me_nvec,Op_me_Hvul),((Op_me_Ocar,Op_me…
DS3 - SEL-	581028	((EE_is_Drot,EE_ap_Rram), REST)	((EE_ap_Rram,EE_is_Drot),(((((((Am_di_Vexi,Am_di_Mspa),(Am_di_Naes,Am_di_Patl)),(Am_va_Clsp,(Am_di_Vrob,Am_va_Usch))),((Am_is_Vant,Am_di_Pess),(Am_th_Tqua,Am_is_Pmon))),((Am_hi_Gfon,(Am_is_Sram,Am_di_Acas)),((Am_is_Fnol,(Am_tu_Hver,Am_ar_Mbal)),(Am_my_Ppol,(Am_my_ddis,Am_my_Ppal))))),(((((Ex_ma_Mjak,Ex_ma_Mcal),(EE_br_Stet,EE_ap_Ftro)),Op_nu_Falb),(((Op_fu_spom,((Op_fu_ncra,Op_fu_afum),Op_fu_scer…
DS3 - SEL-	581042	(Pl_gl, (Pl_gr, REST))	(((((((((Am_di_Pess,Am_tu_Hver),Am_is_Fnol),(Am_my_Ppol,(Am_my_Ppal,Am_my_ddis))),(Am_hi_Gfon,(Am_is_Sram,Am_di_Acas))),(((Am_va_Clsp,(Am_va_Usch,Am_di_Vrob)),((Am_di_Mspa,Am_di_Vexi),(Am_di_Patl,Am_di_Naes))),((Am_is_Vant,Am_th_Tqua),((Am_ar_Mbal,Am_is_Pmon),(Am_ar_Enut,Am_ar_ehis))))),(((((EE_is_Drot,EE_ap_Rram),(EE_ap_Ftro,(Ex_ma_Mcal,Ex_ma_Mjak))),Op_nu_Falb),((Op_fu_Rirr,(Op_fu_Pspa,Op_fu_Bd…
DS3 - SEL-	581082	(Pl_rh, REST)	(((((((((Am_ar_Mbal,Am_tu_Hver),Am_is_Fnol),(Am_my_Ppol,(Am_my_ddis,Am_my_Ppal))),(Am_hi_Gfon,(Am_di_Acas,Am_is_Sram))),(((Am_is_Pmon,Am_di_Pess),(Am_is_Vant,Am_th_Tqua)),(((Am_di_Vexi,Am_di_Mspa),(Am_di_Patl,Am_di_Naes)),(Am_va_Clsp,(Am_di_Vrob,Am_va_Usch))))),((((Ex_eu_Egym,Ex_eu_Egra),(Ex_eu_Ndes,(Ex_eu_tbru,Ex_eu_lmaj))),((EE_is_Tglo,((Ex_ja_Rame,Ex_ja_Jbah),(Ex_ja_Jlib,Ex_ja_Secu))),(Ex_he_N…
DS3 - SEL-	581103	((EE_is_Drot,EE_ap_Rram), REST)	(((((((Op_ch_Sros,Op_ch_mbre),(Op_ic_Sarc,Op_ic_Cowc)),((((Op_me_Ocar,Op_me_Aque),(Op_me_tadh,(Op_me_Mlei,Op_me_Ppil))),(Op_me_nvec,Op_me_Hvul)),(((Op_me_Bflo,Op_me_Skow),(Op_me_hsap,Op_me_cint)),((Op_me_dmel,(Op_me_sman,Op_me_cele)),(Op_me_Ctel,Op_me_Acal))))),((((EE_br_Stet,EE_ap_Ftro),(Ex_ma_Mjak,Ex_ma_Mcal)),Op_nu_Falb),(((Op_fu_spom,(Op_fu_scer,(Op_fu_ncra,Op_fu_afum))),((Op_fu_lbic,Op_fu_Mm…
DS3 - SEL-	581150	(Pl_gl, (Pl_gr, REST))	(((((Pl_gr_Npyr,Pl_gr_micr),(Pl_gr_Cvar,Pl_gr_vcar)),(Pl_gr_Mver,((Pl_gr_ppat,(Pl_gr_Atri,(Pl_gr_atha,Pl_gr_rcom))),Pl_gr_Corb))),(((((((Am_ar_Enut,Am_ar_ehis),(Ex_ma_Mjak,Ex_ma_Mcal)),(Am_di_Pess,(EE_ap_Ftro,Am_ar_Mbal))),((Am_tu_Hver,Am_is_Fnol),(Am_my_Ppol,(Am_my_ddis,Am_my_Ppal)))),(((Am_hi_Gfon,(Am_is_Sram,Am_di_Acas)),(Am_th_Tqua,Am_is_Pmon)),((Am_is_Vant,(Am_va_Clsp,(Am_di_Vrob,Am_va_Usch)…
DS3 - SEL-	581256	(Pl_gl, (Op, REST))	(((((((((Ex_fo_Ssal,Ex_fo_glae),(Ex_pa_tvag,(Ex_pa_Hmel,Ex_pa_Tfoe))),(Pl_rh_Gsul,((Pl_rh_Rmar,(Pl_rh_Paer,Pl_rh_Rmac)),((Pl_rh_Ccho,Pl_rh_Pyez),Pl_rh_Ccoe)))),(((EE_is_Tglo,((Ex_ja_Jlib,Ex_ja_Secu),(Ex_ja_Jbah,Ex_ja_Rame))),((Ex_he_Pcos,Ex_he_Smar),Ex_he_Ngru)),((Ex_eu_Egra,Ex_eu_Egym),(Ex_eu_Ndes,(Ex_eu_tbru,Ex_eu_lmaj))))),(((((Sr_rh_Aspa,Sr_rh_Sspa),(Sr_rh_Erot,Sr_rh_Rfil)),(Sr_rh_Lvor,Sr_rh_…
DS3 - SEL-	581367	(Pl_gl, (Pl_gr, REST))	((Pl_gl_Cglo,(Pl_gl_Gnos,Pl_gl_Cpad)),((((Pl_gr_micr,Pl_gr_Npyr),(Pl_gr_vcar,Pl_gr_Cvar)),(Pl_gr_Mver,(Pl_gr_Corb,(Pl_gr_ppat,((Pl_gr_rcom,Pl_gr_atha),Pl_gr_Atri))))),((((((Am_di_Mspa,Am_di_Vexi),(Am_di_Patl,Am_di_Naes)),((Am_th_Tqua,Am_is_Vant),(Am_va_Clsp,(Am_di_Vrob,Am_va_Usch)))),(((Am_is_Pmon,(Am_tu_Hver,Am_di_Pess)),(Am_hi_Gfon,(Am_is_Sram,Am_di_Acas))),(((Am_ar_ehis,Am_ar_Enut),Am_is_Fnol)…
DS3 - SEL-	581392	(Pl_gl, (Pl_gr, REST))	((Pl_gl_Cglo,(Pl_gl_Cpad,Pl_gl_Gnos)),(((((((Op_ch_mbre,Op_ch_Sros),(Op_ic_Cowc,Op_ic_Sarc)),(((Op_me_Aque,(Op_me_tadh,Op_me_Ocar)),((Op_me_Hvul,Op_me_nvec),(Op_me_Mlei,Op_me_Ppil))),(((Op_me_Acal,Op_me_Ctel),(Op_me_dmel,(Op_me_sman,Op_me_cele))),((Op_me_cint,Op_me_hsap),(Op_me_Bflo,Op_me_Skow))))),(((Op_fu_Rirr,(Op_fu_Pspa,Op_fu_Bden)),((Op_fu_Mglo,(Op_fu_lbic,Op_fu_Mmel)),(Op_fu_spom,(Op_fu_sce…
DS3 - SEL-	581415	(Pl_gl, (Pl_gr, REST))	(((((((((Op_nu_Falb,((Ex_pa_Hmel,Ex_pa_Tfoe),Ex_pa_tvag)),EE_br_Stet),((Am_ar_Enut,Am_ar_ehis),(Ex_fo_Ssal,Ex_fo_glae))),(((Op_fu_Pspa,Op_fu_Bden),Op_fu_Rirr),((Op_fu_spom,((Op_fu_ncra,Op_fu_afum),Op_fu_scer)),((Op_fu_lbic,Op_fu_Mmel),Op_fu_Mglo)))),(((Op_ic_Cowc,Op_ic_Sarc),(Op_ch_Sros,Op_ch_mbre)),(((((Op_me_sman,Op_me_cele),Op_me_dmel),(Op_me_Acal,Op_me_Ctel)),((Op_me_hsap,Op_me_cint),(Op_me_B…
DS3 - SEL-	581481	(Ex_ma, (Op, REST))	((Ex_ma_Mcal,Ex_ma_Mjak),((((((Op_fu_spom,(Op_fu_scer,(Op_fu_afum,Op_fu_ncra))),(Op_fu_Mglo,(Op_fu_lbic,Op_fu_Mmel))),((Op_fu_Pspa,Op_fu_Bden),Op_fu_Rirr)),Op_nu_Falb),((((Op_me_nvec,Op_me_Hvul),((Op_me_Aque,Op_me_Ocar),(Op_me_tadh,(Op_me_Ppil,Op_me_Mlei)))),(((Op_me_cint,Op_me_hsap),(Op_me_Bflo,Op_me_Skow)),((Op_me_Ctel,Op_me_Acal),((Op_me_cele,Op_me_sman),Op_me_dmel)))),((Op_ch_mbre,Op_ch_Sros)…
DS3 - SEL-	581495	(Pl_gl, (Op, REST))	((Pl_gl_Cglo,(Pl_gl_Gnos,Pl_gl_Cpad)),((((((Op_fu_Pspa,Op_fu_Bden),Op_fu_Rirr),((Op_fu_Mglo,(Op_fu_lbic,Op_fu_Mmel)),(Op_fu_spom,(Op_fu_scer,(Op_fu_ncra,Op_fu_afum))))),Op_nu_Falb),(((Op_ic_Sarc,Op_ic_Cowc),(Op_ch_mbre,Op_ch_Sros)),((((Op_me_Mlei,Op_me_Ppil),(Op_me_Hvul,Op_me_nvec)),((Op_me_tadh,Op_me_Ocar),Op_me_Aque)),(((Op_me_hsap,Op_me_cint),(Op_me_Bflo,Op_me_Skow)),((Op_me_dmel,(Op_me_sman,O…
DS3 - SEL-	581612	((EE_is_Drot,EE_ap_Rram), REST)	((((((((Am_di_Vrob,Am_va_Usch),Am_va_Clsp),((Am_di_Naes,Am_di_Patl),(Am_di_Vexi,Am_di_Mspa))),((Am_th_Tqua,Am_is_Vant),((Am_is_Sram,Am_di_Acas),Am_hi_Gfon))),(((Am_tu_Hver,Am_di_Pess),((Am_my_ddis,Am_my_Ppal),Am_my_Ppol)),(((Am_ar_Enut,Am_ar_ehis),(Am_ar_Mbal,Am_is_Pmon)),Am_is_Fnol))),((((EE_ap_Ftro,(Ex_ma_Mjak,Ex_ma_Mcal)),Op_nu_Falb),((Op_fu_Rirr,(Op_fu_Pspa,Op_fu_Bden)),(((Op_fu_scer,(Op_fu_n…
DS3 - SEL-	581626	((EE_is_Drot,EE_ap_Rram), REST)	(((((((Am_is_Vant,Am_th_Tqua),(Am_hi_Gfon,(Am_is_Sram,Am_di_Acas))),(((Am_va_Usch,Am_di_Vrob),Am_va_Clsp),((Am_di_Mspa,Am_di_Vexi),(Am_di_Naes,Am_di_Patl)))),(((Am_is_Fnol,Am_tu_Hver),(Am_di_Pess,Am_is_Pmon)),((Am_ar_Mbal,(Am_ar_ehis,Am_ar_Enut)),(Am_my_Ppol,(Am_my_ddis,Am_my_Ppal))))),(((Op_nu_Falb,((EE_br_Stet,EE_ap_Ftro),(Ex_ma_Mcal,Ex_ma_Mjak))),(((Op_fu_Pspa,Op_fu_Bden),Op_fu_Rirr),((Op_fu_M…
DS3 - SEL-	581778	(Pl_gr, REST)	(((((((((Ex_is_Tpyr,Ex_ox_Mono),EE_is_Tmar),(EE_br_Stet,EE_ap_Ftro)),((EE_is_Drot,EE_ap_Rram),EE_is_Tglo)),(((Ex_he_Ngru,(Ex_he_Pcos,Ex_he_Smar)),((Ex_ja_Jbah,Ex_ja_Rame),(Ex_ja_Secu,Ex_ja_Jlib))),((Ex_eu_Ndes,(Ex_eu_lmaj,Ex_eu_tbru)),(Ex_eu_Egra,Ex_eu_Egym)))),((((Sr_rh_Crep,Sr_rh_Bnat),Sr_rh_Bmot),(((Sr_rh_Aspa,Sr_rh_Sspa),(Sr_rh_Rfil,Sr_rh_Erot)),(Sr_rh_Lvor,Sr_rh_Cten))),((EE_ap_Ttra,(Ex_ma_M…
DS3 - SEL-	581825	(Pl_gl, (Pl_gr, REST))	(((((((((Op_fu_Pspa,Op_fu_Bden),Op_fu_Rirr),(((Op_fu_lbic,Op_fu_Mmel),Op_fu_Mglo),(Op_fu_spom,((Op_fu_ncra,Op_fu_afum),Op_fu_scer)))),((((EE_br_Stet,EE_ap_Ftro),(Ex_ma_Mcal,Ex_ma_Mjak)),Op_nu_Falb),(EE_ap_Rram,EE_is_Drot))),(((Op_ch_mbre,Op_ch_Sros),(Op_ic_Sarc,Op_ic_Cowc)),(((Op_me_tadh,(Op_me_nvec,Op_me_Hvul)),(Op_me_Aque,(Op_me_Ocar,(Op_me_Mlei,Op_me_Ppil)))),((((Op_me_sman,Op_me_cele),Op_me_d…
DS3 - SEL-	581886	(Pl_gl, (Pl_gr, REST))	((((Pl_gr_Mver,((Pl_gr_ppat,(Pl_gr_Atri,(Pl_gr_rcom,Pl_gr_atha))),Pl_gr_Corb)),((Pl_gr_Cvar,Pl_gr_vcar),(Pl_gr_Npyr,Pl_gr_micr))),((((((((Am_my_Ppal,Am_my_ddis),Am_my_Ppol),(Am_is_Fnol,Am_tu_Hver)),(Am_hi_Gfon,(Am_is_Sram,Am_di_Acas))),(((Am_di_Pess,EE_is_Tglo),((Am_ar_ehis,Am_ar_Enut),Am_ar_Mbal)),((EE_ap_Ftro,((Ex_ja_Rame,Ex_ja_Jbah),(Ex_ja_Jlib,Ex_ja_Secu))),(Ex_he_Ngru,(Ex_he_Smar,Ex_he_Pcos)…
DS3 - SEL-	581998	((EE_is_Drot,EE_ap_Rram), REST)	((EE_is_Drot,EE_ap_Rram),((((((Am_is_Vant,Am_th_Tqua),((Am_va_Usch,Am_di_Vrob),Am_va_Clsp)),((Am_di_Vexi,Am_di_Mspa),(Am_di_Naes,Am_di_Patl))),(((((Am_my_Ppal,Am_my_ddis),Am_my_Ppol),Am_ar_Mbal),(Am_is_Fnol,Am_di_Pess)),((Am_hi_Gfon,(Am_is_Sram,Am_di_Acas)),((Am_tu_Hver,EE_ap_Ftro),Am_is_Pmon)))),(((((Op_fu_Mglo,(Op_fu_lbic,Op_fu_Mmel)),(Op_fu_spom,(Op_fu_scer,(Op_fu_afum,Op_fu_ncra)))),((Op_fu_P…
DS3 - SEL-	582029	(Pl_gl, (Pl_gr, REST))	((Pl_gl_Cglo,(Pl_gl_Gnos,Pl_gl_Cpad)),(((((((Sr_st_Tspa,Sr_st_Croe),(Sr_st_pram,Sr_st_Sdic)),((((Sr_st_Selo,Sr_st_Spus),Sr_st_Ppar),((Sr_st_Esil,Sr_st_Ngad),Sr_st_Csub)),((Sr_st_Bpac,((Sr_st_Ptri,Sr_st_Tfra),(Sr_st_Espi,Sr_st_tpse))),((Sr_st_Aana,Sr_st_Cspb),Sr_st_Rmar)))),((Sr_st_Bhom,(Sr_ci_Slem,Sr_ci_tthe)),((Sr_ch_Vbra,(Sr_ap_cmur,(Sr_ap_pfal,Sr_ap_tgon))),(Sr_pe_Perk,(((Sr_di_Pbah,Sr_di_Lpol…
DS3 - SEL-	582040	(Ex_ma, (Op, REST))	((((((((Am_di_Vrob,Am_va_Usch),Am_va_Clsp),((Am_di_Vexi,Am_di_Mspa),(Am_di_Naes,Am_di_Patl))),((Am_th_Tqua,Am_is_Vant),(EE_is_Drot,EE_ap_Rram))),(((Am_is_Fnol,(Am_tu_Hver,EE_ap_Ftro)),((Am_my_Ppol,(Am_my_Ppal,Am_my_ddis)),Am_ar_Mbal)),((Am_hi_Gfon,(Am_is_Sram,Am_di_Acas)),(Am_di_Pess,Am_is_Pmon)))),((((((Ex_eu_Egra,Ex_eu_Egym),((Ex_eu_tbru,Ex_eu_lmaj),Ex_eu_Ndes)),((Ex_he_Ngru,(Ex_he_Smar,Ex_he_P…
DS3 - SEL-	582040	(Pl_gr, REST)	((((Pl_gr_vcar,Pl_gr_Cvar),(Pl_gr_micr,Pl_gr_Npyr)),(Pl_gr_Mver,(Pl_gr_Corb,(Pl_gr_ppat,(Pl_gr_Atri,(Pl_gr_atha,Pl_gr_rcom)))))),((((((Op_fu_Pspa,Op_fu_Bden),Op_fu_Rirr),((Op_fu_spom,((Op_fu_ncra,Op_fu_afum),Op_fu_scer)),(Op_fu_Mglo,(Op_fu_Mmel,Op_fu_lbic)))),(Op_nu_Falb,(Pl_gl_Cglo,(Pl_gl_Cpad,Pl_gl_Gnos)))),(((Op_ic_Sarc,Op_ic_Cowc),(Op_ch_mbre,Op_ch_Sros)),((((Op_me_Ocar,Op_me_tadh),Op_me_Aque…
DS3 - SEL-	582150	(Pl_gl, (Pl_gr, REST))	((Pl_gl_Cglo,(Pl_gl_Gnos,Pl_gl_Cpad)),((((Pl_gr_micr,Pl_gr_Npyr),(Pl_gr_Cvar,Pl_gr_vcar)),(Pl_gr_Mver,(Pl_gr_Corb,(Pl_gr_ppat,((Pl_gr_rcom,Pl_gr_atha),Pl_gr_Atri))))),((((((Am_va_Clsp,(Am_di_Vrob,Am_va_Usch)),(Am_hi_Gfon,(Am_di_Acas,Am_is_Sram))),((Am_is_Vant,Am_th_Tqua),((Am_di_Mspa,Am_di_Vexi),(Am_di_Patl,Am_di_Naes)))),((((Am_ar_Mbal,Am_tu_Hver),Am_is_Fnol),(Am_my_Ppol,(Am_my_Ppal,Am_my_ddis))…
DS3 - SEL-	582230	(Pl_gl, (Pl_gr, REST))	((Pl_gl_Cglo,(Pl_gl_Cpad,Pl_gl_Gnos)),(((((((EE_ap_Ttra,(EE_ce_Rhet,EE_ce_Chsp)),((Am_ar_Enut,Am_ar_ehis),(EE_ap_Ftro,Am_ar_Mbal))),((Am_di_Pess,(Am_is_Pmon,(Ex_ma_Mcal,Ex_ma_Mjak))),(EE_ap_Rram,EE_is_Drot))),(((Am_hi_Gfon,(Am_di_Acas,Am_is_Sram)),((Am_is_Fnol,Am_tu_Hver),((Am_my_Ppal,Am_my_ddis),Am_my_Ppol))),(((Am_is_Vant,Am_th_Tqua),((Am_di_Vrob,Am_va_Usch),Am_va_Clsp)),((Am_di_Naes,Am_di_Patl…
DS3 - SEL-	582261	(Pl_gr, REST)	((((Pl_gr_micr,Pl_gr_Npyr),(Pl_gr_vcar,Pl_gr_Cvar)),(Pl_gr_Mver,(Pl_gr_Corb,(Pl_gr_ppat,((Pl_gr_atha,Pl_gr_rcom),Pl_gr_Atri))))),(((((((Ex_he_Ngru,(Ex_he_Smar,Ex_he_Pcos)),(EE_br_Stet,(EE_is_Tmar,(Ex_is_Tpyr,Ex_ox_Mono)))),(((Ex_eu_Egym,Ex_eu_Egra),((Ex_eu_lmaj,Ex_eu_tbru),Ex_eu_Ndes)),((EE_is_Tglo,EE_ap_Ftro),((Ex_ja_Secu,Ex_ja_Jlib),(Ex_ja_Rame,Ex_ja_Jbah))))),(((EE_is_Drot,EE_ap_Rram),((Ex_fo_…
DS3 - SEL-	582295	((EE_is_Drot,EE_ap_Rram), REST)	((EE_ap_Rram,EE_is_Drot),((((((EE_ka_Rtru,(EE_cr_Ccur,(EE_cr_Hand,EE_cr_Rlen))),((EE_ce_Chsp,EE_ce_Rhet),EE_ap_Ttra)),((EE_is_Pbil,((Pl_gl_Cpad,Pl_gl_Gnos),Pl_gl_Cglo)),(Pl_rh_Gsul,(((Pl_rh_Rmac,Pl_rh_Paer),Pl_rh_Ccoe),(Pl_rh_Rmar,(Pl_rh_Pyez,Pl_rh_Ccho)))))),(((EE_is_Tsub,(EE_ha_Crho,EE_ha_Pspa)),((EE_ha_Pcar,EE_ha_Ehux),(EE_ha_Cpol,EE_ha_Pant))),((Pl_gr_Mver,(Pl_gr_Corb,(Pl_gr_ppat,(Pl_gr_Atri,…
DS3 - SEL-	582298	(((Ex_is_Tpyr, Ex_ox_Mono), EE_is_Tmar), REST)	(((((((Am_hi_Gfon,(Am_is_Sram,Am_di_Acas)),((Am_my_Ppol,(Am_my_Ppal,Am_my_ddis)),(Am_is_Fnol,(Am_ar_Mbal,Am_tu_Hver)))),(((Am_is_Vant,Am_di_Pess),(Am_is_Pmon,Am_th_Tqua)),(((Am_di_Vexi,Am_di_Mspa),(Am_di_Patl,Am_di_Naes)),(Am_va_Clsp,(Am_va_Usch,Am_di_Vrob))))),((((Ex_fo_glae,Ex_fo_Ssal),(EE_is_Drot,EE_ap_Rram)),((Am_ar_Enut,Am_ar_ehis),((Ex_pa_Tfoe,Ex_pa_Hmel),Ex_pa_tvag))),((EE_ce_Rhet,EE_ce_Ch…
DS3 - SEL-	582364	(EE_ap_Ftro, (Op, REST))	(EE_ap_Ftro,(((((Op_ch_mbre,Op_ch_Sros),(Op_ic_Sarc,Op_ic_Cowc)),((((Op_me_hsap,Op_me_cint),(Op_me_Bflo,Op_me_Skow)),((Op_me_Ctel,Op_me_Acal),(Op_me_dmel,(Op_me_cele,Op_me_sman)))),(((Op_me_Mlei,Op_me_Ppil),(Op_me_Hvul,Op_me_nvec)),((Op_me_tadh,Op_me_Ocar),Op_me_Aque)))),(Op_nu_Falb,(((Op_fu_Bden,Op_fu_Pspa),Op_fu_Rirr),((Op_fu_spom,(Op_fu_scer,(Op_fu_afum,Op_fu_ncra))),(Op_fu_Mglo,(Op_fu_lbic,Op…
DS3 - SEL-	582430	(Pl_gl, (Pl_gr, REST))	(((Pl_gl_Cpad,Pl_gl_Gnos),Pl_gl_Cglo),(((((((EE_is_Tsub,EE_br_Stet),(((EE_ha_Cpol,EE_ha_Pant),(EE_ha_Pcar,EE_ha_Ehux)),(EE_ha_Crho,EE_ha_Pspa))),((Pl_rh_Gsul,((Pl_rh_Rmar,(Pl_rh_Paer,Pl_rh_Rmac)),(Pl_rh_Ccoe,(Pl_rh_Ccho,Pl_rh_Pyez)))),(EE_ap_Ttra,(EE_ce_Rhet,EE_ce_Chsp)))),(((((Ex_pa_tvag,(Ex_pa_Hmel,Ex_pa_Tfoe)),(Ex_fo_Ssal,Ex_fo_glae)),Op_nu_Falb),(((Op_fu_Pspa,Op_fu_Bden),Op_fu_Rirr),((Op_fu_s…
DS3 - SEL-	582607	((EE_is_Drot,EE_ap_Rram), REST)	((((((((Am_di_Patl,Am_di_Naes),(Am_di_Vexi,Am_di_Mspa)),(Am_is_Vant,((Am_di_Vrob,Am_va_Usch),Am_va_Clsp))),((Am_th_Tqua,Am_is_Pmon),(Am_hi_Gfon,(Am_is_Sram,Am_di_Acas)))),(((Am_ar_Mbal,(Am_ar_ehis,Am_ar_Enut)),(Am_my_Ppol,(Am_my_Ppal,Am_my_ddis))),(((Ex_ma_Mjak,Ex_ma_Mcal),Am_di_Pess),(Am_is_Fnol,(Am_tu_Hver,EE_ap_Ftro))))),((((Op_ch_mbre,Op_ch_Sros),(Op_ic_Sarc,Op_ic_Cowc)),(((Op_me_Aque,(Op_me_…
DS3 - SEL-	582684	(Pl_gl, (Pl_gr, REST))	((((((((Am_di_Vexi,Am_is_Vant),(Am_di_Mspa,(Am_di_Patl,Am_di_Naes))),((Am_va_Clsp,(Am_di_Vrob,Am_va_Usch)),(Am_th_Tqua,Am_is_Pmon))),((((Am_tu_Hver,Am_ar_Mbal),Am_is_Fnol),(Am_di_Pess,(Am_my_Ppol,(Am_my_ddis,Am_my_Ppal)))),(Am_hi_Gfon,(Am_di_Acas,Am_is_Sram)))),((((Op_nu_Falb,EE_ap_Ftro),(EE_ap_Rram,EE_is_Drot)),(((Op_fu_Pspa,Op_fu_Bden),Op_fu_Rirr),((Op_fu_Mglo,(Op_fu_lbic,Op_fu_Mmel)),(Op_fu_sp…
DS3 - SEL-	582868	(Ex_he*, REST)	(((Ex_he_Ngru,Ex_he_Pcos),((((((Am_is_Vant,Am_is_Pmon),(Am_va_Clsp,(Am_va_Usch,Am_di_Vrob))),((Am_di_Patl,Am_di_Naes),(Am_di_Vexi,Am_di_Mspa))),(((Am_tu_Hver,Am_is_Fnol),((Am_di_Acas,Am_is_Sram),Am_hi_Gfon)),((Am_di_Pess,Am_th_Tqua),(Am_ar_Mbal,(Am_my_Ppol,(Am_my_ddis,Am_my_Ppal)))))),((((Op_nu_Falb,(Ex_pa_tvag,(Ex_pa_Hmel,Ex_pa_Tfoe))),((Ex_fo_glae,Ex_fo_Ssal),(Am_ar_Enut,Am_ar_ehis))),(((Op_fu_…
DS3 - SEL-	583003	(Ex_eu, REST)	((((((((Sr_rh_Cten,Sr_rh_Lvor),((Sr_rh_Bnat,Sr_rh_Crep),Sr_rh_Bmot)),(((Sr_rh_Aspa,Sr_rh_Sspa),(Sr_rh_Erot,Sr_rh_Rfil)),(Sr_ci_Slem,Sr_ci_tthe))),((Sr_pe_Perk,((Sr_di_Pbei,Sr_di_Shan),(Sr_di_Gcat,(Sr_di_Lpol,Sr_di_Pbah)))),(Sr_ch_Vbra,(Sr_ap_cmur,(Sr_ap_pfal,Sr_ap_tgon))))),(((Sr_st_Tspa,(Sr_st_Bhom,Sr_st_Croe)),(Sr_st_pram,Sr_st_Sdic)),(((Sr_st_Ppar,(Sr_st_Selo,Sr_st_Spus)),(Sr_st_Csub,(Sr_st_Es…
DS3 - SEL-	583093	(Pl_gl, (Pl_gr, REST))	(((Pl_gl_Cpad,Pl_gl_Gnos),Pl_gl_Cglo),((((((((Ex_pa_tvag,(Ex_pa_Tfoe,Ex_pa_Hmel)),(Ex_fo_glae,Ex_fo_Ssal)),(Pl_rh_Gsul,((Pl_rh_Rmar,(Pl_rh_Pyez,Pl_rh_Ccho)),(Pl_rh_Ccoe,(Pl_rh_Rmac,Pl_rh_Paer))))),(((EE_ha_Crho,EE_ha_Pspa),((EE_ha_Pcar,EE_ha_Ehux),(EE_ha_Cpol,EE_ha_Pant))),(EE_is_Tsub,(EE_is_Tmar,(Ex_is_Tpyr,Ex_ox_Mono))))),((((EE_is_Tglo,EE_ka_Rtru),((EE_cr_Rlen,EE_cr_Hand),EE_cr_Ccur)),(((Ex_he…
DS3 - SEL-	583152	(Ex_he*, REST)	(((Ex_he_Pcos,Ex_he_Ngru),(((((((Am_di_Naes,Am_di_Patl),(Am_di_Mspa,Am_di_Vexi)),((Am_th_Tqua,Am_is_Vant),((Am_va_Usch,Am_di_Vrob),Am_va_Clsp))),((Am_hi_Gfon,(Am_di_Acas,Am_is_Sram)),(((Am_my_Ppal,Am_my_ddis),Am_my_Ppol),(Am_tu_Hver,Am_is_Fnol)))),(((EE_is_Drot,EE_ap_Rram),((Ex_ma_Mjak,Ex_ma_Mcal),((Am_ar_Enut,Am_ar_ehis),Am_ar_Mbal))),((Am_di_Pess,Am_is_Pmon),(((Ex_is_Tpyr,Ex_ox_Mono),EE_is_Tmar…
DS3 - SEL-	583184	((EE_is_Drot,EE_ap_Rram), REST)	((EE_ap_Rram,EE_is_Drot),(((((Am_hi_Gfon,(Am_is_Sram,Am_di_Acas)),((Pl_gl_Gnos,Pl_gl_Cpad),Pl_gl_Cglo)),(((Am_ar_Mbal,Am_tu_Hver),Am_di_Pess),(Am_is_Fnol,(Am_my_Ppol,(Am_my_Ppal,Am_my_ddis))))),(((Am_va_Clsp,(Am_va_Usch,Am_di_Vrob)),((Am_di_Patl,Am_di_Naes),(Am_di_Mspa,Am_di_Vexi))),((Am_is_Pmon,Am_th_Tqua),(Am_is_Vant,EE_ap_Ftro)))),(((((((Am_ar_ehis,Am_ar_Enut),(Ex_fo_glae,Ex_fo_Ssal)),((Ex_pa_…
DS3 - SEL-	583402	(Pl_gl, (Pl_gr, REST))	(((((Pl_gr_micr,Pl_gr_Npyr),(Pl_gr_Cvar,Pl_gr_vcar)),((Pl_gr_Corb,(Pl_gr_ppat,(Pl_gr_Atri,(Pl_gr_atha,Pl_gr_rcom)))),Pl_gr_Mver)),((((((Op_ic_Sarc,Op_ic_Cowc),(Op_ch_mbre,Op_ch_Sros)),((((Op_me_Skow,Op_me_Bflo),(Op_me_cint,Op_me_hsap)),((Op_me_Ctel,Op_me_Acal),((Op_me_sman,Op_me_cele),Op_me_dmel))),((Op_me_tadh,(Op_me_Hvul,Op_me_nvec)),(Op_me_Aque,(Op_me_Ocar,(Op_me_Ppil,Op_me_Mlei)))))),((((Op_f…
DS3 - SEL-	583949	(Ex*, REST)	((Ex_ma_Mcal,Ex_ma_Mjak),((((Ex_eu_Egra,Ex_eu_Egym),((Ex_eu_lmaj,Ex_eu_tbru),Ex_eu_Ndes)),(((Ex_he_Pcos,Ex_he_Smar),Ex_he_Ngru),(EE_is_Tglo,((Ex_ja_Secu,Ex_ja_Jlib),(Ex_ja_Jbah,Ex_ja_Rame))))),(((((((Am_di_Naes,Am_di_Patl),(Am_di_Mspa,Am_di_Vexi)),((Am_di_Vrob,Am_va_Usch),Am_va_Clsp)),(((EE_ap_Ftro,Am_is_Pmon),Am_is_Vant),((Am_ar_Enut,Am_ar_ehis),Am_th_Tqua))),(((Am_is_Fnol,(Am_ar_Mbal,Am_tu_Hver…
DS3 - SEL-	583956	(Ex_he*, REST)	(((Ex_he_Pcos,Ex_he_Ngru),(((((((EE_is_Pbil,EE_ka_Rtru),(EE_cr_Ccur,(EE_cr_Hand,EE_cr_Rlen))),(Pl_rh_Gsul,((Pl_rh_Rmac,(Pl_rh_Pyez,Pl_rh_Ccho)),(Pl_rh_Paer,(Pl_rh_Rmar,Pl_rh_Ccoe))))),((EE_ap_Ttra,(EE_ce_Chsp,EE_ce_Rhet)),(((EE_ha_Crho,EE_ha_Pspa),EE_is_Tsub),((EE_ha_Cpol,EE_ha_Pant),(EE_ha_Pcar,EE_ha_Ehux))))),(((((Ex_ja_Jlib,Ex_ja_Secu),(Ex_ja_Jbah,Ex_ja_Rame)),(Pl_gl_Cglo,(Pl_gl_Gnos,Pl_gl_Cpa…
DS4 - NAR-	391688	(Op_fu*, (Op*, REST))	(Op_fu_Pspa,((((Op_ic_Cowc,Op_ch_mbre),(((Op_me_Hrob,(Op_me_Tspi,((Op_me_cpip,Op_me_agam),Op_me_amel))),(Op_me_Bflo,((Op_me_oana,(((Op_me_ptro,Op_me_mmul),Op_me_ecab),Op_me_rnor)),Op_me_ggal))),((Op_me_Odio,Op_me_Lcha),(((Op_me_Lbai,Op_me_Cfol),Op_me_Ocar),(Op_me_Hech,Op_me_Hvul))))),(((((((EE_ha_Crho,EE_ha_Plut),Sr_st_Pult),((EE_ha_Clep,(EE_ha_Ehux,EE_ha_Ispa)),(EE_ha_Ppar,(EE_ha_Unid,EE_ha_Pant…
DS4 - NAR-	391793	(Op_fu*, (Op*, REST))	(Op_fu_Pspa,(((Op_fu_calb,Op_fu_aory),(Op_fu_Mglo,(((Op_fu_cneg,Op_fu_cneo),((Op_fu_pchr,Op_fu_lbic),Op_fu_Dspa)),(Op_fu_Pgra,Op_fu_Mmel)))),(((Op_ch_mbre,Op_ic_Cowc),(((Op_me_Lcha,Op_me_Odio),((Op_me_Hvul,Op_me_Hech),((Op_me_Lbai,Op_me_Cfol),Op_me_Ocar))),((Op_me_Hrob,(Op_me_Tspi,(Op_me_amel,(Op_me_agam,Op_me_cpip)))),(Op_me_Bflo,(Op_me_ggal,(Op_me_oana,(Op_me_rnor,((Op_me_ptro,Op_me_mmul),Op_me…
DS4 - NAR-	391826	(Op_fu*, (Op*, REST))	(Op_fu_Pspa,(((Op_fu_aory,Op_fu_calb),(Op_fu_Mglo,((Op_fu_Pgra,Op_fu_Mmel),((Op_fu_cneo,Op_fu_cneg),((Op_fu_pchr,Op_fu_lbic),Op_fu_Dspa))))),(((((((((Sr_rh_Bmar,Sr_rh_Cten),((Sr_rh_Pmar,Sr_rh_Bmot),Sr_rh_Gcom)),(Sr_rh_Crep,Sr_rh_Lamo)),((Sr_ci_Ehar,(Sr_ci_Otri,Sr_ci_Slem)),(Sr_rh_Phya,Sr_ci_tthe))),((Sr_ap_chom,((Sr_ap_Labb,Sr_ap_Eten),Sr_ap_Gnip)),((Sr_di_Kmic,Sr_di_Amas),((Sr_di_Shan,Sr_di_Bnut…
DS4 - NAR-	391869	(Op_fu*, (Op*, REST))	(Op_fu_Pspa,(((Op_fu_aory,Op_fu_calb),(Op_fu_Mglo,((Op_fu_Pgra,Op_fu_Mmel),((Op_fu_cneo,Op_fu_cneg),((Op_fu_pchr,Op_fu_lbic),Op_fu_Dspa))))),(((Op_ic_Cowc,Op_ch_mbre),((((Op_me_Ocar,(Op_me_Cfol,Op_me_Lbai)),(Op_me_Hvul,Op_me_Hech)),(Op_me_Lcha,Op_me_Odio)),(((Op_me_Tspi,((Op_me_cpip,Op_me_agam),Op_me_amel)),Op_me_Hrob),(Op_me_Bflo,(Op_me_ggal,(Op_me_oana,(Op_me_rnor,((Op_me_mmul,Op_me_ptro),Op_me…
DS4 - NAR-	392185	(Op_fu*, (Op*, REST))	(Op_fu_Pspa,(((Op_fu_calb,Op_fu_aory),(Op_fu_Mglo,((Op_fu_Mmel,Op_fu_Pgra),(((Op_fu_lbic,Op_fu_pchr),Op_fu_Dspa),(Op_fu_cneo,Op_fu_cneg))))),((((((EE_cr_Gspb,((EE_cr_Rlen,EE_cr_Hphi),(EE_cr_Ccur,EE_cr_Htep))),((Pl_rh_cmer,((Pl_rh_Emad,Pl_rh_Paer),(Pl_rh_Rmar,Pl_rh_Rhod))),(Pl_gl_Cglo,Pl_gl_Gnos))),(((Pl_gr_Mver,Pl_gr_atha),(EE_ce_Acsp,EE_ce_Rhet)),((Pl_gr_Psal,(Pl_gr_Pspf,(Pl_gr_Pspa,Pl_gr_Cvar))…
DS4 - NAR-	392313	(Op_fu*, (Op*, REST))	((((Op_fu_calb,Op_fu_aory),(Op_fu_Mglo,((Op_fu_Mmel,Op_fu_Pgra),((Op_fu_Dspa,(Op_fu_lbic,Op_fu_pchr)),(Op_fu_cneg,Op_fu_cneo))))),(((Op_ch_mbre,Op_ic_Cowc),(((Op_me_Ocar,(Op_me_Lcha,(Op_me_Cfol,Op_me_Lbai))),(Op_me_Odio,(Op_me_Hech,Op_me_Hvul))),((Op_me_Bflo,(Op_me_ggal,(Op_me_oana,(Op_me_rnor,((Op_me_mmul,Op_me_ptro),Op_me_ecab))))),(Op_me_Hrob,(Op_me_Tspi,((Op_me_cpip,Op_me_agam),Op_me_amel))))…
DS4 - NAR-	392320	(Op_fu*, (Op*, REST))	(Op_fu_Pspa,(((Op_fu_aory,Op_fu_calb),(Op_fu_Mglo,((Op_fu_Pgra,Op_fu_Mmel),((Op_fu_cneo,Op_fu_cneg),((Op_fu_pchr,Op_fu_lbic),Op_fu_Dspa))))),((((((((Sr_rh_Gcom,(Sr_rh_Pmar,Sr_rh_Bmot)),(Sr_rh_Crep,Sr_rh_Lamo)),((Sr_rh_Phya,Sr_st_Pult),(Sr_rh_Bmar,Sr_rh_Cten))),((Sr_st_Chys,(Sr_st_Arad,((Sr_st_Apal,Sr_st_Acof),(Sr_st_Npun,Sr_st_Fcyl)))),((Sr_st_Ngad,(Sr_st_Spus,Sr_st_Ospa)),((Sr_st_Fspa,Sr_st_Rmar…
DS4 - NAR-	392394	(Op_fu*, (Op*, REST))	(Op_fu_Pspa,(((Op_fu_aory,Op_fu_calb),(Op_fu_Mglo,((Op_fu_Pgra,Op_fu_Mmel),((Op_fu_cneo,Op_fu_cneg),((Op_fu_pchr,Op_fu_lbic),Op_fu_Dspa))))),(((Op_ic_Cowc,Op_ch_mbre),((((Op_me_Ocar,(Op_me_Cfol,Op_me_Lbai)),(Op_me_Hvul,Op_me_Hech)),(Op_me_Lcha,Op_me_Odio)),(((Op_me_Tspi,((Op_me_cpip,Op_me_agam),Op_me_amel)),Op_me_Hrob),(Op_me_Bflo,(Op_me_ggal,(Op_me_oana,(Op_me_rnor,((Op_me_mmul,Op_me_ptro),Op_me…
DS4 - NAR-	392519	(Op_fu*, (Op*, REST))	(Op_fu_Pspa,(((Op_fu_aory,Op_fu_calb),(Op_fu_Mglo,((Op_fu_Pgra,Op_fu_Mmel),((Op_fu_cneo,Op_fu_cneg),((Op_fu_pchr,Op_fu_lbic),Op_fu_Dspa))))),(((Op_ic_Cowc,Op_ch_mbre),((((Op_me_Ocar,(Op_me_Cfol,Op_me_Lbai)),(Op_me_Hvul,Op_me_Hech)),(Op_me_Lcha,Op_me_Odio)),(((Op_me_Tspi,((Op_me_cpip,Op_me_agam),Op_me_amel)),Op_me_Hrob),(Op_me_Bflo,(Op_me_ggal,(Op_me_oana,(Op_me_rnor,((Op_me_mmul,Op_me_ptro),Op_me…
DS4 - NAR-	392619	(Op_fu*, (Op*, REST))	(Op_fu_Pspa,(((Op_fu_calb,Op_fu_aory),(Op_fu_Mglo,(((Op_fu_cneg,Op_fu_cneo),((Op_fu_pchr,Op_fu_lbic),Op_fu_Dspa)),(Op_fu_Pgra,Op_fu_Mmel)))),(((Op_ch_mbre,Op_ic_Cowc),(((Op_me_Lcha,Op_me_Odio),((Op_me_Hvul,Op_me_Hech),((Op_me_Lbai,Op_me_Cfol),Op_me_Ocar))),((Op_me_Hrob,(Op_me_Tspi,(Op_me_amel,(Op_me_agam,Op_me_cpip)))),(Op_me_Bflo,(Op_me_ggal,(Op_me_oana,(Op_me_rnor,((Op_me_ptro,Op_me_mmul),Op_me…
DS4 - NAR-	392626	(Op_fu*, (Op*, REST))	(Op_fu_Pspa,((((((((Pl_gl_Gnos,Pl_gl_Cglo),(Pl_gr_atha,Pl_gr_Mver)),((Pl_gr_Psal,(Pl_gr_Pspf,(Pl_gr_Cvar,Pl_gr_Pspa))),(((Pl_gr_Bpra,Pl_gr_otau),(Pl_gr_Mspa,Pl_gr_Mpus)),Pl_gr_Csti))),((Pl_rh_cmer,((Pl_rh_Emad,Pl_rh_Paer),(Pl_rh_Rmar,Pl_rh_Rhod))),(EE_cr_Gspb,((EE_cr_Hphi,EE_cr_Rlen),(EE_cr_Htep,EE_cr_Ccur))))),((((Sr_st_Chys,(Sr_st_Arad,((Sr_st_Apal,Sr_st_Acof),(Sr_st_Fcyl,Sr_st_Npun)))),((Sr_st…
DS4 - NAR-	392627	(Op_fu*, (Op*, REST))	(Op_fu_Pspa,((((((((Ex_ja_Jbah,(Ex_ja_Haro,Ex_ja_Secu)),(EE_is_Tglo,(Ex_he_Slip,Ex_he_Smar))),((Ex_eu_Ndes,((Ex_eu_tcru,(Ex_eu_tviv,(Ex_eu_tbru,Ex_eu_tbrg))),((Ex_eu_lbra,(Ex_eu_lmex,Ex_eu_lmaj)),Ex_eu_Scul))),((((Ex_fo_glae,Ex_fo_glam),Ex_fo_glab),Ex_fo_Ssal),Ex_pa_Hmel))),((EE_ap_Ttra,(EE_is_Tmar,Ex_is_Tpyr)),(EE_ap_Rram,EE_ap_Ftro))),(((((Am_di_Mspa,(Am_di_Vexi,Am_di_Vbac)),Am_di_Patl),(Am_is_…
DS4 - NAR-	392684	(Op_fu*, (Op*, REST))	(Op_fu_Pspa,((((((((Ex_eu_Ndes,((Ex_eu_Scul,((Ex_eu_lmaj,Ex_eu_lmex),Ex_eu_lbra)),(Ex_eu_tcru,((Ex_eu_tbru,Ex_eu_tbrg),Ex_eu_tviv)))),(Ex_pa_Hmel,((Ex_fo_glab,(Ex_fo_glae,Ex_fo_glam)),Ex_fo_Ssal))),(((Am_ar_Enut,Am_ar_ehis),Am_ar_Mbal),EE_ap_Rram)),(((EE_is_Tglo,(Ex_ja_Jbah,(Ex_ja_Haro,Ex_ja_Secu))),(EE_ap_Ftro,(Ex_he_Slip,Ex_he_Smar))),((Ex_is_Tpyr,EE_is_Tmar),EE_ap_Ttra))),((((Am_di_Endo,Am_hi_…
DS4 - NAR-	392742	(Op_fu*, (Op*, REST))	(Op_fu_Pspa,(((Op_fu_calb,Op_fu_aory),(Op_fu_Mglo,(((Op_fu_cneg,Op_fu_cneo),((Op_fu_pchr,Op_fu_lbic),Op_fu_Dspa)),(Op_fu_Pgra,Op_fu_Mmel)))),(((Op_ch_mbre,Op_ic_Cowc),(((Op_me_Lcha,Op_me_Odio),((Op_me_Hvul,Op_me_Hech),((Op_me_Lbai,Op_me_Cfol),Op_me_Ocar))),((Op_me_Hrob,(Op_me_Tspi,(Op_me_amel,(Op_me_agam,Op_me_cpip)))),(Op_me_Bflo,(Op_me_ggal,(Op_me_oana,(Op_me_rnor,((Op_me_ptro,Op_me_mmul),Op_me…
DS4 - NAR-	392748	(Op_fu*, (Op*, REST))	(Op_fu_Pspa,((((Op_ic_Cowc,Op_ch_mbre),(((Op_me_Lcha,Op_me_Odio),(((Op_me_Lbai,Op_me_Cfol),Op_me_Ocar),(Op_me_Hech,Op_me_Hvul))),((Op_me_Bflo,((Op_me_oana,(Op_me_rnor,(Op_me_ecab,(Op_me_ptro,Op_me_mmul)))),Op_me_ggal)),((Op_me_Tspi,((Op_me_cpip,Op_me_agam),Op_me_amel)),Op_me_Hrob)))),((((((EE_ap_Ftro,EE_ap_Rram),(EE_ap_Ttra,EE_is_Tglo)),(((Ex_he_Slip,Ex_he_Smar),((Ex_ja_Haro,Ex_ja_Secu),Ex_ja_Jba…
DS4 - NAR-	392919	(Op_fu*, (Op*, REST))	(Op_fu_Pspa,((((((((Sr_ci_tthe,Sr_rh_Phya),(Sr_ci_Ehar,(Sr_ci_Otri,Sr_ci_Slem))),(((Sr_ap_Gnip,(Sr_ap_Labb,Sr_ap_Eten)),Sr_ap_chom),((Sr_di_Kmic,Sr_di_Amas),((((Sr_di_Aost,Sr_di_Lpol),Sr_di_Gspi),Sr_di_Pbei),(Sr_di_Shan,Sr_di_Bnut))))),((((Sr_rh_Gcom,(Sr_rh_Bmot,Sr_rh_Pmar)),(Sr_rh_Bmar,Sr_rh_Cten)),(Sr_rh_Crep,Sr_rh_Lamo)),(EE_cr_Gspb,((EE_cr_Hphi,EE_cr_Rlen),(EE_cr_Htep,EE_cr_Ccur))))),(((((Sr_…
DS4 - NAR-	392999	(Op_fu*, (Op*, REST))	(Op_fu_Pspa,(((Op_fu_aory,Op_fu_calb),(Op_fu_Mglo,((Op_fu_Mmel,Op_fu_Pgra),((Op_fu_Dspa,(Op_fu_pchr,Op_fu_lbic)),(Op_fu_cneo,Op_fu_cneg))))),((((((((EE_ha_Crho,EE_ha_Plut),EE_is_Tsub),((EE_ha_Clep,(EE_ha_Ehux,EE_ha_Ispa)),(EE_ha_Ppar,(EE_ha_Unid,EE_ha_Pant)))),(EE_cr_Gspb,((EE_cr_Ccur,EE_cr_Htep),(EE_cr_Hphi,EE_cr_Rlen)))),(((Pl_gr_Csti,((Pl_gr_otau,Pl_gr_Bpra),(Pl_gr_Mspa,Pl_gr_Mpus))),((Pl_gr_P…
DS4 - NAR-	393048	(Op_fu*, (Op*, REST))	(Op_fu_Pspa,(((((((Am_di_Patl,((Am_di_Vbac,Am_di_Vexi),Am_di_Mspa)),((Am_is_Vant,Am_th_Tqua),(Am_va_Usch,Am_di_Vrob))),(((Am_is_Sram,Am_di_Acas),((Am_di_Endo,Am_is_Fflu),Am_hi_Gfon)),(((Am_my_Asub,Am_my_Ppal),(Am_my_ddis,Am_my_Dpur)),(Am_is_Fnol,(Am_is_Fsin,Am_di_Pess))))),((((Ex_is_Tpyr,EE_is_Tmar),(Am_ar_Mbal,(Am_ar_Enut,Am_ar_ehis))),((Ex_pa_Hmel,(Ex_fo_Ssal,(Ex_fo_glab,(Ex_fo_glam,Ex_fo_glae)…
DS4 - NAR-	393211	(Op_fu*, (Op*, REST))	(Op_fu_Pspa,((((Op_ch_mbre,Op_ic_Cowc),((((Op_me_Ocar,Op_me_Lcha),(Op_me_Hvul,Op_me_Hech)),(Op_me_Odio,(Op_me_Cfol,Op_me_Lbai))),((Op_me_Hrob,(Op_me_Tspi,(Op_me_amel,(Op_me_agam,Op_me_cpip)))),(Op_me_Bflo,(Op_me_ggal,((Op_me_rnor,(Op_me_ecab,(Op_me_mmul,Op_me_ptro))),Op_me_oana)))))),((((((Am_di_Pess,Am_is_Vant),Am_th_Tqua),(((Am_di_Mspa,(Am_di_Vexi,Am_di_Vbac)),Am_di_Patl),(Am_di_Vrob,Am_va_Usch…
DS4 - NAR-	393328	(Op_fu*, (Op*, REST))	(Op_fu_Pspa,((((Op_ic_Cowc,Op_ch_mbre),(((Op_me_Lcha,Op_me_Odio),(((Op_me_Lbai,Op_me_Cfol),Op_me_Ocar),(Op_me_Hech,Op_me_Hvul))),((Op_me_Hrob,((Op_me_amel,(Op_me_cpip,Op_me_agam)),Op_me_Tspi)),(Op_me_Bflo,(Op_me_ggal,(Op_me_oana,(Op_me_rnor,((Op_me_mmul,Op_me_ptro),Op_me_ecab)))))))),((((((Pl_gr_Psal,(Pl_gr_Pspf,(Pl_gr_Cvar,Pl_gr_Pspa))),(Pl_gr_Csti,((Pl_gr_Mspa,Pl_gr_Mpus),(Pl_gr_otau,Pl_gr_Bpra…
DS4 - NAR-	393561	(Op_fu*, (Op*, REST))	(Op_fu_Pspa,(((Op_fu_Mglo,((Op_fu_Mmel,Op_fu_Pgra),((Op_fu_Dspa,(Op_fu_lbic,Op_fu_pchr)),(Op_fu_cneg,Op_fu_cneo)))),(Op_fu_calb,Op_fu_aory)),(((Op_ch_mbre,Op_ic_Cowc),((((Op_me_Hech,Op_me_Hvul),(Op_me_Ocar,(Op_me_Lbai,Op_me_Cfol))),(Op_me_Odio,Op_me_Lcha)),((Op_me_Bflo,(Op_me_ggal,((((Op_me_mmul,Op_me_ptro),Op_me_ecab),Op_me_rnor),Op_me_oana))),(Op_me_Hrob,(Op_me_Tspi,(Op_me_amel,(Op_me_agam,Op_m…
DS4 - NAR-	393586	(Op_fu*, (Op*, REST))	(Op_fu_Pspa,((((((((((Sr_st_Fspa,Sr_st_Rmar),Sr_st_Sspa),(Sr_st_Chys,(Sr_st_Arad,((Sr_st_Apal,Sr_st_Acof),(Sr_st_Npun,Sr_st_Fcyl))))),((Sr_st_Spus,Sr_st_Ospa),(Sr_st_Ngad,(Sr_st_Esil,Sr_st_Fser)))),((Sr_st_Pult,(EE_ha_Crho,EE_ha_Plut)),(((EE_ha_Pant,EE_ha_Unid),EE_ha_Ppar),((EE_ha_Ehux,EE_ha_Ispa),EE_ha_Clep)))),(((EE_is_Tsub,EE_cr_Gspb),((EE_cr_Hphi,EE_cr_Rlen),(EE_cr_Ccur,EE_cr_Htep))),(((Pl_gr…
DS4 - NAR-	393711	(Op_fu*, (Op*, REST))	(((((Op_ch_mbre,Op_ic_Cowc),(((Op_me_Lcha,Op_me_Odio),(((Op_me_Cfol,Op_me_Lbai),Op_me_Ocar),(Op_me_Hech,Op_me_Hvul))),((Op_me_Bflo,(Op_me_ggal,(Op_me_oana,(Op_me_rnor,((Op_me_mmul,Op_me_ptro),Op_me_ecab))))),(Op_me_Hrob,(((Op_me_cpip,Op_me_agam),Op_me_amel),Op_me_Tspi))))),((((((Am_ar_Mbal,(Am_ar_ehis,Am_ar_Enut)),(Am_is_Fsin,Am_is_Fnol)),((Am_di_Pess,Am_is_Fflu),((Am_my_ddis,Am_my_Dpur),(Am_my_A…
DS4 - NAR-	393714	(Op_fu*, (Op*, REST))	(Op_fu_Pspa,(((Op_fu_aory,Op_fu_calb),(Op_fu_Mglo,((Op_fu_Pgra,Op_fu_Mmel),((Op_fu_cneo,Op_fu_cneg),((Op_fu_pchr,Op_fu_lbic),Op_fu_Dspa))))),((((((((Sr_ci_Ehar,(Sr_ci_Otri,Sr_ci_Slem)),(Sr_rh_Phya,Sr_ci_tthe)),(((Sr_rh_Cten,Sr_rh_Bmar),((Sr_rh_Pmar,Sr_rh_Bmot),Sr_rh_Gcom)),(Sr_rh_Crep,Sr_rh_Lamo))),((Sr_ap_chom,((Sr_ap_Labb,Sr_ap_Eten),Sr_ap_Gnip)),((Sr_di_Kmic,Sr_di_Amas),((Sr_di_Shan,Sr_di_Bnut…
DS4 - NAR-	393786	(Op_fu*, (Op*, REST))	(Op_fu_Pspa,(((Op_fu_calb,Op_fu_aory),(Op_fu_Mglo,(((Op_fu_cneg,Op_fu_cneo),((Op_fu_pchr,Op_fu_lbic),Op_fu_Dspa)),(Op_fu_Pgra,Op_fu_Mmel)))),(((Op_ch_mbre,Op_ic_Cowc),(((Op_me_Lcha,Op_me_Odio),((Op_me_Hvul,Op_me_Hech),((Op_me_Lbai,Op_me_Cfol),Op_me_Ocar))),((Op_me_Hrob,(Op_me_Tspi,(Op_me_amel,(Op_me_agam,Op_me_cpip)))),(Op_me_Bflo,(Op_me_ggal,(Op_me_oana,(Op_me_rnor,((Op_me_ptro,Op_me_mmul),Op_me…
DS4 - NAR-	393890	(Op_fu*, (Op*, REST))	(Op_fu_Pspa,(((Op_fu_calb,Op_fu_aory),(Op_fu_Mglo,(((Op_fu_cneg,Op_fu_cneo),((Op_fu_pchr,Op_fu_lbic),Op_fu_Dspa)),(Op_fu_Pgra,Op_fu_Mmel)))),(((Op_ch_mbre,Op_ic_Cowc),(((Op_me_Lcha,Op_me_Odio),((Op_me_Hvul,Op_me_Hech),((Op_me_Lbai,Op_me_Cfol),Op_me_Ocar))),((Op_me_Hrob,(Op_me_Tspi,(Op_me_amel,(Op_me_agam,Op_me_cpip)))),(Op_me_Bflo,(Op_me_ggal,(Op_me_oana,(Op_me_rnor,((Op_me_ptro,Op_me_mmul),Op_me…
DS4 - NAR-	393893	(Op_fu*, (Op*, REST))	(Op_fu_Pspa,(((Op_fu_calb,Op_fu_aory),(Op_fu_Mglo,(((Op_fu_cneg,Op_fu_cneo),((Op_fu_pchr,Op_fu_lbic),Op_fu_Dspa)),(Op_fu_Pgra,Op_fu_Mmel)))),(((Op_ch_mbre,Op_ic_Cowc),(((Op_me_Lcha,Op_me_Odio),((Op_me_Hvul,Op_me_Hech),((Op_me_Lbai,Op_me_Cfol),Op_me_Ocar))),((Op_me_Hrob,(Op_me_Tspi,(Op_me_amel,(Op_me_agam,Op_me_cpip)))),(Op_me_Bflo,(Op_me_ggal,(Op_me_oana,(Op_me_rnor,((Op_me_ptro,Op_me_mmul),Op_me…
DS4 - NAR-	393966	(Op_fu*, (Op*, REST))	(Op_fu_Pspa,((((((((Sr_st_Chys,(Sr_st_Arad,((Sr_st_Apal,Sr_st_Acof),(Sr_st_Fcyl,Sr_st_Npun)))),((Sr_st_Ngad,(Sr_st_Spus,Sr_st_Ospa)),((Sr_st_Fspa,Sr_st_Rmar),(Sr_st_Sspa,(Sr_st_Fser,Sr_st_Esil))))),((((EE_ha_Crho,EE_ha_Plut),EE_is_Tsub),((EE_ha_Clep,(EE_ha_Ispa,EE_ha_Ehux)),(EE_ha_Ppar,(EE_ha_Unid,EE_ha_Pant)))),(Sr_st_Pult,(EE_ce_Rhet,EE_ce_Acsp)))),(((EE_cr_Gspb,((EE_cr_Hphi,EE_cr_Rlen),(EE_cr_…
DS4 - NAR-	394099	(Op_fu*, (Op*, REST))	(Op_fu_Pspa,(((((((Am_di_Patl,((Am_di_Vexi,Am_di_Vbac),Am_di_Mspa)),((Am_is_Vant,Am_th_Tqua),(Am_va_Usch,Am_di_Vrob))),(((Am_is_Sram,Am_di_Acas),(Am_di_Endo,Am_hi_Gfon)),(((Am_my_Asub,Am_my_Ppal),(Am_my_ddis,Am_my_Dpur)),((Am_is_Fnol,Am_is_Fsin),Am_is_Fflu)))),(((Am_di_Pess,EE_ap_Ttra),(EE_ap_Ftro,EE_ap_Rram)),(((Am_ar_Mbal,(Am_ar_Enut,Am_ar_ehis)),(Ex_is_Tpyr,EE_is_Tmar)),(((Ex_he_Smar,Ex_he_Sli…
DS4 - NAR-	394135	(Op_fu*, (Op*, REST))	(Op_fu_Pspa,(((Op_fu_calb,Op_fu_aory),(Op_fu_Mglo,(((Op_fu_cneg,Op_fu_cneo),((Op_fu_pchr,Op_fu_lbic),Op_fu_Dspa)),(Op_fu_Pgra,Op_fu_Mmel)))),(((Op_ch_mbre,Op_ic_Cowc),(((Op_me_Lcha,Op_me_Odio),((Op_me_Hvul,Op_me_Hech),((Op_me_Lbai,Op_me_Cfol),Op_me_Ocar))),((Op_me_Hrob,(Op_me_Tspi,(Op_me_amel,(Op_me_agam,Op_me_cpip)))),(Op_me_Bflo,(Op_me_ggal,(Op_me_oana,(Op_me_rnor,((Op_me_ptro,Op_me_mmul),Op_me…
DS4 - NAR-	394143	(Pl_gl*,(Pl_gr,REST))	(Pl_gl_Gnos,(Pl_gl_Cglo,(((((((Am_di_Pess,((Am_ar_ehis,Am_ar_Enut),Am_ar_Mbal)),(Am_va_Usch,Am_di_Vrob)),((Am_di_Patl,(Am_di_Mspa,(Am_di_Vbac,Am_di_Vexi))),(Am_is_Vant,Am_th_Tqua))),(((Am_is_Fflu,(Am_is_Fnol,Am_is_Fsin)),((Am_my_ddis,Am_my_Dpur),(Am_my_Asub,Am_my_Ppal))),((Am_di_Endo,Am_hi_Gfon),(Am_is_Sram,Am_di_Acas)))),(((Sr_rh_Phya,(Op_ch_mbre,Op_ic_Cowc)),((((Op_me_Hvul,Op_me_Hech),(Op_me_Oc…
DS4 - NAR-	394174	(Op_fu*, (Op*, REST))	(Op_fu_Pspa,(((Op_fu_aory,Op_fu_calb),(Op_fu_Mglo,((Op_fu_Pgra,Op_fu_Mmel),((Op_fu_cneo,Op_fu_cneg),(Op_fu_Dspa,(Op_fu_pchr,Op_fu_lbic)))))),(((Op_ic_Cowc,Op_ch_mbre),(((Op_me_Lcha,Op_me_Odio),(((Op_me_Lbai,Op_me_Cfol),Op_me_Ocar),(Op_me_Hech,Op_me_Hvul))),((Op_me_Bflo,((Op_me_oana,(Op_me_rnor,(Op_me_ecab,(Op_me_ptro,Op_me_mmul)))),Op_me_ggal)),((Op_me_Tspi,((Op_me_cpip,Op_me_agam),Op_me_amel)),O…
DS4 - NAR-	394205	(Pl_gl*,(Pl_gr,REST))	(Pl_gl_Gnos,(Pl_gl_Cglo,(((Pl_gr_Mver,Pl_gr_atha),(((Pl_gr_Pspf,(Pl_gr_Pspa,Pl_gr_Cvar)),Pl_gr_Psal),(Pl_gr_Csti,((Pl_gr_Bpra,Pl_gr_otau),(Pl_gr_Mpus,Pl_gr_Mspa))))),((((((Am_is_Fflu,(Am_is_Fnol,Am_is_Fsin)),((Am_my_Asub,Am_my_Ppal),(Am_my_Dpur,Am_my_ddis))),((Am_di_Acas,Am_is_Sram),(Am_hi_Gfon,Am_di_Endo))),((((Am_va_Usch,Am_di_Vrob),Am_is_Vant),((Am_di_Mspa,(Am_di_Vbac,Am_di_Vexi)),Am_di_Patl))…
DS4 - NAR-	394342	(EE_ap_Ram, (Am*, REST))	(EE_ap_Rram,((((((Pl_rh_cmer,((Pl_rh_Emad,Pl_rh_Paer),(Pl_rh_Rhod,Pl_rh_Rmar))),(((Ex_he_Smar,Ex_he_Slip),(Ex_ja_Jbah,(Ex_ja_Haro,Ex_ja_Secu))),(Ex_eu_Ndes,(((Ex_eu_lbra,(Ex_eu_lmaj,Ex_eu_lmex)),Ex_eu_Scul),(Ex_eu_tcru,(Ex_eu_tviv,(Ex_eu_tbrg,Ex_eu_tbru))))))),(((Am_ar_Mbal,(Am_ar_Enut,Am_ar_ehis)),EE_is_Tglo),((EE_is_Tmar,Ex_is_Tpyr),(Ex_pa_Hmel,((Ex_fo_glab,(Ex_fo_glae,Ex_fo_glam)),Ex_fo_Ssal))…
DS4 - NAR-	394378	(EE_ap_Ram, (Am*, REST))	(((((((Pl_rh_cmer,((Pl_rh_Emad,Pl_rh_Paer),(Pl_rh_Rhod,Pl_rh_Rmar))),(((Ex_ja_Jbah,(Ex_ja_Haro,Ex_ja_Secu)),(Ex_he_Smar,Ex_he_Slip)),(Ex_eu_Ndes,(((Ex_eu_lbra,(Ex_eu_lmaj,Ex_eu_lmex)),Ex_eu_Scul),(Ex_eu_tcru,(Ex_eu_tviv,(Ex_eu_tbrg,Ex_eu_tbru))))))),(((EE_is_Tmar,Ex_is_Tpyr),EE_ap_Ftro),((Am_ar_Mbal,(Am_ar_Enut,Am_ar_ehis)),(Ex_pa_Hmel,((Ex_fo_glab,(Ex_fo_glae,Ex_fo_glam)),Ex_fo_Ssal))))),(((EE_a…
DS4 - NAR-	394380	(EE_ap_Ram, (Am*, REST))	((((((Am_di_Acas,Am_is_Sram),(Am_di_Endo,Am_hi_Gfon)),(((Am_my_Asub,Am_my_Ppal),(Am_my_ddis,Am_my_Dpur)),((Am_is_Fnol,Am_is_Fsin),Am_is_Fflu))),((Am_th_Tqua,(Am_di_Patl,((Am_di_Vexi,Am_di_Vbac),Am_di_Mspa))),((Am_va_Usch,Am_di_Vrob),(Am_is_Vant,Am_di_Pess)))),(((((Sr_rh_Phya,(Op_ic_Cowc,Op_ch_mbre)),(((Op_me_Bflo,(Op_me_ggal,((Op_me_rnor,((Op_me_ptro,Op_me_mmul),Op_me_ecab)),Op_me_oana))),((Op_me…
DS4 - NAR-	394396	(Ex_eu, REST)	(((((((((Op_me_Hech,Op_me_Hvul),(Op_me_Ocar,Op_me_Lcha)),(Op_me_Odio,(Op_me_Cfol,Op_me_Lbai))),((Op_me_Hrob,(((Op_me_agam,Op_me_cpip),Op_me_amel),Op_me_Tspi)),(Op_me_Bflo,(Op_me_ggal,(Op_me_oana,(Op_me_rnor,((Op_me_ptro,Op_me_mmul),Op_me_ecab))))))),(Sr_rh_Phya,(Op_ic_Cowc,Op_ch_mbre))),((((EE_is_Tmar,Ex_is_Tpyr),EE_ap_Rram),EE_ap_Ttra),((Ex_pa_Hmel,(Ex_fo_Ssal,(Ex_fo_glab,(Ex_fo_glam,Ex_fo_glae)…
DS4 - NAR-	394415	(Ex_eu, REST)	((((((((Am_is_Sram,Am_di_Acas),(Am_di_Endo,Am_hi_Gfon)),Am_th_Tqua),((Am_is_Vant,(Am_di_Vrob,Am_va_Usch)),((Am_di_Mspa,(Am_di_Vbac,Am_di_Vexi)),Am_di_Patl))),(((Am_is_Fflu,(Am_is_Fsin,Am_is_Fnol)),((Am_my_Asub,Am_my_Ppal),(Am_my_ddis,Am_my_Dpur))),((Am_ar_Mbal,(Am_ar_Enut,Am_ar_ehis)),Am_di_Pess))),((((EE_is_Tglo,(Ex_he_Smar,Ex_he_Slip)),(EE_ap_Ftro,EE_ap_Rram)),(((Ex_is_Tpyr,EE_is_Tmar),((Ex_ja_…
DS4 - NAR-	394445	(Pl_gr*, REST)	(Pl_gr_Mver,(Pl_gr_atha,(((((((EE_ap_Ftro,EE_ap_Rram),EE_ap_Ttra),(Op_fu_Pspa,((Op_fu_aory,Op_fu_calb),(Op_fu_Mglo,((Op_fu_Mmel,Op_fu_Pgra),((Op_fu_cneo,Op_fu_cneg),((Op_fu_lbic,Op_fu_pchr),Op_fu_Dspa))))))),((Sr_rh_Phya,(Op_ch_mbre,Op_ic_Cowc)),((((Op_me_Ocar,Op_me_Lcha),(Op_me_Hvul,Op_me_Hech)),(Op_me_Odio,(Op_me_Cfol,Op_me_Lbai))),((Op_me_Hrob,(Op_me_Tspi,(Op_me_amel,(Op_me_agam,Op_me_cpip))))…
DS4 - NAR-	394452	(Ex_eu, REST)	((((((((Am_is_Sram,Am_di_Acas),(Am_di_Endo,Am_hi_Gfon)),Am_th_Tqua),((Am_is_Vant,(Am_di_Vrob,Am_va_Usch)),((Am_di_Mspa,(Am_di_Vbac,Am_di_Vexi)),Am_di_Patl))),(((Am_is_Fsin,Am_is_Fnol),(Am_ar_Mbal,(Am_ar_Enut,Am_ar_ehis))),(((Am_my_Asub,Am_my_Ppal),(Am_my_ddis,Am_my_Dpur)),(Am_is_Fflu,Am_di_Pess)))),((((EE_ap_Ftro,EE_ap_Rram),((Ex_he_Smar,Ex_he_Slip),EE_is_Tglo)),(((Ex_is_Tpyr,EE_is_Tmar),((Ex_ja_…
DS4 - NAR-	394462	(Pl_gl*,(Pl_gr,REST))	(Pl_gl_Gnos,(Pl_gl_Cglo,(((Pl_gr_atha,Pl_gr_Mver),(((Pl_gr_Pspf,(Pl_gr_Pspa,Pl_gr_Cvar)),Pl_gr_Psal),(Pl_gr_Csti,((Pl_gr_Mspa,Pl_gr_Mpus),(Pl_gr_Bpra,Pl_gr_otau))))),((((((Am_di_Pess,Am_th_Tqua),(Am_va_Usch,Am_di_Vrob)),((Am_di_Patl,(Am_di_Mspa,(Am_di_Vbac,Am_di_Vexi))),Am_is_Vant)),((((Am_di_Endo,Am_is_Fflu),Am_hi_Gfon),(Am_is_Sram,Am_di_Acas)),(((Am_is_Fsin,Am_is_Fnol),((Am_ar_ehis,Am_ar_Enut),…
DS4 - NAR-	394475	(Ex_eu, REST)	(((((((Am_ar_Mbal,(Am_ar_Enut,Am_ar_ehis)),Am_di_Pess),((Am_is_Fflu,(Am_is_Fnol,Am_is_Fsin)),((Am_my_Asub,Am_my_Ppal),(Am_my_Dpur,Am_my_ddis)))),((Am_th_Tqua,((Am_is_Sram,Am_di_Acas),(Am_hi_Gfon,Am_di_Endo))),(((Am_di_Mspa,(Am_di_Vbac,Am_di_Vexi)),Am_di_Patl),(Am_is_Vant,(Am_va_Usch,Am_di_Vrob))))),(((((EE_is_Tglo,(Ex_he_Slip,Ex_he_Smar)),(Ex_ja_Jbah,(Ex_ja_Haro,Ex_ja_Secu))),(Ex_pa_Hmel,(Ex_fo_S…
DS4 - NAR-	394485	(Ex_eu, REST)	((((((Ex_eu_lmaj,Ex_eu_lmex),Ex_eu_lbra),Ex_eu_Scul),(Ex_eu_tcru,((Ex_eu_tbrg,Ex_eu_tbru),Ex_eu_tviv))),Ex_eu_Ndes),((((((Pl_gl_Cglo,Pl_gl_Gnos),(Pl_gr_Mver,Pl_gr_atha)),((Pl_gr_Psal,(Pl_gr_Pspf,(Pl_gr_Pspa,Pl_gr_Cvar))),(Pl_gr_Csti,((Pl_gr_Bpra,Pl_gr_otau),(Pl_gr_Mspa,Pl_gr_Mpus))))),(((Pl_rh_cmer,((Pl_rh_Emad,Pl_rh_Paer),(Pl_rh_Rmar,Pl_rh_Rhod))),(EE_ce_Acsp,EE_ce_Rhet)),(EE_cr_Gspb,((EE_cr_Rle…
DS4 - NAR-	394491	(Pl_gl*,(Pl_gr,REST))	(Pl_gl_Gnos,(Pl_gl_Cglo,(((((((Am_th_Tqua,Am_is_Vant),(Am_di_Vrob,Am_va_Usch)),((Am_di_Mspa,(Am_di_Vbac,Am_di_Vexi)),Am_di_Patl)),((((Am_is_Sram,Am_di_Acas),(Am_di_Endo,Am_hi_Gfon)),((Am_ar_ehis,Am_ar_Enut),Am_ar_Mbal)),(((Am_my_Dpur,Am_my_ddis),(Am_my_Asub,Am_my_Ppal)),((Am_di_Pess,Am_is_Fflu),(Am_is_Fsin,Am_is_Fnol))))),((((EE_ap_Ttra,EE_is_Tglo),(EE_ap_Ftro,EE_ap_Rram)),(((EE_is_Tmar,Ex_is_Tpy…
DS4 - NAR-	394659	(Pl_gl*,(Pl_gr,REST))	(Pl_gl_Gnos,(((((((EE_ap_Ttra,(EE_ap_Rram,EE_ap_Ftro)),(Op_fu_Pspa,((Op_fu_aory,Op_fu_calb),(Op_fu_Mglo,((Op_fu_Pgra,Op_fu_Mmel),((Op_fu_cneo,Op_fu_cneg),(Op_fu_Dspa,(Op_fu_pchr,Op_fu_lbic)))))))),((Sr_rh_Phya,(Op_ic_Cowc,Op_ch_mbre)),(((((Op_me_Lbai,Op_me_Cfol),Op_me_Lcha),Op_me_Ocar),(Op_me_Odio,(Op_me_Hech,Op_me_Hvul))),((Op_me_Bflo,((Op_me_oana,(Op_me_rnor,(Op_me_ecab,(Op_me_ptro,Op_me_mmul))…
DS4 - NAR-	394690	(Pl_gl*,(Pl_gr,REST))	(Pl_gl_Gnos,((((((((EE_ap_Rram,EE_ap_Ftro),EE_ap_Ttra),(Op_fu_Pspa,((Op_fu_aory,Op_fu_calb),(Op_fu_Mglo,(((Op_fu_cneo,Op_fu_cneg),(Op_fu_Dspa,(Op_fu_lbic,Op_fu_pchr))),(Op_fu_Mmel,Op_fu_Pgra)))))),(((Op_ic_Cowc,Op_ch_mbre),Sr_rh_Phya),(((Op_me_Lcha,Op_me_Odio),((Op_me_Hvul,Op_me_Hech),(Op_me_Ocar,(Op_me_Lbai,Op_me_Cfol)))),((Op_me_Bflo,(Op_me_ggal,(Op_me_oana,(Op_me_rnor,((Op_me_ptro,Op_me_mmul),…
DS4 - NAR-	394739	(Ex_eu, REST)	(((((((Am_th_Tqua,Am_is_Vant),(Am_di_Vrob,Am_va_Usch)),(Am_di_Patl,(Am_di_Mspa,(Am_di_Vbac,Am_di_Vexi)))),(((Am_is_Fnol,(Am_di_Pess,Am_is_Fsin)),((Am_my_Ppal,Am_my_Asub),(Am_my_ddis,Am_my_Dpur))),(((Am_di_Acas,Am_is_Sram),(Am_hi_Gfon,Am_di_Endo)),((Am_ar_Mbal,(Am_ar_Enut,Am_ar_ehis)),Am_is_Fflu)))),((((EE_ap_Ftro,EE_ap_Rram),EE_ap_Ttra),((Ex_pa_Hmel,(Ex_fo_Ssal,((Ex_fo_glae,Ex_fo_glam),Ex_fo_glab…
DS4 - NAR-	394762	(Ex_eu, REST)	((((((((EE_ha_Crho,EE_ha_Plut),(Sr_st_Pult,EE_is_Tsub)),((EE_ha_Clep,(EE_ha_Ehux,EE_ha_Ispa)),(EE_ha_Ppar,(EE_ha_Unid,EE_ha_Pant)))),((Sr_st_Chys,(((Sr_st_Npun,Sr_st_Fcyl),(Sr_st_Apal,Sr_st_Acof)),Sr_st_Arad)),(((Sr_st_Ngad,Sr_st_Sspa),(Sr_st_Fspa,Sr_st_Rmar)),((Sr_st_Fser,Sr_st_Esil),(Sr_st_Spus,Sr_st_Ospa))))),(((Sr_ci_tthe,(Sr_ci_Ehar,(Sr_ci_Slem,Sr_ci_Otri))),((Sr_rh_Crep,Sr_rh_Lamo),((Sr_rh_…
DS4 - NAR-	394804	(Pl_gl*,(Pl_gr,REST))	(Pl_gl_Gnos,(Pl_gl_Cglo,(((Pl_gr_Mver,Pl_gr_atha),(((Pl_gr_Pspf,(Pl_gr_Pspa,Pl_gr_Cvar)),Pl_gr_Psal),(Pl_gr_Csti,((Pl_gr_Bpra,Pl_gr_otau),(Pl_gr_Mpus,Pl_gr_Mspa))))),(((((((Am_is_Fnol,Am_is_Fsin),(Am_is_Fflu,Am_di_Pess)),((Am_my_Asub,Am_my_Ppal),(Am_my_Dpur,Am_my_ddis))),((Am_di_Acas,Am_is_Sram),(Am_hi_Gfon,Am_di_Endo))),(((Am_va_Usch,Am_di_Vrob),((Am_di_Mspa,(Am_di_Vbac,Am_di_Vexi)),Am_di_Patl))…
DS4 - NAR-	394810	(Pl_gl*,(Pl_gr,REST))	(Pl_gl_Gnos,((((((((Am_is_Sram,Am_di_Acas),(Am_hi_Gfon,Am_di_Endo)),((Am_is_Fflu,(Am_is_Fnol,Am_is_Fsin)),((Am_my_Asub,Am_my_Ppal),(Am_my_Dpur,Am_my_ddis)))),(((Am_th_Tqua,Am_is_Vant),((Am_di_Mspa,(Am_di_Vbac,Am_di_Vexi)),Am_di_Patl)),((Am_di_Pess,(Am_ar_Mbal,(Am_ar_Enut,Am_ar_ehis))),(Am_va_Usch,Am_di_Vrob)))),((((EE_ap_Ttra,((Ex_he_Slip,Ex_he_Smar),Ex_pa_Hmel)),((Ex_eu_Ndes,((Ex_eu_Scul,(Ex_eu_…
DS4 - NAR-	394812	(Ex_eu, REST)	((Ex_eu_Ndes,((Ex_eu_tcru,((Ex_eu_tbrg,Ex_eu_tbru),Ex_eu_tviv)),(Ex_eu_Scul,(Ex_eu_lbra,(Ex_eu_lmaj,Ex_eu_lmex))))),(((((Sr_rh_Phya,(Op_ch_mbre,Op_ic_Cowc)),((((Op_me_Ocar,Op_me_Lcha),(Op_me_Hech,Op_me_Hvul)),(Op_me_Odio,(Op_me_Lbai,Op_me_Cfol))),((Op_me_Hrob,(Op_me_Tspi,((Op_me_agam,Op_me_cpip),Op_me_amel))),((Op_me_ggal,(Op_me_oana,(Op_me_rnor,((Op_me_mmul,Op_me_ptro),Op_me_ecab)))),Op_me_Bflo)…
DS4 - NAR-	394843	(Pl_gl*,(Pl_gr,REST))	(Pl_gl_Gnos,(Pl_gl_Cglo,((((((((Ex_eu_Ndes,((Ex_eu_tcru,(Ex_eu_tviv,(Ex_eu_tbru,Ex_eu_tbrg))),((Ex_eu_lbra,(Ex_eu_lmaj,Ex_eu_lmex)),Ex_eu_Scul))),Am_th_Tqua),(EE_ap_Ftro,Am_is_Vant)),((Am_di_Vrob,Am_va_Usch),((Am_di_Mspa,(Am_di_Vbac,Am_di_Vexi)),Am_di_Patl))),((((Am_is_Sram,Am_di_Acas),(Am_di_Endo,Am_hi_Gfon)),(Am_is_Fflu,((Am_ar_ehis,Am_ar_Enut),Am_ar_Mbal))),(((Am_my_Dpur,Am_my_ddis),(Am_my_Asu…
DS4 - NAR-	394866	(Ex_eu, REST)	(((((((Am_ar_Mbal,(Am_ar_Enut,Am_ar_ehis)),(((Ex_ja_Haro,Ex_ja_Secu),Ex_ja_Jbah),(Ex_is_Tpyr,EE_is_Tmar))),(((Ex_pa_Hmel,((Ex_fo_glab,(Ex_fo_glam,Ex_fo_glae)),Ex_fo_Ssal)),EE_ap_Ftro),(Am_di_Pess,(EE_is_Tglo,(Ex_he_Slip,Ex_he_Smar))))),((((Am_is_Fflu,(Am_is_Fsin,Am_is_Fnol)),((Am_my_ddis,Am_my_Dpur),(Am_my_Asub,Am_my_Ppal))),((Am_di_Endo,Am_hi_Gfon),(Am_di_Acas,Am_is_Sram))),((((Am_di_Vbac,Am_di_…
DS4 - NAR-	394967	(Pl_gl*,(Pl_gr,REST))	((Pl_gl_Cglo,(((((((Am_is_Fflu,(Am_is_Fsin,Am_is_Fnol)),((Am_my_ddis,Am_my_Dpur),(Am_my_Asub,Am_my_Ppal))),(Am_di_Pess,(Am_ar_Mbal,(Am_ar_ehis,Am_ar_Enut)))),(((Am_di_Patl,(Am_di_Mspa,(Am_di_Vbac,Am_di_Vexi))),(Am_th_Tqua,Am_is_Vant)),((Am_va_Usch,Am_di_Vrob),((Am_di_Endo,Am_hi_Gfon),(Am_is_Sram,Am_di_Acas))))),(((Sr_rh_Phya,(Op_ch_mbre,Op_ic_Cowc)),((((Op_me_Hvul,Op_me_Hech),(Op_me_Ocar,(Op_me_L…
DS4 - NAR-	394967	(Pl_gl*,(Pl_gr,REST))	(Pl_gl_Gnos,(Pl_gl_Cglo,(((((((Am_di_Vrob,Am_va_Usch),(Am_is_Vant,Am_th_Tqua)),((Am_di_Mspa,(Am_di_Vbac,Am_di_Vexi)),Am_di_Patl)),((((Am_is_Sram,Am_di_Acas),(Am_di_Endo,Am_hi_Gfon)),((Am_ar_ehis,Am_ar_Enut),Am_ar_Mbal)),(((Am_my_Dpur,Am_my_ddis),(Am_my_Asub,Am_my_Ppal)),((Am_di_Pess,Am_is_Fflu),(Am_is_Fsin,Am_is_Fnol))))),(((((Ex_is_Tpyr,EE_is_Tmar),EE_ap_Ftro),EE_ap_Rram),(EE_ap_Ttra,(Op_fu_Pspa…
DS4 - NAR-	394982	(Pl_gr*, REST)	(Pl_gr_Mver,(Pl_gr_atha,((((Pl_gr_Pspf,(Pl_gr_Pspa,Pl_gr_Cvar)),Pl_gr_Psal),(Pl_gr_Csti,((Pl_gr_Mpus,Pl_gr_Mspa),(Pl_gr_Bpra,Pl_gr_otau)))),((((((Pl_rh_cmer,((Pl_rh_Emad,Pl_rh_Paer),(Pl_rh_Rhod,Pl_rh_Rmar))),(((Ex_he_Smar,Ex_he_Slip),EE_is_Tglo),(Ex_ja_Jbah,(Ex_ja_Haro,Ex_ja_Secu)))),(EE_cr_Gspb,((EE_cr_Htep,EE_cr_Ccur),(EE_cr_Hphi,EE_cr_Rlen)))),((((Pl_gl_Gnos,Pl_gl_Cglo),Ex_pa_Hmel),(EE_ce_Acsp…
DS4 - NAR-	394983	(Ex_eu, REST)	((((((((Am_is_Fflu,Am_di_Pess),(Am_is_Fsin,Am_is_Fnol)),((Am_my_ddis,Am_my_Dpur),(Am_my_Asub,Am_my_Ppal))),((Am_di_Endo,Am_hi_Gfon),(Am_di_Acas,Am_is_Sram))),(((((Am_di_Vbac,Am_di_Vexi),Am_di_Mspa),Am_di_Patl),(Am_va_Usch,Am_di_Vrob)),((Am_ar_Mbal,(Am_ar_Enut,Am_ar_ehis)),(Am_is_Vant,Am_th_Tqua)))),((((EE_ap_Ftro,EE_ap_Rram),EE_ap_Ttra),((Op_fu_Pspa,((Op_fu_calb,Op_fu_aory),(Op_fu_Mglo,((Op_fu_Mm…
DS4 - NAR-	394985	(Ex_eu, REST)	((Ex_eu_Ndes,((Ex_eu_tcru,((Ex_eu_tbrg,Ex_eu_tbru),Ex_eu_tviv)),((Ex_eu_lbra,(Ex_eu_lmaj,Ex_eu_lmex)),Ex_eu_Scul))),((((((Am_ar_Mbal,(Am_ar_Enut,Am_ar_ehis)),((Am_my_Asub,Am_my_Ppal),(Am_my_ddis,Am_my_Dpur))),((Am_is_Fflu,(Am_is_Fnol,Am_is_Fsin)),(EE_ap_Ftro,Am_di_Pess))),((((Am_is_Sram,Am_di_Acas),(Am_di_Endo,Am_hi_Gfon)),Am_th_Tqua),((Am_is_Vant,(Am_di_Vrob,Am_va_Usch)),((Am_di_Mspa,(Am_di_Vbac…
DS4 - NAR-	395034	(Pl_gl*,(Pl_gr,REST))	(Pl_gl_Gnos,(Pl_gl_Cglo,((((Pl_gr_Csti,((Pl_gr_Bpra,Pl_gr_otau),(Pl_gr_Mpus,Pl_gr_Mspa))),(Pl_gr_Psal,((Pl_gr_Cvar,Pl_gr_Pspa),Pl_gr_Pspf))),(Pl_gr_atha,Pl_gr_Mver)),((((((EE_ap_Ftro,EE_ap_Rram),EE_ap_Ttra),(Op_fu_Pspa,((Op_fu_aory,Op_fu_calb),(Op_fu_Mglo,(((Op_fu_cneo,Op_fu_cneg),(Op_fu_Dspa,(Op_fu_lbic,Op_fu_pchr))),(Op_fu_Mmel,Op_fu_Pgra)))))),(((Op_ic_Cowc,Op_ch_mbre),Sr_rh_Phya),(((Op_me_Lch…
DS4 - NAR-	395068	(Ex_eu, REST)	(((((((Ex_pa_Hmel,((Ex_fo_glab,(Ex_fo_glae,Ex_fo_glam)),Ex_fo_Ssal)),(Op_fu_Pspa,((Op_fu_calb,Op_fu_aory),(Op_fu_Mglo,((Op_fu_Mmel,Op_fu_Pgra),((Op_fu_cneo,Op_fu_cneg),(Op_fu_Dspa,(Op_fu_lbic,Op_fu_pchr)))))))),((((Ex_he_Slip,Ex_he_Smar),EE_is_Tglo),EE_ap_Ttra),((Ex_is_Tpyr,EE_is_Tmar),(Ex_ja_Jbah,(Ex_ja_Haro,Ex_ja_Secu))))),(((((((Op_me_agam,Op_me_cpip),Op_me_amel),Op_me_Tspi),Op_me_Hrob),(Op_me…
DS4 - NAR-	395109	(Pl_gl*,(Pl_gr,REST))	(Pl_gl_Gnos,(Pl_gl_Cglo,(((((((Am_th_Tqua,Am_is_Vant),(Am_di_Vrob,Am_va_Usch)),(((Am_di_Vbac,Am_di_Vexi),Am_di_Mspa),Am_di_Patl)),(((Am_is_Fnol,(Am_di_Pess,Am_is_Fsin)),((Am_my_Ppal,Am_my_Asub),(Am_my_ddis,Am_my_Dpur))),(((Am_di_Acas,Am_is_Sram),(Am_hi_Gfon,Am_di_Endo)),((Am_ar_Mbal,(Am_ar_Enut,Am_ar_ehis)),Am_is_Fflu)))),((((EE_ap_Ftro,EE_ap_Rram),EE_ap_Ttra),(Op_fu_Pspa,((Op_fu_Mglo,((Op_fu_Mme…
DS4 - NAR-	395129	(Ex_eu, REST)	((((((((Am_va_Usch,Am_di_Vrob),Am_is_Vant),(Am_di_Patl,((Am_di_Vexi,Am_di_Vbac),Am_di_Mspa))),((Am_ar_Mbal,(Am_ar_Enut,Am_ar_ehis)),(Am_th_Tqua,Am_di_Pess))),(((Am_di_Acas,Am_is_Sram),(Am_di_Endo,Am_hi_Gfon)),(((Am_my_Asub,Am_my_Ppal),(Am_my_ddis,Am_my_Dpur)),(Am_is_Fflu,(Am_is_Fnol,Am_is_Fsin))))),((((Ex_is_Tpyr,EE_is_Tmar),(Ex_pa_Hmel,(Ex_fo_Ssal,(Ex_fo_glab,(Ex_fo_glam,Ex_fo_glae))))),(EE_ap_T…
DS4 - NAR-	395129	(Ex_eu, REST)	((((((((Am_va_Usch,Am_di_Vrob),Am_is_Vant),(Am_di_Patl,((Am_di_Vbac,Am_di_Vexi),Am_di_Mspa))),((Am_ar_Mbal,(Am_ar_Enut,Am_ar_ehis)),(Am_th_Tqua,Am_di_Pess))),((((Am_my_Asub,Am_my_Ppal),(Am_my_ddis,Am_my_Dpur)),(Am_is_Fflu,(Am_is_Fnol,Am_is_Fsin))),((Am_di_Acas,Am_is_Sram),(Am_di_Endo,Am_hi_Gfon)))),((((Ex_is_Tpyr,EE_is_Tmar),(Ex_pa_Hmel,(Ex_fo_Ssal,(Ex_fo_glab,(Ex_fo_glam,Ex_fo_glae))))),(EE_ap_T…
DS4 - NAR-	395151	(Pl_gl*,(Pl_gr,REST))	(Pl_gl_Gnos,(Pl_gl_Cglo,(((Pl_gr_Mver,Pl_gr_atha),((Pl_gr_Psal,(Pl_gr_Pspf,(Pl_gr_Pspa,Pl_gr_Cvar))),(Pl_gr_Csti,((Pl_gr_Bpra,Pl_gr_otau),(Pl_gr_Mspa,Pl_gr_Mpus))))),((((((Pl_rh_cmer,((Pl_rh_Emad,Pl_rh_Paer),(Pl_rh_Rmar,Pl_rh_Rhod))),(((((Ex_eu_lmaj,Ex_eu_lmex),Ex_eu_lbra),Ex_eu_Scul),(Ex_eu_tcru,((Ex_eu_tbrg,Ex_eu_tbru),Ex_eu_tviv))),Ex_eu_Ndes)),(((Ex_fo_Ssal,((Ex_fo_glam,Ex_fo_glae),Ex_fo_glab…
DS4 - NAR-	395174	(Ex_eu, REST)	((((((Am_th_Tqua,(EE_ap_Ftro,Am_is_Vant)),((Am_di_Vrob,Am_va_Usch),((Am_di_Mspa,(Am_di_Vbac,Am_di_Vexi)),Am_di_Patl))),((((Am_is_Sram,Am_di_Acas),(Am_di_Endo,Am_hi_Gfon)),(Am_is_Fflu,((Am_ar_ehis,Am_ar_Enut),Am_ar_Mbal))),(((Am_my_Dpur,Am_my_ddis),(Am_my_Asub,Am_my_Ppal)),((Am_di_Pess,Am_is_Fsin),Am_is_Fnol)))),(((((EE_is_Tmar,Ex_is_Tpyr),EE_ap_Rram),EE_ap_Ttra),(((Ex_fo_Ssal,(Ex_fo_glab,(Ex_fo_g…
DS4 - NAR-	395183	(Ex_eu, REST)	(((((((EE_ap_Ftro,(EE_is_Tmar,Ex_is_Tpyr)),(EE_ap_Ttra,EE_ap_Rram)),((((Ex_fo_glab,(Ex_fo_glae,Ex_fo_glam)),Ex_fo_Ssal),Ex_pa_Hmel),((EE_is_Tglo,(Ex_he_Slip,Ex_he_Smar)),(Ex_ja_Jbah,(Ex_ja_Haro,Ex_ja_Secu))))),((((((Op_me_Ocar,(Op_me_Lbai,Op_me_Cfol)),(Op_me_Hech,Op_me_Hvul)),(Op_me_Lcha,Op_me_Odio)),((Op_me_Bflo,(Op_me_ggal,(Op_me_oana,(Op_me_rnor,(Op_me_ecab,(Op_me_mmul,Op_me_ptro)))))),(Op_me_…
DS4 - NAR-	395218	(Ex_eu, REST)	(((((((Am_is_Fflu,EE_ap_Ttra),(Am_di_Pess,EE_ap_Ftro)),((Am_ar_Mbal,(Am_ar_Enut,Am_ar_ehis)),EE_ap_Rram)),((((Am_is_Sram,Am_di_Acas),(Am_hi_Gfon,Am_di_Endo)),((Am_is_Fsin,Am_is_Fnol),((Am_my_Asub,Am_my_Ppal),(Am_my_Dpur,Am_my_ddis)))),(((Am_di_Mspa,(Am_di_Vbac,Am_di_Vexi)),Am_di_Patl),((Am_is_Vant,Am_th_Tqua),(Am_va_Usch,Am_di_Vrob))))),((((EE_is_Tmar,Ex_is_Tpyr),(Ex_pa_Hmel,(Ex_fo_Ssal,((Ex_fo_g…
DS4 - NAR-	395256	((EE_is_Tmar, Ex_is_Tpyr),REST)	((EE_is_Tmar,Ex_is_Tpyr),(((((EE_ap_Ttra,(EE_ap_Ftro,EE_ap_Rram)),(Ex_pa_Hmel,(Op_fu_Pspa,((Op_fu_Mglo,((Op_fu_Pgra,Op_fu_Mmel),((Op_fu_Dspa,(Op_fu_lbic,Op_fu_pchr)),(Op_fu_cneo,Op_fu_cneg)))),(Op_fu_aory,Op_fu_calb))))),(((Op_ic_Cowc,Op_ch_mbre),Sr_rh_Phya),(((Op_me_Odio,(Op_me_Hech,Op_me_Hvul)),(Op_me_Ocar,(Op_me_Lcha,(Op_me_Cfol,Op_me_Lbai)))),((Op_me_Hrob,((Op_me_amel,(Op_me_cpip,Op_me_agam))…
DS4 - NAR-	395258	(Pl_gl*,(Pl_gr,REST))	(Pl_gl_Gnos,(((((Pl_gr_Csti,((Pl_gr_Bpra,Pl_gr_otau),(Pl_gr_Mpus,Pl_gr_Mspa))),(Pl_gr_Psal,((Pl_gr_Cvar,Pl_gr_Pspa),Pl_gr_Pspf))),(Pl_gr_atha,Pl_gr_Mver)),(((((((Ex_he_Slip,Ex_he_Smar),(Ex_pa_Hmel,(Ex_fo_Ssal,((Ex_fo_glae,Ex_fo_glam),Ex_fo_glab)))),(((Ex_ja_Haro,Ex_ja_Secu),Ex_ja_Jbah),(Ex_eu_Ndes,((Ex_eu_tcru,(Ex_eu_tviv,(Ex_eu_tbru,Ex_eu_tbrg))),(Ex_eu_Scul,(Ex_eu_lbra,(Ex_eu_lmaj,Ex_eu_lmex)))…
DS4 - NAR-	395299	(Pl_rh*, REST)	(Pl_rh_cmer,((((((((EE_is_Tmar,Ex_is_Tpyr),(Ex_eu_Ndes,((Ex_eu_tcru,(Ex_eu_tviv,(Ex_eu_tbru,Ex_eu_tbrg))),(Ex_eu_Scul,(Ex_eu_lbra,(Ex_eu_lmex,Ex_eu_lmaj)))))),((Ex_he_Smar,Ex_he_Slip),(Ex_ja_Jbah,(Ex_ja_Secu,Ex_ja_Haro)))),((EE_is_Tglo,EE_ap_Ttra),(EE_ap_Ftro,EE_ap_Rram))),((((((Ex_fo_glae,Ex_fo_glam),Ex_fo_glab),Ex_fo_Ssal),Ex_pa_Hmel),(Op_fu_Pspa,((Op_fu_Mglo,((Op_fu_Pgra,Op_fu_Mmel),((Op_fu_Ds…
DS4 - NAR-	395344	(Ex_eu, REST)	((Ex_eu_Ndes,((((Ex_eu_tbrg,Ex_eu_tbru),Ex_eu_tviv),Ex_eu_tcru),(Ex_eu_Scul,(Ex_eu_lbra,(Ex_eu_lmex,Ex_eu_lmaj))))),(((((((Sr_rh_Gcom,(Sr_rh_Bmot,Sr_rh_Pmar)),(Sr_rh_Crep,Sr_rh_Lamo)),(Sr_st_Pult,(Sr_rh_Bmar,Sr_rh_Cten))),((Sr_st_Chys,(Sr_st_Arad,((Sr_st_Apal,Sr_st_Acof),(Sr_st_Npun,Sr_st_Fcyl)))),((Sr_st_Ngad,(Sr_st_Spus,Sr_st_Ospa)),((Sr_st_Fspa,Sr_st_Rmar),(Sr_st_Sspa,(Sr_st_Esil,Sr_st_Fser)))…
DS4 - NAR-	395574	(Ex_eu, REST)	((((((((Ex_ja_Jbah,(Ex_ja_Haro,Ex_ja_Secu)),(Ex_he_Slip,Ex_he_Smar)),(Ex_pa_Hmel,((Ex_fo_glab,(Ex_fo_glae,Ex_fo_glam)),Ex_fo_Ssal))),((EE_is_Tglo,Op_fu_Pspa),((Op_fu_calb,Op_fu_aory),(Op_fu_Mglo,((Op_fu_Mmel,Op_fu_Pgra),((Op_fu_cneo,Op_fu_cneg),(Op_fu_Dspa,(Op_fu_lbic,Op_fu_pchr)))))))),(((((((Op_me_agam,Op_me_cpip),Op_me_amel),Op_me_Tspi),Op_me_Hrob),(Op_me_Bflo,(Op_me_ggal,(((Op_me_ecab,(Op_me_…
DS4 - NAR-	395584	(Pl_gr*, REST)	((Pl_gr_atha,(((((((Pl_gl_Gnos,Pl_gl_Cglo),(EE_ce_Rhet,EE_ce_Acsp)),((Ex_is_Tpyr,EE_is_Tmar),(Pl_rh_cmer,((Pl_rh_Emad,Pl_rh_Paer),(Pl_rh_Rmar,Pl_rh_Rhod))))),(((EE_is_Tsub,(EE_ha_Crho,EE_ha_Plut)),((EE_ha_Clep,(EE_ha_Ispa,EE_ha_Ehux)),(EE_ha_Ppar,(EE_ha_Unid,EE_ha_Pant)))),(EE_cr_Gspb,((EE_cr_Hphi,EE_cr_Rlen),(EE_cr_Htep,EE_cr_Ccur))))),(((((Ex_he_Smar,Ex_he_Slip),(Ex_eu_Ndes,((Ex_eu_tcru,((Ex_eu…
DS4 - NAR-	395597	(Pl_gl*,(Pl_gr,REST))	(Pl_gl_Gnos,(((((((Pl_gr_Mpus,Pl_gr_Mspa),(Pl_gr_Bpra,Pl_gr_otau)),Pl_gr_Csti),(Pl_gr_Psal,(Pl_gr_Pspf,(Pl_gr_Cvar,Pl_gr_Pspa)))),(Pl_gr_Mver,Pl_gr_atha)),((((((Am_di_Acas,Am_is_Sram),(Am_hi_Gfon,(Am_is_Fflu,Am_di_Endo))),((Am_is_Fnol,(Am_is_Fsin,Am_ar_Mbal)),((Am_my_ddis,Am_my_Dpur),(Am_my_Asub,Am_my_Ppal)))),(((Am_di_Pess,Am_th_Tqua),(Am_va_Usch,Am_di_Vrob)),(Am_is_Vant,(((Am_di_Vexi,Am_di_Vbac…
DS4 - NAR-	395604	(EE_ap_Ram, (Am*, REST))	(EE_ap_Rram,(((((Am_di_Pess,Am_is_Vant),Am_th_Tqua),(((Am_di_Mspa,(Am_di_Vexi,Am_di_Vbac)),Am_di_Patl),(Am_di_Vrob,Am_va_Usch))),(((Am_hi_Gfon,(Am_di_Endo,Am_is_Fflu)),(Am_di_Acas,Am_is_Sram)),(((Am_is_Fsin,Am_ar_Mbal),Am_is_Fnol),((Am_my_Dpur,Am_my_ddis),(Am_my_Ppal,Am_my_Asub))))),((((EE_ap_Ttra,EE_ap_Ftro),(Op_fu_Pspa,((Op_fu_aory,Op_fu_calb),(Op_fu_Mglo,((Op_fu_Mmel,Op_fu_Pgra),((Op_fu_cneo,O…
DS4 - NAR-	395662	(Ex_eu, REST)	((((((EE_ap_Ttra,(Ex_pa_Hmel,(((Ex_fo_glae,Ex_fo_glam),Ex_fo_glab),Ex_fo_Ssal))),(Op_fu_Pspa,((Op_fu_aory,Op_fu_calb),(Op_fu_Mglo,((Op_fu_Mmel,Op_fu_Pgra),((Op_fu_cneo,Op_fu_cneg),((Op_fu_lbic,Op_fu_pchr),Op_fu_Dspa))))))),((Sr_rh_Phya,(Op_ch_mbre,Op_ic_Cowc)),((((Op_me_Ocar,Op_me_Lcha),(Op_me_Hvul,Op_me_Hech)),(Op_me_Odio,(Op_me_Cfol,Op_me_Lbai))),((Op_me_Hrob,(Op_me_Tspi,(Op_me_amel,(Op_me_agam…
DS4 - NAR-	395720	((EE_is_Tmar, Ex_is_Tpyr),REST)	((EE_is_Tmar,Ex_is_Tpyr),(((((Am_th_Tqua,(Am_di_Pess,Am_is_Vant)),((Am_di_Vrob,Am_va_Usch),((Am_di_Mspa,(Am_di_Vbac,Am_di_Vexi)),Am_di_Patl))),((((Am_is_Sram,Am_di_Acas),(Am_di_Endo,Am_hi_Gfon)),((Am_ar_ehis,Am_ar_Enut),Am_ar_Mbal)),(((Am_my_Dpur,Am_my_ddis),(Am_my_Asub,Am_my_Ppal)),(Am_is_Fflu,(Am_is_Fsin,Am_is_Fnol))))),(((EE_ap_Ttra,(EE_ap_Ftro,EE_ap_Rram)),(Ex_pa_Hmel,(Op_fu_Pspa,((Op_fu_aory…
DS4 - NAR-	395728	(Ex_eu, REST)	((Ex_eu_Ndes,((Ex_eu_tcru,((Ex_eu_tbrg,Ex_eu_tbru),Ex_eu_tviv)),(Ex_eu_Scul,(Ex_eu_lbra,(Ex_eu_lmaj,Ex_eu_lmex))))),(((((Sr_rh_Phya,(Op_ch_mbre,Op_ic_Cowc)),((((Op_me_Ocar,Op_me_Lcha),(Op_me_Hech,Op_me_Hvul)),(Op_me_Odio,(Op_me_Lbai,Op_me_Cfol))),((Op_me_Hrob,(Op_me_Tspi,((Op_me_agam,Op_me_cpip),Op_me_amel))),((Op_me_ggal,(Op_me_oana,(Op_me_rnor,((Op_me_mmul,Op_me_ptro),Op_me_ecab)))),Op_me_Bflo)…
DS4 - NAR-	395750	((EE_is_Tmar, Ex_is_Tpyr),REST)	((((((EE_cr_Gspb,((EE_cr_Ccur,EE_cr_Htep),(EE_cr_Hphi,EE_cr_Rlen))),((Pl_rh_cmer,((Pl_rh_Emad,Pl_rh_Paer),(Pl_rh_Rmar,Pl_rh_Rhod))),(((Ex_ja_Haro,Ex_ja_Secu),Ex_ja_Jbah),(EE_is_Tglo,(Ex_he_Slip,Ex_he_Smar))))),((((Pl_gl_Gnos,Pl_gl_Cglo),(Sr_rh_Bmar,Sr_rh_Cten)),((Sr_rh_Crep,Sr_rh_Lamo),((Sr_rh_Pmar,Sr_rh_Gcom),Sr_rh_Bmot))),((Pl_gr_Mver,Pl_gr_atha),((Pl_gr_Csti,((Pl_gr_otau,Pl_gr_Bpra),(Pl_gr_Msp…
DS4 - NAR-	395772	((EE_is_Tmar, Ex_is_Tpyr),REST)	((((((((Am_is_Fsin,Am_is_Fnol),Am_is_Fflu),((Am_my_ddis,Am_my_Dpur),(Am_my_Asub,Am_my_Ppal))),((Am_ar_Mbal,(Am_ar_Enut,Am_ar_ehis)),Am_di_Pess)),((((Am_di_Endo,Am_hi_Gfon),(Am_di_Acas,Am_is_Sram)),(Am_va_Usch,Am_di_Vrob)),((((Am_di_Vbac,Am_di_Vexi),Am_di_Mspa),Am_di_Patl),(Am_is_Vant,Am_th_Tqua)))),((((EE_ap_Rram,EE_ap_Ftro),EE_ap_Ttra),(Ex_pa_Hmel,(Op_fu_Pspa,((Op_fu_calb,Op_fu_aory),(Op_fu_Mglo…
DS4 - NAR-	395802	(EE_ap_Ttra,(Op*, REST))	((((Op_fu_Pspa,((Op_fu_Mglo,((Op_fu_Mmel,Op_fu_Pgra),((Op_fu_cneo,Op_fu_cneg),(Op_fu_Dspa,(Op_fu_pchr,Op_fu_lbic))))),(Op_fu_aory,Op_fu_calb))),((Op_ch_mbre,Op_ic_Cowc),(((Op_me_Odio,Op_me_Lcha),((Op_me_Ocar,(Op_me_Cfol,Op_me_Lbai)),(Op_me_Hech,Op_me_Hvul))),((Op_me_Hrob,((Op_me_amel,(Op_me_cpip,Op_me_agam)),Op_me_Tspi)),(((Op_me_oana,(Op_me_rnor,(Op_me_ecab,(Op_me_mmul,Op_me_ptro)))),Op_me_ggal)…
DS4 - NAR-	395999	(Ex_eu, REST)	((((((((Am_th_Tqua,Am_is_Vant),(Am_di_Vrob,Am_va_Usch)),(Am_di_Patl,((Am_di_Vbac,Am_di_Vexi),Am_di_Mspa))),(((Am_is_Fnol,Am_is_Fsin),(Am_is_Fflu,Am_di_Pess)),((Am_my_Asub,Am_my_Ppal),(Am_my_Dpur,Am_my_ddis)))),(((Am_ar_Mbal,(Am_ar_ehis,Am_ar_Enut)),(EE_ap_Ftro,(Ex_is_Tpyr,EE_is_Tmar))),((Am_di_Endo,Am_hi_Gfon),(Am_is_Sram,Am_di_Acas)))),((((Op_fu_Pspa,((Op_fu_calb,Op_fu_aory),(Op_fu_Mglo,((Op_fu_…
DS4 - NAR-	396033	(Ex_eu, REST)	(((((((Am_is_Sram,Am_di_Acas),(Am_hi_Gfon,(Am_di_Endo,Am_is_Fflu))),(((Am_is_Fsin,Am_di_Pess),Am_is_Fnol),((Am_my_ddis,Am_my_Dpur),(Am_my_Asub,Am_my_Ppal)))),(((Am_th_Tqua,Am_is_Vant),(Am_ar_Mbal,(Am_ar_ehis,Am_ar_Enut))),((Am_di_Patl,((Am_di_Vexi,Am_di_Vbac),Am_di_Mspa)),(Am_va_Usch,Am_di_Vrob)))),((((Ex_pa_Hmel,(Ex_fo_Ssal,(Ex_fo_glab,(Ex_fo_glae,Ex_fo_glam)))),EE_ap_Ttra),((EE_ap_Ftro,(EE_is_T…
DS4 - NAR-	396090	(Ex_eu, REST)	(((((((Am_th_Tqua,Am_is_Vant),(Am_di_Patl,((Am_di_Vbac,Am_di_Vexi),Am_di_Mspa))),(((Am_di_Endo,Am_hi_Gfon),(Am_is_Sram,Am_di_Acas)),(Am_di_Vrob,Am_va_Usch))),(((Am_is_Fflu,(Am_is_Fsin,Am_is_Fnol)),((Am_my_Asub,Am_my_Ppal),(Am_my_Dpur,Am_my_ddis))),(Am_di_Pess,(Am_ar_Mbal,(Am_ar_ehis,Am_ar_Enut))))),(((((Ex_he_Slip,Ex_he_Smar),(Ex_ja_Jbah,(Ex_ja_Haro,Ex_ja_Secu))),(EE_ap_Rram,EE_ap_Ftro)),((EE_is_…
DS4 - NAR-	396181	(Ex_eu, REST)	(((((((Am_di_Patl,((Am_di_Vbac,Am_di_Vexi),Am_di_Mspa)),(Am_is_Vant,(Am_di_Vrob,Am_va_Usch))),((EE_ap_Ttra,EE_ap_Rram),(EE_ap_Ftro,(Ex_is_Tpyr,EE_is_Tmar)))),((Am_th_Tqua,((Am_di_Endo,Am_hi_Gfon),(Am_is_Sram,Am_di_Acas))),(((Am_is_Fnol,Am_is_Fsin),(Am_is_Fflu,Am_di_Pess)),((Am_my_Asub,Am_my_Ppal),(Am_my_Dpur,Am_my_ddis))))),((((Op_fu_Pspa,((Op_fu_calb,Op_fu_aory),(Op_fu_Mglo,((Op_fu_Mmel,Op_fu_Pg…
DS4 - NAR-	396215	(Pl_rh*, REST)	(Pl_rh_cmer,(((((((((Op_me_Hech,Op_me_Hvul),(Op_me_Ocar,Op_me_Lcha)),(Op_me_Odio,(Op_me_Cfol,Op_me_Lbai))),((Op_me_Hrob,(((Op_me_agam,Op_me_cpip),Op_me_amel),Op_me_Tspi)),(Op_me_Bflo,(Op_me_ggal,(Op_me_oana,(Op_me_rnor,((Op_me_ptro,Op_me_mmul),Op_me_ecab))))))),(Sr_rh_Phya,(Op_ic_Cowc,Op_ch_mbre))),(((EE_is_Tglo,EE_ap_Rram),(EE_is_Tmar,Ex_is_Tpyr)),(((Op_fu_Mglo,(((Op_fu_cneo,Op_fu_cneg),((Op_fu_…
DS4 - NAR-	396226	(Ex_eu, REST)	((Ex_eu_Ndes,((Ex_eu_Scul,((Ex_eu_lmaj,Ex_eu_lmex),Ex_eu_lbra)),(Ex_eu_tcru,((Ex_eu_tbru,Ex_eu_tbrg),Ex_eu_tviv)))),((((((Ex_pa_Hmel,((Ex_fo_glab,(Ex_fo_glae,Ex_fo_glam)),Ex_fo_Ssal)),(EE_ap_Rram,EE_ap_Ttra)),(((Ex_ja_Jbah,(Ex_ja_Haro,Ex_ja_Secu)),(EE_is_Tglo,(Ex_he_Slip,Ex_he_Smar))),(Op_fu_Pspa,((Op_fu_calb,Op_fu_aory),(Op_fu_Mglo,((Op_fu_Mmel,Op_fu_Pgra),((Op_fu_cneo,Op_fu_cneg),(Op_fu_Dspa,(O…
DS4 - NAR-	396308	(Ex_eu, REST)	(((((((Am_th_Tqua,Am_is_Vant),(Am_di_Patl,((Am_di_Vbac,Am_di_Vexi),Am_di_Mspa))),(((Am_di_Endo,Am_hi_Gfon),(Am_is_Sram,Am_di_Acas)),(Am_di_Vrob,Am_va_Usch))),((((Am_is_Fnol,Am_is_Fsin),Am_is_Fflu),((Am_my_Asub,Am_my_Ppal),(Am_my_Dpur,Am_my_ddis))),(Am_di_Pess,(Am_ar_Mbal,(Am_ar_ehis,Am_ar_Enut))))),((((((Ex_he_Slip,Ex_he_Smar),EE_is_Tglo),EE_ap_Rram),((Ex_fo_Ssal,(Ex_fo_glab,(Ex_fo_glam,Ex_fo_gla…
DS4 - NAR-	396412	(Ex_eu, REST)	((Ex_eu_Ndes,((Ex_eu_tcru,((Ex_eu_tbrg,Ex_eu_tbru),Ex_eu_tviv)),(Ex_eu_Scul,(Ex_eu_lbra,(Ex_eu_lmaj,Ex_eu_lmex))))),(((((Sr_rh_Phya,(Op_ch_mbre,Op_ic_Cowc)),(((Op_me_Odio,(Op_me_Hech,Op_me_Hvul)),(Op_me_Ocar,(Op_me_Lcha,(Op_me_Lbai,Op_me_Cfol)))),((Op_me_Hrob,(Op_me_Tspi,((Op_me_agam,Op_me_cpip),Op_me_amel))),((Op_me_ggal,(Op_me_oana,(Op_me_rnor,((Op_me_mmul,Op_me_ptro),Op_me_ecab)))),Op_me_Bflo)…
DS4 - NAR-	396458	(Pl_gl*,(Op,REST))	(Pl_gl_Gnos,(Pl_gl_Cglo,(((Op_fu_Pspa,((Op_fu_aory,Op_fu_calb),(Op_fu_Mglo,((Op_fu_Pgra,Op_fu_Mmel),((Op_fu_cneo,Op_fu_cneg),(Op_fu_Dspa,(Op_fu_pchr,Op_fu_lbic))))))),((Op_ic_Cowc,Op_ch_mbre),(((Op_me_Lcha,Op_me_Odio),(((Op_me_Lbai,Op_me_Cfol),Op_me_Ocar),(Op_me_Hech,Op_me_Hvul))),((Op_me_Bflo,((Op_me_oana,(Op_me_rnor,(Op_me_ecab,(Op_me_ptro,Op_me_mmul)))),Op_me_ggal)),((Op_me_Tspi,((Op_me_cpip,O…
DS4 - NAR-	396473	(EE_ap_Rram, REST)	(EE_ap_Rram,(((((EE_ap_Ttra,(Am_ar_Mbal,(Am_ar_ehis,Am_ar_Enut))),(Op_fu_Pspa,((Op_fu_aory,Op_fu_calb),(Op_fu_Mglo,((Op_fu_Pgra,Op_fu_Mmel),((Op_fu_cneo,Op_fu_cneg),(Op_fu_Dspa,(Op_fu_pchr,Op_fu_lbic)))))))),((Sr_rh_Phya,(Op_ic_Cowc,Op_ch_mbre)),(((Op_me_Lcha,Op_me_Odio),(((Op_me_Lbai,Op_me_Cfol),Op_me_Ocar),(Op_me_Hech,Op_me_Hvul))),((Op_me_Bflo,((Op_me_oana,(Op_me_rnor,(Op_me_ecab,(Op_me_ptro,O…
DS4 - NAR-	396762	(EE_ap_Ttra, REST)	(((((((Am_th_Tqua,Am_is_Vant),(Am_di_Vrob,Am_va_Usch)),(Am_di_Patl,(Am_di_Mspa,(Am_di_Vexi,Am_di_Vbac)))),(((Am_is_Fnol,(Am_is_Fsin,Am_di_Pess)),(Am_ar_Mbal,((Am_my_Ppal,Am_my_Asub),(Am_my_ddis,Am_my_Dpur)))),((Am_di_Acas,Am_is_Sram),(Am_hi_Gfon,(Am_di_Endo,Am_is_Fflu))))),(((EE_ap_Rram,EE_ap_Ftro),(Op_fu_Pspa,((Op_fu_Mglo,((Op_fu_Mmel,Op_fu_Pgra),((Op_fu_cneo,Op_fu_cneg),(Op_fu_Dspa,(Op_fu_pchr,…
DS4 - NAR-	396857	(Pl_rh*, REST)	(Pl_rh_cmer,(((Pl_rh_Rhod,Pl_rh_Rmar),(Pl_rh_Emad,Pl_rh_Paer)),(((((((Am_is_Fnol,Am_is_Fsin),(Am_is_Fflu,Am_di_Pess)),((Am_my_Asub,Am_my_Ppal),(Am_my_Dpur,Am_my_ddis))),((Am_di_Acas,Am_is_Sram),(Am_hi_Gfon,Am_di_Endo))),(((Am_va_Usch,Am_di_Vrob),((Am_di_Mspa,(Am_di_Vbac,Am_di_Vexi)),Am_di_Patl)),((Am_is_Vant,Am_th_Tqua),((Am_ar_Enut,Am_ar_ehis),Am_ar_Mbal)))),((((EE_ap_Rram,EE_ap_Ftro),EE_ap_Ttra…
DS4 - NAR-	396880	(Ex_eu, REST)	((Ex_eu_Ndes,((Ex_eu_Scul,(Ex_eu_lbra,(Ex_eu_lmaj,Ex_eu_lmex))),((Ex_eu_tviv,(Ex_eu_tbrg,Ex_eu_tbru)),Ex_eu_tcru))),(((((((Ex_he_Slip,Ex_he_Smar),EE_ap_Ttra),((Ex_fo_Ssal,(Ex_fo_glab,(Ex_fo_glae,Ex_fo_glam))),Ex_pa_Hmel)),((EE_is_Tglo,EE_ap_Rram),(Op_fu_Pspa,((Op_fu_aory,Op_fu_calb),(Op_fu_Mglo,((Op_fu_Mmel,Op_fu_Pgra),((Op_fu_Dspa,(Op_fu_pchr,Op_fu_lbic)),(Op_fu_cneo,Op_fu_cneg)))))))),((Sr_rh_P…
DS4 - NAR-	396940	(Ex_eu, REST)	(((((((Am_di_Patl,((Am_di_Vbac,Am_di_Vexi),Am_di_Mspa)),(Am_di_Vrob,Am_va_Usch)),((EE_ap_Rram,EE_ap_Ftro),(Am_is_Vant,Am_th_Tqua))),((((Am_ar_Mbal,(Am_ar_ehis,Am_ar_Enut)),Am_is_Fflu),((Am_di_Endo,Am_hi_Gfon),(Am_is_Sram,Am_di_Acas))),(((Am_my_Asub,Am_my_Ppal),(Am_my_Dpur,Am_my_ddis)),(Am_is_Fnol,(Am_di_Pess,Am_is_Fsin))))),((((Op_fu_Pspa,((Op_fu_calb,Op_fu_aory),(Op_fu_Mglo,((Op_fu_Mmel,Op_fu_Pg…
DS4 - NAR-	396955	(Ex_eu, REST)	((Ex_eu_Ndes,((Ex_eu_tcru,(Ex_eu_tviv,(Ex_eu_tbrg,Ex_eu_tbru))),(((Ex_eu_lmaj,Ex_eu_lmex),Ex_eu_lbra),Ex_eu_Scul))),(((((((EE_is_Tglo,(Ex_he_Slip,Ex_he_Smar)),Am_di_Pess),((Ex_ja_Jbah,(Ex_ja_Haro,Ex_ja_Secu)),(EE_is_Tmar,Ex_is_Tpyr))),((EE_ap_Ttra,(Am_ar_ehis,Am_ar_Enut)),(EE_ap_Ftro,Am_ar_Mbal))),((((Am_di_Mspa,(Am_di_Vbac,Am_di_Vexi)),Am_di_Patl),((Am_is_Sram,Am_di_Acas),(Am_di_Endo,Am_hi_Gfon)…
DS4 - NAR-	397325	(Ex_eu, REST)	((Ex_eu_Ndes,((Ex_eu_tcru,(Ex_eu_tviv,(Ex_eu_tbrg,Ex_eu_tbru))),(((Ex_eu_lmaj,Ex_eu_lmex),Ex_eu_lbra),Ex_eu_Scul))),(((((((Ex_he_Slip,Ex_he_Smar),(EE_is_Tmar,Ex_is_Tpyr)),(Am_di_Pess,(Am_ar_ehis,Am_ar_Enut))),(((EE_is_Tglo,EE_ap_Ftro),(Ex_ja_Jbah,(Ex_ja_Haro,Ex_ja_Secu))),(EE_ap_Ttra,Am_ar_Mbal))),((((Am_di_Mspa,(Am_di_Vbac,Am_di_Vexi)),Am_di_Patl),((Am_is_Sram,Am_di_Acas),(Am_di_Endo,Am_hi_Gfon)…
DS4 - NAR-	397551	(Sr_ci, REST)	(((((((EE_is_Tglo,EE_ap_Rram),(Op_fu_Pspa,((Op_fu_calb,Op_fu_aory),(Op_fu_Mglo,((Op_fu_Mmel,Op_fu_Pgra),((Op_fu_cneo,Op_fu_cneg),(Op_fu_Dspa,(Op_fu_lbic,Op_fu_pchr)))))))),(((Ex_pa_Hmel,(Ex_he_Slip,Ex_he_Smar)),(Ex_ja_Jbah,(Ex_ja_Haro,Ex_ja_Secu))),(((Ex_fo_glab,(Ex_fo_glae,Ex_fo_glam)),Ex_fo_Ssal),(Ex_is_Tpyr,EE_is_Tmar)))),(((((((Op_me_agam,Op_me_cpip),Op_me_amel),Op_me_Tspi),Op_me_Hrob),(Op_me…
DS4 - NAR-	397563	(Pl_rh*, REST)	(Pl_rh_cmer,(((((((Op_ic_Cowc,Op_ch_mbre),Sr_rh_Phya),(((Op_me_Lcha,Op_me_Odio),(((Op_me_Lbai,Op_me_Cfol),Op_me_Ocar),(Op_me_Hech,Op_me_Hvul))),((Op_me_Hrob,((Op_me_amel,(Op_me_cpip,Op_me_agam)),Op_me_Tspi)),(Op_me_Bflo,(Op_me_ggal,(Op_me_oana,(Op_me_rnor,((Op_me_mmul,Op_me_ptro),Op_me_ecab)))))))),(((EE_ap_Rram,EE_ap_Ftro),EE_ap_Ttra),(Op_fu_Pspa,((Op_fu_calb,Op_fu_aory),(Op_fu_Mglo,((Op_fu_Mmel…
DS4 - NAR-	397987	(Pl_rh*, REST)	(Pl_rh_cmer,(((((((Ex_pa_Hmel,(((Ex_fo_glae,Ex_fo_glam),Ex_fo_glab),Ex_fo_Ssal)),((Ex_ja_Jbah,(Ex_ja_Secu,Ex_ja_Haro)),EE_ap_Ttra)),(((Ex_he_Slip,Ex_he_Smar),EE_ap_Ftro),((EE_is_Tmar,Ex_is_Tpyr),EE_ap_Rram))),(((EE_is_Tglo,Op_fu_Pspa),((Op_fu_Mglo,((Op_fu_Pgra,Op_fu_Mmel),((Op_fu_Dspa,(Op_fu_lbic,Op_fu_pchr)),(Op_fu_cneo,Op_fu_cneg)))),(Op_fu_aory,Op_fu_calb))),(((Op_ch_mbre,Op_ic_Cowc),Sr_rh_Phy…

## Sheet: Dataset S4
database	Hypothesis	recon. cost	best tree (out of 100 repetitions)
DS1 / SEL+	Opisthokonta	582051	(((((Op_ch_Sros,Op_ch_mbre),(Op_ic_Sarc,Op_ic_Cowc)),((((Op_me_Hvul,Op_me_nvec),(Op_me_Ppil,Op_me_Mlei)),((Op_me_Ocar,Op_me_tadh),Op_me_Aque)),(((Op_me_Skow,Op_me_Bflo),(Op_me_cint,Op_me_hsap)),((Op_me_Acal,Op_me_Ctel),(Op_me_dmel,(Op_me_cele,Op_me_sman)))))),((Op_nu_Falb,(Op_fu_Npar,(Op_fu_ecun,Op_fu_Ncer))),((Op_fu_Rirr,(Op_fu_Pspa,Op_fu_Bden)),(((Op_fu_Mmel,Op_fu_lbic),Op_fu_Mglo),(((Op_fu_ncr…
DS1 / SEL+	Opisthokonta	582155	((((((Op_me_Aque,(Op_me_Ocar,Op_me_tadh)),((Op_me_Hvul,Op_me_nvec),(Op_me_Ppil,Op_me_Mlei))),(((Op_me_dmel,(Op_me_cele,Op_me_sman)),(Op_me_Acal,Op_me_Ctel)),((Op_me_Skow,Op_me_Bflo),(Op_me_cint,Op_me_hsap)))),((Op_ic_Cowc,Op_ic_Sarc),(Op_ch_Sros,Op_ch_mbre))),(((Op_fu_Rirr,(Op_fu_Bden,Op_fu_Pspa)),(((Op_fu_lbic,Op_fu_Mmel),Op_fu_Mglo),(Op_fu_spom,(Op_fu_scer,(Op_fu_afum,Op_fu_ncra))))),(Op_nu_Fal…
DS1 / SEL+	Opisthokonta	582172	((((Op_nu_Falb,(Op_fu_Npar,(Op_fu_ecun,Op_fu_Ncer))),((Op_fu_Rirr,(Op_fu_Pspa,Op_fu_Bden)),((Op_fu_spom,(Op_fu_scer,(Op_fu_afum,Op_fu_ncra))),(Op_fu_Mglo,(Op_fu_lbic,Op_fu_Mmel))))),(((Op_ch_Sros,Op_ch_mbre),(Op_ic_Sarc,Op_ic_Cowc)),((((Op_me_Mlei,Op_me_Ppil),(Op_me_nvec,Op_me_Hvul)),(Op_me_Aque,(Op_me_Ocar,Op_me_tadh))),(((Op_me_cint,Op_me_hsap),(Op_me_Skow,Op_me_Bflo)),((Op_me_Acal,Op_me_Ctel),…
DS1 / SEL+	Opisthokonta	582193	((((((Op_me_Aque,(Op_me_tadh,Op_me_Ocar)),((Op_me_Hvul,Op_me_nvec),(Op_me_Ppil,Op_me_Mlei))),(((Op_me_dmel,(Op_me_cele,Op_me_sman)),(Op_me_Acal,Op_me_Ctel)),((Op_me_Skow,Op_me_Bflo),(Op_me_cint,Op_me_hsap)))),((Op_ic_Cowc,Op_ic_Sarc),(Op_ch_Sros,Op_ch_mbre))),(((((Op_fu_lbic,Op_fu_Mmel),Op_fu_Mglo),(Op_fu_spom,(Op_fu_scer,(Op_fu_afum,Op_fu_ncra)))),(Op_fu_Rirr,(Op_fu_Bden,Op_fu_Pspa))),(Op_nu_Fal…
DS1 / SEL+	Opisthokonta	582209	((((Op_nu_Falb,(Op_fu_Npar,(Op_fu_Ncer,Op_fu_ecun))),((Op_fu_Rirr,(Op_fu_Pspa,Op_fu_Bden)),((Op_fu_spom,(Op_fu_scer,(Op_fu_afum,Op_fu_ncra))),(Op_fu_Mglo,(Op_fu_lbic,Op_fu_Mmel))))),(((Op_ch_Sros,Op_ch_mbre),(Op_ic_Cowc,Op_ic_Sarc)),(((Op_me_Aque,(Op_me_tadh,Op_me_Ocar)),((Op_me_Hvul,Op_me_nvec),(Op_me_Ppil,Op_me_Mlei))),(((Op_me_Acal,Op_me_Ctel),(Op_me_dmel,(Op_me_cele,Op_me_sman))),((Op_me_hsap…
DS1 / SEL+	Opisthokonta	582255	((((((Op_fu_Ncer,Op_fu_ecun),Op_fu_Npar),Op_nu_Falb),(((Op_fu_Bden,Op_fu_Pspa),Op_fu_Rirr),((Op_fu_spom,(Op_fu_scer,(Op_fu_afum,Op_fu_ncra))),((Op_fu_lbic,Op_fu_Mmel),Op_fu_Mglo)))),(((((Op_me_Mlei,Op_me_Ppil),(Op_me_Hvul,Op_me_nvec)),(Op_me_Aque,(Op_me_tadh,Op_me_Ocar))),(((Op_me_dmel,(Op_me_cele,Op_me_sman)),(Op_me_Acal,Op_me_Ctel)),((Op_me_hsap,Op_me_cint),(Op_me_Bflo,Op_me_Skow)))),((Op_ic_Co…
DS1 / SEL+	Opisthokonta	582257	((((((((Sr_rh_Lvor,Sr_rh_Cten),(Sr_rh_Bmot,(Sr_rh_Bnat,Sr_rh_Crep))),((Sr_ci_tthe,Sr_ci_Slem),((Sr_rh_Rfil,Sr_rh_Erot),(Sr_rh_Sspa,Sr_rh_Aspa)))),((Sr_ch_Vbra,(Sr_ap_cmur,(Sr_ap_tgon,Sr_ap_pfal))),(Sr_pe_Perk,((Sr_di_Shan,Sr_di_Pbei),(Sr_di_Gcat,(Sr_di_Lpol,Sr_di_Pbah)))))),(((Sr_st_Sdic,Sr_st_pram),((Sr_st_Bhom,Sr_st_Croe),Sr_st_Tspa)),(((Sr_st_Rmar,(Sr_st_Cspb,Sr_st_Aana)),(Sr_st_Bpac,((Sr_st_T…
DS1 / SEL+	Opisthokonta	582454	((((Op_nu_Falb,(Op_fu_Npar,(Op_fu_ecun,Op_fu_Ncer))),((Op_fu_Rirr,(Op_fu_Bden,Op_fu_Pspa)),((Op_fu_Mglo,(Op_fu_Mmel,Op_fu_lbic)),(((Op_fu_ncra,Op_fu_afum),Op_fu_scer),Op_fu_spom)))),(((Op_ch_Sros,Op_ch_mbre),(Op_ic_Sarc,Op_ic_Cowc)),((((Op_me_Hvul,Op_me_nvec),(Op_me_Ppil,Op_me_Mlei)),(Op_me_Aque,(Op_me_Ocar,Op_me_tadh))),(((Op_me_cint,Op_me_hsap),(Op_me_Bflo,Op_me_Skow)),((Op_me_Acal,Op_me_Ctel),…
DS1 / SEL+	Opisthokonta	582471	(((((((Op_me_dmel,(Op_me_cele,Op_me_sman)),(Op_me_Acal,Op_me_Ctel)),((Op_me_cint,Op_me_hsap),(Op_me_Skow,Op_me_Bflo))),((Op_me_Aque,(Op_me_Ocar,Op_me_tadh)),((Op_me_Mlei,Op_me_Ppil),(Op_me_Hvul,Op_me_nvec)))),((Op_ic_Sarc,Op_ic_Cowc),(Op_ch_Sros,Op_ch_mbre))),((Op_nu_Falb,(Op_fu_Npar,(Op_fu_Ncer,Op_fu_ecun))),((((Op_fu_scer,(Op_fu_afum,Op_fu_ncra)),Op_fu_spom),(Op_fu_Mglo,(Op_fu_lbic,Op_fu_Mmel))…
DS1 / SEL+	Opisthokonta	582472	((((Op_nu_Falb,(Op_fu_Npar,(Op_fu_ecun,Op_fu_Ncer))),((Op_fu_Rirr,(Op_fu_Pspa,Op_fu_Bden)),((Op_fu_spom,(Op_fu_scer,(Op_fu_afum,Op_fu_ncra))),(Op_fu_Mglo,(Op_fu_lbic,Op_fu_Mmel))))),(((Op_ch_Sros,Op_ch_mbre),(Op_ic_Sarc,Op_ic_Cowc)),((((Op_me_Mlei,Op_me_Ppil),(Op_me_nvec,Op_me_Hvul)),(Op_me_Aque,(Op_me_Ocar,Op_me_tadh))),(((Op_me_cint,Op_me_hsap),(Op_me_Skow,Op_me_Bflo)),((Op_me_Acal,Op_me_Ctel),…
DS1 / SEL+	Opisthokonta	582485	(((((((Op_me_dmel,(Op_me_cele,Op_me_sman)),(Op_me_Acal,Op_me_Ctel)),((Op_me_cint,Op_me_hsap),(Op_me_Skow,Op_me_Bflo))),((Op_me_Aque,(Op_me_Ocar,Op_me_tadh)),((Op_me_Mlei,Op_me_Ppil),(Op_me_Hvul,Op_me_nvec)))),((Op_ic_Sarc,Op_ic_Cowc),(Op_ch_Sros,Op_ch_mbre))),((Op_nu_Falb,(Op_fu_Npar,(Op_fu_Ncer,Op_fu_ecun))),((((Op_fu_scer,(Op_fu_afum,Op_fu_ncra)),Op_fu_spom),(Op_fu_Mglo,(Op_fu_lbic,Op_fu_Mmel))…
DS1 / SEL+	Opisthokonta	582492	((((((Op_fu_Pspa,Op_fu_Bden),Op_fu_Rirr),((Op_fu_Mglo,(Op_fu_Mmel,Op_fu_lbic)),(Op_fu_spom,(Op_fu_scer,(Op_fu_afum,Op_fu_ncra))))),(Op_nu_Falb,(Op_fu_Npar,(Op_fu_ecun,Op_fu_Ncer)))),(((Op_ic_Sarc,Op_ic_Cowc),(Op_ch_Sros,Op_ch_mbre)),(((Op_me_Aque,(Op_me_tadh,Op_me_Ocar)),((Op_me_Hvul,Op_me_nvec),(Op_me_Ppil,Op_me_Mlei))),(((Op_me_dmel,(Op_me_sman,Op_me_cele)),(Op_me_Ctel,Op_me_Acal)),((Op_me_cint…
DS1 / SEL+	Opisthokonta	582521	(((((((Op_me_dmel,(Op_me_cele,Op_me_sman)),(Op_me_Acal,Op_me_Ctel)),((Op_me_cint,Op_me_hsap),(Op_me_Skow,Op_me_Bflo))),((Op_me_Aque,(Op_me_Ocar,Op_me_tadh)),((Op_me_Mlei,Op_me_Ppil),(Op_me_Hvul,Op_me_nvec)))),((Op_ic_Sarc,Op_ic_Cowc),(Op_ch_Sros,Op_ch_mbre))),((Op_nu_Falb,(Op_fu_Npar,(Op_fu_Ncer,Op_fu_ecun))),((((Op_fu_scer,(Op_fu_afum,Op_fu_ncra)),Op_fu_spom),(Op_fu_Mglo,(Op_fu_lbic,Op_fu_Mmel))…
DS1 / SEL+	Opisthokonta	582544	((((Op_nu_Falb,(Op_fu_Npar,(Op_fu_ecun,Op_fu_Ncer))),(((Op_fu_Bden,Op_fu_Pspa),Op_fu_Rirr),((Op_fu_Mglo,(Op_fu_Mmel,Op_fu_lbic)),(((Op_fu_ncra,Op_fu_afum),Op_fu_scer),Op_fu_spom)))),(((Op_ch_Sros,Op_ch_mbre),(Op_ic_Sarc,Op_ic_Cowc)),((((Op_me_Hvul,Op_me_nvec),(Op_me_Ppil,Op_me_Mlei)),(Op_me_Aque,(Op_me_Ocar,Op_me_tadh))),(((Op_me_cint,Op_me_hsap),(Op_me_Bflo,Op_me_Skow)),((Op_me_Acal,Op_me_Ctel),…
DS1 / SEL+	Opisthokonta	582577	((((Op_nu_Falb,(Op_fu_Npar,(Op_fu_Ncer,Op_fu_ecun))),(((Op_fu_spom,((Op_fu_ncra,Op_fu_afum),Op_fu_scer)),(Op_fu_Mglo,(Op_fu_Mmel,Op_fu_lbic))),(Op_fu_Rirr,(Op_fu_Pspa,Op_fu_Bden)))),(((Op_ch_mbre,Op_ch_Sros),(Op_ic_Cowc,Op_ic_Sarc)),(((Op_me_Aque,(Op_me_tadh,Op_me_Ocar)),((Op_me_Mlei,Op_me_Ppil),(Op_me_Hvul,Op_me_nvec))),(((Op_me_Skow,Op_me_Bflo),(Op_me_cint,Op_me_hsap)),((Op_me_dmel,(Op_me_cele,…
DS1 / SEL+	Opisthokonta	582585	((((Op_nu_Falb,(Op_fu_Npar,(Op_fu_ecun,Op_fu_Ncer))),(((Op_fu_Bden,Op_fu_Pspa),Op_fu_Rirr),((Op_fu_Mglo,(Op_fu_Mmel,Op_fu_lbic)),(((Op_fu_ncra,Op_fu_afum),Op_fu_scer),Op_fu_spom)))),(((Op_ch_Sros,Op_ch_mbre),(Op_ic_Sarc,Op_ic_Cowc)),((((Op_me_Hvul,Op_me_nvec),(Op_me_Ppil,Op_me_Mlei)),(Op_me_Aque,(Op_me_Ocar,Op_me_tadh))),(((Op_me_cint,Op_me_hsap),(Op_me_Bflo,Op_me_Skow)),((Op_me_Acal,Op_me_Ctel),…
DS1 / SEL+	Opisthokonta	582716	((((Op_nu_Falb,(Op_fu_Npar,(Op_fu_Ncer,Op_fu_ecun))),(((Op_fu_spom,((Op_fu_ncra,Op_fu_afum),Op_fu_scer)),(Op_fu_Mglo,(Op_fu_Mmel,Op_fu_lbic))),(Op_fu_Rirr,(Op_fu_Pspa,Op_fu_Bden)))),(((Op_ch_mbre,Op_ch_Sros),(Op_ic_Cowc,Op_ic_Sarc)),(((Op_me_Aque,(Op_me_Ocar,Op_me_tadh)),((Op_me_Ppil,Op_me_Mlei),(Op_me_Hvul,Op_me_nvec))),(((Op_me_Skow,Op_me_Bflo),(Op_me_cint,Op_me_hsap)),((Op_me_dmel,(Op_me_cele,…
DS1 / SEL+	Opisthokonta	582790	(((((Op_ch_Sros,Op_ch_mbre),(Op_ic_Sarc,Op_ic_Cowc)),((((Op_me_Hvul,Op_me_nvec),(Op_me_Ppil,Op_me_Mlei)),((Op_me_Ocar,Op_me_tadh),Op_me_Aque)),(((Op_me_Skow,Op_me_Bflo),(Op_me_cint,Op_me_hsap)),((Op_me_Acal,Op_me_Ctel),(Op_me_dmel,(Op_me_cele,Op_me_sman)))))),((Op_nu_Falb,(Op_fu_Npar,(Op_fu_ecun,Op_fu_Ncer))),((Op_fu_Rirr,(Op_fu_Pspa,Op_fu_Bden)),(((Op_fu_Mmel,Op_fu_lbic),Op_fu_Mglo),(((Op_fu_ncr…
DS1 / SEL+	Opisthokonta	582805	(((((((Op_me_dmel,(Op_me_cele,Op_me_sman)),(Op_me_Acal,Op_me_Ctel)),((Op_me_cint,Op_me_hsap),(Op_me_Skow,Op_me_Bflo))),((Op_me_Aque,(Op_me_Ocar,Op_me_tadh)),((Op_me_Mlei,Op_me_Ppil),(Op_me_Hvul,Op_me_nvec)))),((Op_ic_Sarc,Op_ic_Cowc),(Op_ch_Sros,Op_ch_mbre))),((Op_nu_Falb,(Op_fu_Npar,(Op_fu_Ncer,Op_fu_ecun))),((((Op_fu_scer,(Op_fu_afum,Op_fu_ncra)),Op_fu_spom),(Op_fu_Mglo,(Op_fu_lbic,Op_fu_Mmel))…
DS1 / SEL+	Opisthokonta	582820	(((((Op_fu_Npar,(Op_fu_Ncer,Op_fu_ecun)),Op_nu_Falb),(((Op_fu_Pspa,Op_fu_Bden),Op_fu_Rirr),(((Op_fu_scer,(Op_fu_ncra,Op_fu_afum)),Op_fu_spom),(Op_fu_Mglo,(Op_fu_lbic,Op_fu_Mmel))))),(((Op_ch_Sros,Op_ch_mbre),(Op_ic_Cowc,Op_ic_Sarc)),((((Op_me_Ocar,Op_me_tadh),Op_me_Aque),((Op_me_Ppil,Op_me_Mlei),(Op_me_nvec,Op_me_Hvul))),(((Op_me_Ctel,Op_me_Acal),(Op_me_dmel,(Op_me_cele,Op_me_sman))),((Op_me_hsap…
DS1 / SEL+	Opisthokonta	582826	(((((Op_ch_Sros,Op_ch_mbre),(Op_ic_Sarc,Op_ic_Cowc)),((((Op_me_Hvul,Op_me_nvec),(Op_me_Ppil,Op_me_Mlei)),((Op_me_Ocar,Op_me_tadh),Op_me_Aque)),(((Op_me_Skow,Op_me_Bflo),(Op_me_cint,Op_me_hsap)),((Op_me_Acal,Op_me_Ctel),(Op_me_dmel,(Op_me_cele,Op_me_sman)))))),((Op_nu_Falb,(Op_fu_Npar,(Op_fu_ecun,Op_fu_Ncer))),((Op_fu_Rirr,(Op_fu_Pspa,Op_fu_Bden)),(((Op_fu_Mmel,Op_fu_lbic),Op_fu_Mglo),(((Op_fu_ncr…
DS1 / SEL+	Opisthokonta	582832	((((Op_nu_Falb,(Op_fu_Npar,(Op_fu_Ncer,Op_fu_ecun))),(((Op_fu_Pspa,Op_fu_Bden),Op_fu_Rirr),(((Op_fu_scer,(Op_fu_ncra,Op_fu_afum)),Op_fu_spom),(Op_fu_Mglo,(Op_fu_lbic,Op_fu_Mmel))))),(((Op_ch_Sros,Op_ch_mbre),(Op_ic_Cowc,Op_ic_Sarc)),(((Op_me_Aque,(Op_me_Ocar,Op_me_tadh)),((Op_me_Ppil,Op_me_Mlei),(Op_me_nvec,Op_me_Hvul))),(((Op_me_Ctel,Op_me_Acal),(Op_me_dmel,(Op_me_cele,Op_me_sman))),((Op_me_hsap…
DS1 / SEL+	Opisthokonta	582925	(((((Op_ch_Sros,Op_ch_mbre),(Op_ic_Sarc,Op_ic_Cowc)),((((Op_me_Hvul,Op_me_nvec),(Op_me_Ppil,Op_me_Mlei)),((Op_me_Ocar,Op_me_tadh),Op_me_Aque)),(((Op_me_Skow,Op_me_Bflo),(Op_me_cint,Op_me_hsap)),((Op_me_Acal,Op_me_Ctel),(Op_me_dmel,(Op_me_cele,Op_me_sman)))))),((Op_nu_Falb,(Op_fu_Npar,(Op_fu_ecun,Op_fu_Ncer))),((Op_fu_Rirr,(Op_fu_Pspa,Op_fu_Bden)),(((Op_fu_Mmel,Op_fu_lbic),Op_fu_Mglo),(((Op_fu_ncr…
DS1 / SEL+	Opisthokonta	582926	((((Op_nu_Falb,(Op_fu_Npar,(Op_fu_ecun,Op_fu_Ncer))),(((Op_fu_Bden,Op_fu_Pspa),Op_fu_Rirr),((Op_fu_Mglo,(Op_fu_lbic,Op_fu_Mmel)),(Op_fu_spom,(Op_fu_scer,(Op_fu_afum,Op_fu_ncra)))))),(((((Op_me_nvec,Op_me_Hvul),(Op_me_Mlei,Op_me_Ppil)),(Op_me_Aque,(Op_me_tadh,Op_me_Ocar))),(((Op_me_Skow,Op_me_Bflo),(Op_me_hsap,Op_me_cint)),((Op_me_dmel,(Op_me_cele,Op_me_sman)),(Op_me_Acal,Op_me_Ctel)))),((Op_ch_Sr…
DS1 / SEL+	Opisthokonta	582935	((((Op_nu_Falb,(Op_fu_Npar,(Op_fu_Ncer,Op_fu_ecun))),(((Op_fu_Pspa,Op_fu_Bden),Op_fu_Rirr),(((Op_fu_scer,(Op_fu_ncra,Op_fu_afum)),Op_fu_spom),(Op_fu_Mglo,(Op_fu_lbic,Op_fu_Mmel))))),(((Op_ch_Sros,Op_ch_mbre),(Op_ic_Cowc,Op_ic_Sarc)),(((Op_me_Aque,(Op_me_Ocar,Op_me_tadh)),((Op_me_Ppil,Op_me_Mlei),(Op_me_nvec,Op_me_Hvul))),(((Op_me_Ctel,Op_me_Acal),(Op_me_dmel,(Op_me_cele,Op_me_sman))),((Op_me_hsap…
DS1 / SEL+	Opisthokonta	582952	((((Op_nu_Falb,(Op_fu_Npar,(Op_fu_Ncer,Op_fu_ecun))),(((Op_fu_Pspa,Op_fu_Bden),Op_fu_Rirr),(((Op_fu_scer,(Op_fu_ncra,Op_fu_afum)),Op_fu_spom),(Op_fu_Mglo,(Op_fu_lbic,Op_fu_Mmel))))),(((Op_ch_Sros,Op_ch_mbre),(Op_ic_Cowc,Op_ic_Sarc)),((((Op_me_Ocar,Op_me_tadh),Op_me_Aque),((Op_me_Ppil,Op_me_Mlei),(Op_me_nvec,Op_me_Hvul))),(((Op_me_Ctel,Op_me_Acal),(Op_me_dmel,(Op_me_cele,Op_me_sman))),((Op_me_hsap…
DS1 / SEL+	Opisthokonta	582996	((((Op_nu_Falb,(Op_fu_Npar,(Op_fu_Ncer,Op_fu_ecun))),(((Op_fu_Pspa,Op_fu_Bden),Op_fu_Rirr),(((Op_fu_scer,(Op_fu_ncra,Op_fu_afum)),Op_fu_spom),(Op_fu_Mglo,(Op_fu_lbic,Op_fu_Mmel))))),(((Op_ch_Sros,Op_ch_mbre),(Op_ic_Cowc,Op_ic_Sarc)),(((Op_me_Aque,(Op_me_Ocar,Op_me_tadh)),((Op_me_Ppil,Op_me_Mlei),(Op_me_nvec,Op_me_Hvul))),(((Op_me_Ctel,Op_me_Acal),(Op_me_dmel,(Op_me_cele,Op_me_sman))),((Op_me_hsap…
DS1 / SEL+	Opisthokonta	583012	((((((Op_fu_Pspa,Op_fu_Bden),Op_fu_Rirr),((Op_fu_Mglo,(Op_fu_Mmel,Op_fu_lbic)),(Op_fu_spom,(Op_fu_scer,(Op_fu_afum,Op_fu_ncra))))),(Op_nu_Falb,(Op_fu_Npar,(Op_fu_ecun,Op_fu_Ncer)))),(((Op_ic_Sarc,Op_ic_Cowc),(Op_ch_Sros,Op_ch_mbre)),(((Op_me_Aque,(Op_me_tadh,Op_me_Ocar)),((Op_me_Hvul,Op_me_nvec),(Op_me_Ppil,Op_me_Mlei))),(((Op_me_dmel,(Op_me_sman,Op_me_cele)),(Op_me_Ctel,Op_me_Acal)),((Op_me_cint…
DS1 / SEL+	Opisthokonta	583053	((((Op_nu_Falb,(Op_fu_Npar,(Op_fu_Ncer,Op_fu_ecun))),(((Op_fu_Pspa,Op_fu_Bden),Op_fu_Rirr),(((Op_fu_scer,(Op_fu_ncra,Op_fu_afum)),Op_fu_spom),(Op_fu_Mglo,(Op_fu_lbic,Op_fu_Mmel))))),(((Op_ch_Sros,Op_ch_mbre),(Op_ic_Cowc,Op_ic_Sarc)),(((Op_me_Aque,(Op_me_Ocar,Op_me_tadh)),((Op_me_Ppil,Op_me_Mlei),(Op_me_nvec,Op_me_Hvul))),(((Op_me_Ctel,Op_me_Acal),(Op_me_dmel,(Op_me_cele,Op_me_sman))),((Op_me_hsap…
DS1 / SEL+	Opisthokonta	583071	((((Op_nu_Falb,(Op_fu_Npar,(Op_fu_Ncer,Op_fu_ecun))),(((Op_fu_Pspa,Op_fu_Bden),Op_fu_Rirr),(((Op_fu_scer,(Op_fu_ncra,Op_fu_afum)),Op_fu_spom),(Op_fu_Mglo,(Op_fu_lbic,Op_fu_Mmel))))),(((Op_ch_Sros,Op_ch_mbre),(Op_ic_Cowc,Op_ic_Sarc)),(((Op_me_Aque,(Op_me_Ocar,Op_me_tadh)),((Op_me_Ppil,Op_me_Mlei),(Op_me_nvec,Op_me_Hvul))),(((Op_me_Ctel,Op_me_Acal),(Op_me_dmel,(Op_me_cele,Op_me_sman))),((Op_me_hsap…
DS1 / SEL+	Opisthokonta	583128	((((((((Pl_gr_vcar,Pl_gr_Cvar),(Pl_gr_micr,Pl_gr_Npyr)),(Pl_gr_Mver,(Pl_gr_Corb,(((Pl_gr_rcom,Pl_gr_atha),Pl_gr_Atri),Pl_gr_ppat)))),(((EE_ha_Pcar,EE_ha_Ehux),(EE_ha_Cpol,EE_ha_Pant)),(EE_is_Tsub,(EE_ha_Crho,EE_ha_Pspa)))),(((Pl_gl_Cglo,(Pl_gl_Gnos,Pl_gl_Cpad)),(Pl_rh_Gsul,((Pl_rh_Ccoe,(Pl_rh_Rmac,Pl_rh_Paer)),(Pl_rh_Rmar,(Pl_rh_Pyez,Pl_rh_Ccho))))),(((EE_cr_Rlen,EE_cr_Ccur),EE_cr_Hand),(EE_is_Pb…
DS1 / SEL+	Opisthokonta	583168	(((((Op_ic_Cowc,Op_ic_Sarc),(Op_ch_Sros,Op_ch_mbre)),(((((Op_me_cele,Op_me_sman),Op_me_dmel),(Op_me_Acal,Op_me_Ctel)),((Op_me_hsap,Op_me_cint),(Op_me_Skow,Op_me_Bflo))),(((Op_me_nvec,Op_me_Hvul),(Op_me_Ppil,Op_me_Mlei)),(Op_me_Aque,(Op_me_tadh,Op_me_Ocar))))),((Op_nu_Falb,(Op_fu_Npar,(Op_fu_Ncer,Op_fu_ecun))),(((Op_fu_Bden,Op_fu_Pspa),Op_fu_Rirr),(((Op_fu_Mmel,Op_fu_lbic),Op_fu_Mglo),(Op_fu_spom,…
DS1 / SEL+	Opisthokonta	583191	((((Op_nu_Falb,(Op_fu_Npar,(Op_fu_ecun,Op_fu_Ncer))),(((Op_fu_Bden,Op_fu_Pspa),Op_fu_Rirr),((Op_fu_Mglo,(Op_fu_Mmel,Op_fu_lbic)),(((Op_fu_ncra,Op_fu_afum),Op_fu_scer),Op_fu_spom)))),(((Op_ch_Sros,Op_ch_mbre),(Op_ic_Sarc,Op_ic_Cowc)),((((Op_me_Ocar,Op_me_tadh),Op_me_Aque),((Op_me_Hvul,Op_me_nvec),(Op_me_Mlei,Op_me_Ppil))),(((Op_me_cint,Op_me_hsap),(Op_me_Bflo,Op_me_Skow)),((Op_me_Acal,Op_me_Ctel),…
DS1 / SEL+	Opisthokonta	583216	((((Op_nu_Falb,(Op_fu_Npar,(Op_fu_ecun,Op_fu_Ncer))),(((Op_fu_Bden,Op_fu_Pspa),Op_fu_Rirr),((Op_fu_Mglo,(Op_fu_Mmel,Op_fu_lbic)),(((Op_fu_ncra,Op_fu_afum),Op_fu_scer),Op_fu_spom)))),(((Op_ch_Sros,Op_ch_mbre),(Op_ic_Sarc,Op_ic_Cowc)),((((Op_me_Hvul,Op_me_nvec),(Op_me_Ppil,Op_me_Mlei)),(Op_me_Aque,(Op_me_Ocar,Op_me_tadh))),(((Op_me_cint,Op_me_hsap),(Op_me_Bflo,Op_me_Skow)),((Op_me_Acal,Op_me_Ctel),…
DS1 / SEL+	Opisthokonta	583262	((((((Op_me_Aque,(Op_me_Ocar,Op_me_tadh)),((Op_me_Hvul,Op_me_nvec),(Op_me_Ppil,Op_me_Mlei))),(((Op_me_dmel,(Op_me_cele,Op_me_sman)),(Op_me_Acal,Op_me_Ctel)),((Op_me_Skow,Op_me_Bflo),(Op_me_cint,Op_me_hsap)))),((Op_ic_Cowc,Op_ic_Sarc),(Op_ch_Sros,Op_ch_mbre))),(((Op_fu_Rirr,(Op_fu_Bden,Op_fu_Pspa)),(((Op_fu_lbic,Op_fu_Mmel),Op_fu_Mglo),(Op_fu_spom,(Op_fu_scer,(Op_fu_afum,Op_fu_ncra))))),(Op_nu_Fal…
DS1 / SEL+	Opisthokonta	583412	((((((Op_me_Aque,(Op_me_Ocar,Op_me_tadh)),((Op_me_Hvul,Op_me_nvec),(Op_me_Ppil,Op_me_Mlei))),(((Op_me_dmel,(Op_me_cele,Op_me_sman)),(Op_me_Acal,Op_me_Ctel)),((Op_me_Skow,Op_me_Bflo),(Op_me_cint,Op_me_hsap)))),((Op_ic_Cowc,Op_ic_Sarc),(Op_ch_Sros,Op_ch_mbre))),(((((Op_fu_lbic,Op_fu_Mmel),Op_fu_Mglo),(Op_fu_spom,(Op_fu_scer,(Op_fu_afum,Op_fu_ncra)))),(Op_fu_Rirr,(Op_fu_Bden,Op_fu_Pspa))),(Op_nu_Fal…
DS1 / SEL+	Opisthokonta	583420	(((((((Op_me_Ocar,Op_me_tadh),Op_me_Aque),((Op_me_Hvul,Op_me_nvec),(Op_me_Ppil,Op_me_Mlei))),(((Op_me_dmel,(Op_me_cele,Op_me_sman)),(Op_me_Acal,Op_me_Ctel)),((Op_me_Skow,Op_me_Bflo),(Op_me_cint,Op_me_hsap)))),((Op_ic_Cowc,Op_ic_Sarc),(Op_ch_Sros,Op_ch_mbre))),(((((Op_fu_lbic,Op_fu_Mmel),Op_fu_Mglo),(Op_fu_spom,(Op_fu_scer,(Op_fu_afum,Op_fu_ncra)))),(Op_fu_Rirr,(Op_fu_Bden,Op_fu_Pspa))),(Op_nu_Fal…
DS1 / SEL+	Opisthokonta	583481	(((((Op_ch_Sros,Op_ch_mbre),(Op_ic_Sarc,Op_ic_Cowc)),((((Op_me_Hvul,Op_me_nvec),(Op_me_Ppil,Op_me_Mlei)),((Op_me_Ocar,Op_me_tadh),Op_me_Aque)),(((Op_me_Skow,Op_me_Bflo),(Op_me_cint,Op_me_hsap)),((Op_me_Acal,Op_me_Ctel),(Op_me_dmel,(Op_me_cele,Op_me_sman)))))),((Op_nu_Falb,(Op_fu_Npar,(Op_fu_ecun,Op_fu_Ncer))),((Op_fu_Rirr,(Op_fu_Pspa,Op_fu_Bden)),(((Op_fu_Mmel,Op_fu_lbic),Op_fu_Mglo),(((Op_fu_ncr…
DS1 / SEL+	Opisthokonta	583530	(((((Op_ic_Cowc,Op_ic_Sarc),(Op_ch_mbre,Op_ch_Sros)),((((Op_me_Ocar,Op_me_tadh),Op_me_Aque),((Op_me_nvec,Op_me_Hvul),(Op_me_Mlei,Op_me_Ppil))),(((Op_me_cint,Op_me_hsap),(Op_me_Bflo,Op_me_Skow)),((Op_me_dmel,(Op_me_sman,Op_me_cele)),(Op_me_Ctel,Op_me_Acal))))),((Op_nu_Falb,(Op_fu_Npar,(Op_fu_ecun,Op_fu_Ncer))),(((Op_fu_Mglo,(Op_fu_Mmel,Op_fu_lbic)),(((Op_fu_ncra,Op_fu_afum),Op_fu_scer),Op_fu_spom)…
DS1 / SEL+	Opisthokonta	583593	((((Op_nu_Falb,(Op_fu_Npar,(Op_fu_Ncer,Op_fu_ecun))),(((Op_fu_Pspa,Op_fu_Bden),Op_fu_Rirr),(((Op_fu_scer,(Op_fu_ncra,Op_fu_afum)),Op_fu_spom),(Op_fu_Mglo,(Op_fu_lbic,Op_fu_Mmel))))),(((Op_ch_Sros,Op_ch_mbre),(Op_ic_Cowc,Op_ic_Sarc)),(((Op_me_Aque,(Op_me_Ocar,Op_me_tadh)),((Op_me_Ppil,Op_me_Mlei),(Op_me_nvec,Op_me_Hvul))),(((Op_me_Ctel,Op_me_Acal),(Op_me_dmel,(Op_me_cele,Op_me_sman))),((Op_me_hsap…
DS1 / SEL+	Opisthokonta	583600	((((((Op_me_Aque,(Op_me_Ocar,Op_me_tadh)),((Op_me_Hvul,Op_me_nvec),(Op_me_Ppil,Op_me_Mlei))),(((Op_me_dmel,(Op_me_cele,Op_me_sman)),(Op_me_Acal,Op_me_Ctel)),((Op_me_Skow,Op_me_Bflo),(Op_me_cint,Op_me_hsap)))),((Op_ic_Cowc,Op_ic_Sarc),(Op_ch_Sros,Op_ch_mbre))),(((((Op_fu_lbic,Op_fu_Mmel),Op_fu_Mglo),(Op_fu_spom,(Op_fu_scer,(Op_fu_afum,Op_fu_ncra)))),(Op_fu_Rirr,(Op_fu_Bden,Op_fu_Pspa))),(Op_nu_Fal…
DS1 / SEL+	Opisthokonta	583791	((((Op_nu_Falb,(Op_fu_Npar,(Op_fu_Ncer,Op_fu_ecun))),(((Op_fu_spom,((Op_fu_ncra,Op_fu_afum),Op_fu_scer)),(Op_fu_Mglo,(Op_fu_Mmel,Op_fu_lbic))),(Op_fu_Rirr,(Op_fu_Pspa,Op_fu_Bden)))),(((Op_ch_mbre,Op_ch_Sros),(Op_ic_Cowc,Op_ic_Sarc)),(((Op_me_Aque,(Op_me_Ocar,Op_me_tadh)),((Op_me_Ppil,Op_me_Mlei),(Op_me_Hvul,Op_me_nvec))),(((Op_me_Skow,Op_me_Bflo),(Op_me_cint,Op_me_hsap)),((Op_me_dmel,(Op_me_cele,…
DS1 / SEL+	Opisthokonta	583801	((((((Op_fu_Pspa,Op_fu_Bden),Op_fu_Rirr),((Op_fu_Mglo,(Op_fu_Mmel,Op_fu_lbic)),(Op_fu_spom,(Op_fu_scer,(Op_fu_afum,Op_fu_ncra))))),(Op_nu_Falb,(Op_fu_Npar,(Op_fu_ecun,Op_fu_Ncer)))),(((Op_ic_Sarc,Op_ic_Cowc),(Op_ch_Sros,Op_ch_mbre)),(((Op_me_Aque,(Op_me_tadh,Op_me_Ocar)),((Op_me_Hvul,Op_me_nvec),(Op_me_Ppil,Op_me_Mlei))),(((Op_me_dmel,(Op_me_sman,Op_me_cele)),(Op_me_Ctel,Op_me_Acal)),((Op_me_cint…
DS1 / SEL+	Opisthokonta	583981	((((Op_nu_Falb,(Op_fu_Npar,(Op_fu_ecun,Op_fu_Ncer))),((Op_fu_Rirr,(Op_fu_Bden,Op_fu_Pspa)),((Op_fu_Mglo,(Op_fu_Mmel,Op_fu_lbic)),(((Op_fu_ncra,Op_fu_afum),Op_fu_scer),Op_fu_spom)))),(((Op_ch_Sros,Op_ch_mbre),(Op_ic_Sarc,Op_ic_Cowc)),((((Op_me_Hvul,Op_me_nvec),(Op_me_Ppil,Op_me_Mlei)),(Op_me_Aque,(Op_me_Ocar,Op_me_tadh))),(((Op_me_cint,Op_me_hsap),(Op_me_Bflo,Op_me_Skow)),((Op_me_Acal,Op_me_Ctel),…
DS1 / SEL+	Opisthokonta	584044	((((Op_nu_Falb,(Op_fu_Npar,(Op_fu_ecun,Op_fu_Ncer))),(((Op_fu_Bden,Op_fu_Pspa),Op_fu_Rirr),((Op_fu_Mglo,(Op_fu_Mmel,Op_fu_lbic)),(((Op_fu_ncra,Op_fu_afum),Op_fu_scer),Op_fu_spom)))),(((Op_ch_Sros,Op_ch_mbre),(Op_ic_Sarc,Op_ic_Cowc)),((((Op_me_Hvul,Op_me_nvec),(Op_me_Ppil,Op_me_Mlei)),(Op_me_Aque,(Op_me_Ocar,Op_me_tadh))),(((Op_me_cint,Op_me_hsap),(Op_me_Bflo,Op_me_Skow)),((Op_me_Acal,Op_me_Ctel),…
DS1 / SEL+	Opisthokonta	584094	((((Op_nu_Falb,(Op_fu_Npar,(Op_fu_ecun,Op_fu_Ncer))),((Op_fu_Rirr,(Op_fu_Pspa,Op_fu_Bden)),((Op_fu_Mglo,(Op_fu_Mmel,Op_fu_lbic)),(Op_fu_spom,((Op_fu_ncra,Op_fu_afum),Op_fu_scer))))),(((((Op_me_Hvul,Op_me_nvec),(Op_me_Ppil,Op_me_Mlei)),(Op_me_Aque,(Op_me_Ocar,Op_me_tadh))),(((Op_me_Skow,Op_me_Bflo),(Op_me_hsap,Op_me_cint)),((Op_me_Ctel,Op_me_Acal),(Op_me_dmel,(Op_me_sman,Op_me_cele))))),((Op_ch_Sr…
DS1 / SEL+	Opisthokonta	584101	((((Op_nu_Falb,(Op_fu_Npar,(Op_fu_ecun,Op_fu_Ncer))),(((Op_fu_Bden,Op_fu_Pspa),Op_fu_Rirr),((Op_fu_Mglo,(Op_fu_Mmel,Op_fu_lbic)),(((Op_fu_ncra,Op_fu_afum),Op_fu_scer),Op_fu_spom)))),(((Op_ch_Sros,Op_ch_mbre),(Op_ic_Sarc,Op_ic_Cowc)),((((Op_me_Hvul,Op_me_nvec),(Op_me_Ppil,Op_me_Mlei)),(Op_me_Aque,(Op_me_Ocar,Op_me_tadh))),(((Op_me_cint,Op_me_hsap),(Op_me_Bflo,Op_me_Skow)),((Op_me_Acal,Op_me_Ctel),…
DS1 / SEL+	Opisthokonta	584131	((((Op_nu_Falb,(Op_fu_Npar,(Op_fu_ecun,Op_fu_Ncer))),((Op_fu_Rirr,(Op_fu_Bden,Op_fu_Pspa)),((Op_fu_spom,((Op_fu_afum,Op_fu_ncra),Op_fu_scer)),(Op_fu_Mglo,(Op_fu_Mmel,Op_fu_lbic))))),(((Op_ch_mbre,Op_ch_Sros),(Op_ic_Cowc,Op_ic_Sarc)),((((Op_me_Bflo,Op_me_Skow),(Op_me_cint,Op_me_hsap)),((Op_me_dmel,(Op_me_sman,Op_me_cele)),(Op_me_Ctel,Op_me_Acal))),(((Op_me_Hvul,Op_me_nvec),(Op_me_Mlei,Op_me_Ppil))…
DS1 / SEL+	Opisthokonta	584362	((((Op_nu_Falb,(Op_fu_Npar,(Op_fu_ecun,Op_fu_Ncer))),((Op_fu_Rirr,(Op_fu_Pspa,Op_fu_Bden)),((Op_fu_Mglo,(Op_fu_Mmel,Op_fu_lbic)),(Op_fu_spom,((Op_fu_ncra,Op_fu_afum),Op_fu_scer))))),((((Op_me_Aque,(Op_me_Ocar,Op_me_tadh)),((Op_me_Hvul,Op_me_nvec),(Op_me_Ppil,Op_me_Mlei))),(((Op_me_Skow,Op_me_Bflo),(Op_me_hsap,Op_me_cint)),((Op_me_Ctel,Op_me_Acal),(Op_me_dmel,(Op_me_sman,Op_me_cele))))),((Op_ch_Sr…
DS1 / SEL+	Opisthokonta	584368	((((Op_nu_Falb,(Op_fu_Npar,(Op_fu_ecun,Op_fu_Ncer))),((Op_fu_Rirr,(Op_fu_Bden,Op_fu_Pspa)),((Op_fu_Mglo,(Op_fu_Mmel,Op_fu_lbic)),(((Op_fu_ncra,Op_fu_afum),Op_fu_scer),Op_fu_spom)))),(((Op_ch_Sros,Op_ch_mbre),(Op_ic_Sarc,Op_ic_Cowc)),((((Op_me_Hvul,Op_me_nvec),(Op_me_Ppil,Op_me_Mlei)),(Op_me_Aque,(Op_me_Ocar,Op_me_tadh))),(((Op_me_cint,Op_me_hsap),(Op_me_Bflo,Op_me_Skow)),((Op_me_Acal,Op_me_Ctel),…
DS1 / SEL+	Opisthokonta	584425	((((Op_nu_Falb,(Op_fu_Npar,(Op_fu_ecun,Op_fu_Ncer))),((Op_fu_Rirr,(Op_fu_Pspa,Op_fu_Bden)),((Op_fu_Mglo,(Op_fu_Mmel,Op_fu_lbic)),(Op_fu_spom,((Op_fu_ncra,Op_fu_afum),Op_fu_scer))))),(((((Op_me_Hvul,Op_me_nvec),(Op_me_Ppil,Op_me_Mlei)),(Op_me_Aque,(Op_me_Ocar,Op_me_tadh))),(((Op_me_Skow,Op_me_Bflo),(Op_me_hsap,Op_me_cint)),((Op_me_Ctel,Op_me_Acal),(Op_me_dmel,(Op_me_sman,Op_me_cele))))),((Op_ch_Sr…
[truncated: 2,249 more rows]
